# Supplementary material for: Ancient proteins from ceramic vessels at Çatalhöyük West reveal the hidden cuisine of early farmers
Source: Nat Commun. 2018 Oct 3;9:4064. doi: 10.1038/s41467-018-06335-6 (PMC6170438; doi:10.1038/s41467-018-06335-6)
Supplement: Supplementary file 4 — Supplementary Data 1 [file 41467_2018_6335_MOESM4_ESM.xlsx]

## Sheet: Sample and Context Information
Supplementary Data 1. Sample metadata, including archaeological context information, key features of ceramic samples and ProteomeXchange metadata. Further excavation context data can be accessed via the Catalhoyuk Research Project database. http://www.catalhoyuk.com/database/catal/
Context Information				Sample Information
Sample Number	Building/Space	Unit Number	Stratigraphic Context	Vessel Part	Vessel Family	Painted Exterior	Painted Interior	Calcite deposit sampled	Inner Ceramic Matrix sampled	Outer Ceramic Matrix sampled
CW8	B.106	31199	midden deposit under a floor level (sealed by plaster floor)	Rim-body	"S-profiled" bowl	y	n	y	n	n
CW10	B.105	31184	wall erosion/midden deposit at the bottom of the building	Base-body	Bowl	y	n	y	y	y
CW11	B.105	31184	wall erosion/midden deposit at the bottom of the building	Body	Bowl/Jar	y	n	y	y	n
CW18	B.107	16968	wall erosion/midden deposit	Body	Possible Bowl	y	n	y	y	n
CW20	B.125	31196	sherd cluster on the floor of a building (B.125) under B.98	Rim-body	"S-profiled" bowl	y	n	y	y	y
CW21	B.125	31233	midden deposit on the floor of a building (B.125) under B.98	Rim	"S-profiled" bowl	n	n	y	n	n
CW22	Sp.446	31183	midden deposit under a floor level (sealed by plaster floor)	Base-body	Possible Jar	n	n	y	y	y
CW23	B.98	16989	cluster of fired and unfired pot sherds on the building floor	Body (carination)	"S-profiled" bowl	y	y	y	n	n
CW24	B.105	16896	midden deposit	Body (carination)	"S-profiled" bowl	n	n	y	y	n
CW27	B.105	17272	midden deposit	Body	Bowl	y	y	y	n	n
CW28	B.105	31210	wall erosion/midden/in situ activity deposit at the bottom of the building	Body	Bowl	n	n	Soot sample	n	n

## Sheet: ProteomeXchange Metadata
Sample	Raw data file name
First Analysis
Calcite deposits
CW8	FL0145_JHendy_130416_MSQ525_CW8_160425165036
CW10	FL0145_JHendy_130416_MSQ525_CW10
CW11	FL0145_JHendy_130416_MSQ525_CW11
CW18	FL0145_JHendy_130416_MSQ525_CW18
CW20	FL0145_JHendy_130416_MSQ525_CW20
CW21	FL0145_JHendy_130416_MSQ525_CW21
CW22	FL0168_JHendy_MSQ525_170516_CW8
CW23	FL0145_JHendy_130416_MSQ525_CW23
CW24	FL0168_JHendy_MSQ525_170516_CW9
CW27	FL0168_JHendy_MSQ525_170516_CW10
CW28 (soot)	Not uploaded
Ceramic Matrix
CW10	FL0168_JHendy_MSQ525_170516_CW4
CW18	NA
CW20	FL0168_JHendy_MSQ525_170516_CW5
CW22	FL0168_JHendy_MSQ525_170516_CW6
CW24	FL0168_JHendy_MSQ525_170516_CW7
Outer Ceramic Matrix
CW10	FL0168_JHendy_MSQ525_170516_CW1
CW20	FL0168_JHendy_MSQ525_170516_CW2
CW22	FL0168_JHendy_MSQ525_170516_CW3
Replication
Calcite deposits
CW8	20160805_QE5_nLC7_MEM_COLLAB_JH_C1_01
CW10	20160805_QE5_nLC7_MEM_COLLAB_JH_C2_01
CW11	20160805_QE5_nLC7_MEM_COLLAB_JH_C3_01
CW18	20160805_QE5_nLC7_MEM_COLLAB_JH_C4_01
CW20	NA
CW21	20160805_QE5_nLC7_MEM_COLLAB_JH_C5_01
CW22	NA
CW23	20160805_QE5_nLC7_MEM_COLLAB_JH_C6_01
CW24	20160805_QE5_nLC7_MEM_COLLAB_JH_C7_01
CW27	20160805_QE5_nLC7_MEM_COLLAB_JH_C8_01
CW28	NA
Ceramic Matrix
CW10	20160805_QE5_nLC7_MEM_COLLAB_JH_B1_01
CW18	20160805_QE5_nLC7_MEM_COLLAB_JH_B2_01
CW20	20160805_QE5_nLC7_MEM_COLLAB_JH_B3_01
CW22	20160805_QE5_nLC7_MEM_COLLAB_JH_B4_01
CW24	20160805_QE5_nLC7_MEM_COLLAB_JH_B5_01
Outer Ceramic Matrix
CW10	20160805_QE5_nLC7_MEM_COLLAB_JH_A1_01
CW20	20160805_QE5_nLC7_MEM_COLLAB_JH_A2_01
CW22	20160805_QE5_nLC7_MEM_COLLAB_JH_A3_01
