# Supplementary material for: Ancient proteins from ceramic vessels at Çatalhöyük West reveal the hidden cuisine of early farmers
Source: Nat Commun. 2018 Oct 3;9:4064. doi: 10.1038/s41467-018-06335-6 (PMC6170438; doi:10.1038/s41467-018-06335-6)
Supplement: Supplementary file 5 — Supplementary Data 2 [file 41467_2018_6335_MOESM5_ESM.xlsx]

## Sheet: Protein Summary 
Supplementary Data 2. Dietary Protein and Peptide Identifications
CALCIFIED DEPOSITS
CW8
Protein name	UniProt accession ID	Taxa	Source	Number of identified peptides	Number of peptide spectral matches
Alpha-S1-casein	P04653	Caprinae	Milk	7	8
B1-hordein	P06470	Hordeum vulgare	Developing endosperm	3	4
B3-hordein (Fragment)	P06471	Hordeum vulgare	Developing endosperm	4*	7
Beta-amylase	P16098	Triticeae	Endosperm	2	2
Beta-casein	P11839	Caprinae	Milk	3	3
Beta-lactoglobulin	P67975	Caprinae	Milk	6	8
Hemoglobin subunit alpha	P01966	Bovinae	Red blood cells	2	2
Hemoglobin subunit beta-3	P02074	Cervinae	Red blood cells	3	3
Legumin A	P02857	Fabeae	Seed	3	3
Legumin B (Fragment)	P14594	Pisum sativum	Seed	2	4
Legumin J	P05692	Pisum sativum	Seed	3	3
Legumin K (Fragment)	P05693	Pisum sativum	Seed	3	3
Serpin-Z2B	P93692	Triticum/Aegilops	Endosperm	3	4
Serpin-Z4	P06293	Hordeum vulgare	Dominant in endosperm, also expressed in other tissues	3	3
CW10
No securely identified dietary proteins
CW11
Protein		Taxa	Source	Number of identified peptides	Number of peptide spectral matches
Alpha-S1-casein	P02662	Bovinae	Milk	4*	4
B3-hordein (Fragment)	P06471	Hordeum vulgare	Developing endosperm	3	5
Beta-lactoglobulin	P02754	Bovinae	Milk	3	3
Hemoglobin subunit alpha-1	P0CH25	Caprinae	Red blood cells	6	7
Hemoglobin subunit beta	P02075	Caprinae	Red blood cells	4	6
Hemoglobin subunit beta	D0VX08	Laurasiatheria	Red blood cells	2	2
Legumin B (Fragment)	P14594	Pisum sativum	Seed	4*	6
Legumin J	P05692	Pisum sativum	Seed	3	4
Legumin K (Fragment)	P05693	Pisum sativum	Seed	5*	10
Legumin type B	P05190	Vicia	Seed	4	5
Serpin-Z4	P06293	Hordeum vulgare	Dominant endosperm, also expressed in other tissues	5*	9
CW18
Protein		Taxa	Source	Number of identified peptides	Number of peptide spectral matches
Serpin-Z4	P06293	Hordeum vulgare	Dominant endosperm, also expressed in other tissues	2	2
Alpha-S1-casein	P04653	Caprinae	Milk	3	3
Legumin K (Fragment)	P05693	Pisum sativum	Seed	2	2
CW20
Protein		Taxa	Source		Number of peptide spectral matches
Hemoglobin subunit beta	P02075	Pecora	Red blood cells	3	3
CW21
Protein		Taxa	Source	Number of identified peptides	Number of peptide spectral matches
Alpha-S1-casein	P04653	Caprinae	Milk	4	4
B3-hordein (Fragment)	P06471	Hordeum vulgare	Developing endosperm	5	7
Legumin A	P02857	Fabeae	Seed	2	2
Legumin B (Fragment)	P14594	Pisum sativum	Seed	2	3
Legumin J	P05692	Pisum sativum	Seed	3	3
Legumin K (Fragment)	P05693	Pisum sativum	Seed	2	2
Legumin type B	P05190	Vicia	Seed	3	4
Serpin-Z4	P06293	Hordeum vulgare	Dominant in endosperm, also expressed in other tissues	2	2
CW22
Protein		Taxa	Source	Number of identified peptides	Number of peptide spectral matches
Beta-lactoglobulin	P67975	Caprinae	Milk	3	5
CW23
Protein		Taxa	Source	Number of identified peptides	Number of peptide spectral matches
Alpha-1-purothionin (Fragment)	P01544	Triticeae	Endosperm	3	3
Alpha-S1-casein	P04653	Caprinae	Milk	6	11
Alpha-S2-casein	P04654	Caprinae	Milk	2	2
B1-hordein	P06470	Hordeum vulgare	Developing endosperm	2	2
B3-hordein (Fragment)	P06471	Hordeum vulgare	Developing endosperm	6*	12
Beta-casein	P11839	Caprinae	Milk	3	3
Beta-lactoglobulin	P67975	Ovis	Milk	6	10
Butyrophilin subfamily 1 member A1	P18892	Bovidae	Milk	3	3
Gamma-hordein-1	P17990	Triticeae	Developing endosperm	2	2
Hemoglobin subunit beta	P02075	Pecora	Red blood cells	4	5
Hemoglobin subunit beta	D0VX08	Laurasiatheria	Red blood cells	2	2
Hemoglobin subunit beta-3	P02074	Cervidae	Red blood cells	3	3
Kappa-casein	P02669	Ovis	Milk	3	5
Legumin A2	P15838	Pisum sativum	Seed	11	17
Legumin B	P05190	Vicia	Seed	2	3
Legumin B (Fragment)	P14594	Pisum sativum	Seed	6	8
Legumin J	P05692	Pisum sativum	Seed	14	19
Ribulose bisphosphate carboxylase large chain	P48693	Pentapetalae	Photosynthesis	5	7
Serpin-Z4	P06293	Hordeum vulgare	Dominant in endosperm, also expressed in other tissues	3	3
CW24
No securely identified dietary proteins
CW27
Protein		Taxa	Source	Number of identified peptides	Number of peptide spectral matches
Hemoglobin subunit beta	P02075	Pecora	Red blood cells	2	2
CW28
No securely identified dietary proteins
MATRIX
CW10
No securely identified dietary proteins
CW18
Protein		Taxa	Source	Number of identified peptides	Number of peptide spectral matches
Beta-lactoglobulin	P02756	Caprinae	Milk	3	7
CW20
No securely identified dietary proteins
CW22
Protein		Taxa	Source	Number of identified peptides	Number of peptide spectral matches
Beta-lactoglobulin	P67975; P02756	Ovis and Capra hircus	Milk	61*	223
Alpha-lactalbumin	P00712	Caprinae	Milk	2	3
Lactoperoxidase	P80025	Bovidae	Milk	5	6
Lactotransferrin	P24627; Q29477	Bovidae; Caprinae	Milk	4*	5
Glycosylation-dependent cell adhesion molecule 1	P81447	Capra hircus	Milk	2	2
Hemoglobin subunit beta	P02075	Ovis	Red blood cells	12	12
Hemoglobin subunit alpha-1	P0CH25	Caprinae	Red blood cells	4	5
CW24
Protein		Taxa	Source	Number of identified peptides	Number of peptide spectral matches
Hemoglobin subunit beta	P02076	Pecora	Red blood cells	9	10
Beta-lactoglobulin	P02754	Bovidae**	Milk	2	3
Hemoglobin subunit alpha	P01966	Bovinae	Red blood cells	2	3
OUTER MATRIX
CW10
Protein		Taxa	Source	Number of identified peptides	Number of peptide spectral matches
Hemoglobin subunit alpha-1	P0CH25	Caprinae	Red blood cells	2	2
CW20
Protein		Taxa	Source	Number of identified peptides	Number of peptide spectral matches
Hemoglobin subunit beta	P02062	Equus	Red blood cells	3	3
Hemoglobin subunit alpha-1	P0CH25	Caprinae	Red blood cells	2	2
CW22
Protein		Taxa	Source	Number of identified peptides	Number of peptide spectral matches
Beta-lactoglobulin	P67975; P02755	Caprinae and Bovinae	Milk	7	14
*indicates the sum of identified peptides found in both sets of LC-MS/MS analyses
**indicates a peptide identification which could not be unambiguously assigned below Bovinae/Ovis. This is due to the presence of a genus-specific polymorphic amino acid in the identified peptide TPEVD(D/N/K)EALEK, where D is specific to Bovinae; N is specific to Ovis, and K is specific to Capra. Because N deamidates to D, the presence of a D at this position cannot be unambiguously assigned to B…

## Sheet: Peptide Identifications 
Protein	UniProt ID	Taxa	Tissue	Identified Peptide	Modifications	Mascot Score	BLAST taxonomic hit
CW8 Calcite Deposit - Protein Analysis #1
Alpha-S1-casein	P04653	Caprinae	Milk	YLGYLEQLLR		37.31	Bovidae
				YLGYLEQLLR	Deamidated (NQ)	52.72	Bovidae
				YNVPQLEIVPK	Deamidated (NQ)	32.58	Caprinae
				FVVAPFPEVFR		42.79	Caprinae
				YIQKEDVPSER		53.08	Caprinae
				YIQKEDVPSER	Deamidated (NQ)	53.75	Caprinae
				KYNVPQLEIVPK	2 Deamidated (NQ)	30.93	Caprinae
				KYNVPQLEIVPK	2 Deamidated (NQ)	33.28	Caprinae
Beta-lactoglobulin	P67975	Caprinae	Milk	IIVTQTMK	Oxidation (M)	39.32	Bovidae
				VLVLDTDYKK		26.19	Bovidae
				TPEVDNEALEK	Deamidated (NQ)	29.39	Ovis/Bovidae
				TPEVDNEALEK	Deamidated (NQ)	50.67	Ovis/Bovidae
				LAFNPTQLEGQCHV	2 Deamidated (NQ)	35.49	Caprinae
				LAFNPTQLEGQCHV	3 Deamidated (NQ)	26.37	Caprinae
				TPEVDNEALEKFDK	Deamidated (NQ)	34.74	Ovis/Bovidae
				TPEVDNEALEKFDK	Deamidated (NQ)	27.19	Ovis/Bovidae
B3-hordein (Fragment)	P06471	Hordeum vulgare	Developing endosperm	IVPLAIDTRVGV		47.09	Hordeum vulgare
				IVPLAIDTRVGV		62.83	Hordeum vulgare
				IVPLAIDTRVGV		29.87	Hordeum vulgare
				TLPTMCSVNVPLYR	Deamidated (NQ)	30.65	Triticeae
				TLPTMCSVNVPLYR	Deamidated (NQ); Oxidation (M)	25.19	Triticeae
Legumin B (Fragment)	P14594	Pisum sativum	Seed	ATPGEVLANAFGLR	Deamidated (NQ)	51.76	Pisum sativum
				ATPGEVLANAFGLR	Deamidated (NQ)	28.3	Pisum sativum
				ISTVNSLTLPILR	Deamidated (NQ)	81.44	Papilionoideae
				ISTVNSLTLPILR	Deamidated (NQ)	29.26	Papilionoideae
B1-hordein	P06470	Hordeum vulgare	Developing endosperm	ILRGVGPSVGV		45.88	Hordeum vulgare
				VFLQQQCSPVPVPQR		50.98	Hordeum vulgare
				VFLQQQCSPVPVPQR	Deamidated (NQ)	46.39	Hordeum vulgare
				VFLQQQCSPVPVPQR		39.87	Hordeum vulgare
Serpin-Z4	P06293	Hordeum vulgare	Dominant in endosperm, also expressed in other tissues	LSIAHQTR	Deamidated (NQ)	50	Bacterial
				ISYQFEASSLLR		60.42	Hordeum vulgare
				ISYQFEASSLLR	Deamidated (NQ)	74.55	Hordeum vulgare
Serpin-Z2B	P93692	Triticum/Aegilops	Endosperm	LSIAHQTR	Deamidated (NQ)	50	Bacterial
				LSIAHQTR	Deamidated (NQ)	33.12	Bacterial
				LVLGNALYFK	Deamidated (NQ)	31.51	Mesangiospermae
				AFVEVNETGTEAAATTIAK	Deamidated (NQ)	50	Triticum/Aegilops
Hemoglobin subunit beta-3	P02074	Cervinae	Red blood cells	VNVDVVGAEALG		93.56	Cervinae
				LLVVYPWTQR		43.88	Conserved
				LLVVYPWTQR	Deamidated (NQ)	43.17	Conserved
Legumin J	P05692	Pisum sativum	Seed	LSAEYVR		43.36	Conserved
				ISTANSLTLPVLR	Deamidated (NQ)	50.71	Pisum sativum
				ATPSEVLANAFGLR	Deamidated (NQ)	46.39	Pisum sativum
Beta-casein	P11839	Caprinae	Milk	VKETMVPK	Oxidation (M)	47.81	Pecora
				DMPIQAFLLYQEPVLGPVR	Deamidated (NQ); Oxidation (M)	56.21	Bovidae
				AVPQRDMPIQAFLLYQEPVLGPVR	Deamidated (NQ); Oxidation (M)	31.04	Caprinae
Legumin K (Fragment)	P05693	Pisum sativum	Seed	LSAEYVR		43.36	Conserved
				ATPAEVLANAFGLR		63.44	Pisum sativum
				ATPAEVLANAFGLR	Deamidated (NQ)	91.71	Pisum sativum
Legumin A	P02857	Fabeae	Seed	CAGVALSR		53.4	Conserved
				TVTSLDLPVLR		37	Fabeae
				ALTVPQNYAVAAK	2 Deamidated (NQ)	36.79	Fabeae
Beta-amylase	P16098	Triticeae	Endosperm	LFGFTYLR		29.05	Poaceae
				LSNQLVEGQNYVNFK	Deamidated (NQ)	45.64	Triticeae
Hemoglobin subunit alpha	P01966	Bovinae	Red blood cells	MFLSFPTTK	Oxidation (M)	45.55	Boreoeutheria
				VGGHAAEYGAEALER		33.77	Bovinae
CW8 Calcite Deposit - Protein Analysis #2
B3-hordein (Fragment)	P06471	Hordeum vulgare	Developing endosperm	IVPLAIDTRVGV		42.5	Hordeum vulgare
				IVPLAIDTRVGV		42.24	Hordeum vulgare
CW 10 Calcite Deposit - Protein Analysis #1
No securely identified dietary proteins
CW10 Calcite Deposit - - Protein Analysis #2
No securely identified dietary proteins
CW11 Calcite - Protein Analysis #1
Serpin-Z4	P06293	Hordeum vulgare	Dominant endosperm, also expressed in other tissues	ISYQFEASSLLR		75.93	Hordeum vulgare
				ISYQFEASSLLR	Deamidated (NQ)	59.86	Hordeum vulgare
				ISYQFEASSLLR	Deamidated (NQ)	60.26	Hordeum vulgare
				ISYQFEASSLLR	Deamidated (NQ)	71.26	Hordeum vulgare
				ISYQFEASSLLR		63.68	Hordeum vulgare
Legumin K (Fragment)	P05693	Pisum sativum	Seed	ATPAEVLANAFGLR		45.46	Pisum sativum
				ATPAEVLANAFGLR	Deamidated (NQ)	51.84	Pisum sativum
				ATPAEVLANAFGLR	Deamidated (NQ)	69.98	Pisum sativum
Legumin B (Fragment)	P14594	Pisum sativum	Seed	LSAEYVLLYR		40.12	Papilionoideae
				ATPGEVLANAFGLR	Deamidated (NQ)	37.58	Pisum sativum
				ATPGEVLANAFGLR	Deamidated (NQ)	51.06	Pisum sativum
Beta-lactoglobulin	P02754	Bovinae	Milk	LSFNPTQLEEQCHI		69.67	Bovinae
				VAGTWYSLAMAASDISLLDAQSAPLR	Oxidation (M)	66.23	Pecora
				YLLFCMENSAEPEQSLACQCLVR	Oxidation (M)	41.99	Pecora
Alpha-S1-casein	P02662	Bovinae	Milk	YLGYLEQLLR		57.59	Bovidae
				YLGYLEQLLR	Deamidated (NQ)	48.65	Bovidae
CW11 Calcite Deposit - Protein Analysis #2
Legumin B (Fragment)	P14594	Pisum sativum	Seed	ATPGEVLANAFGLR	Deamidated (NQ)	59.91	Pisum sativum
				ISTVNSLTLPILR	Deamidated (NQ)	79.36	Papilionoideae
				ISTVNSLTLPILR	Deamidated (NQ)	61.22	Papilionoideae
Legumin type B	P05190	Vicia	Seed	RNQIVR	Deamidated (NQ)	25.65	Conserved
				LSAEYVR		37.47	Conserved
				YLRLSAEYVR		25.91	Fabeae
				YLRLSAEYVR		25.4	Fabeae
				ATPADVLANAFGLR	Deamidated (NQ)	59.91	Vicia
Legumin J	P05692	Pisum sativum	Seed	LSAEYVR		37.47	Conserved
				YLRLSAEYVR		25.91	Fabeae
				YLRLSAEYVR		25.4	Fabeae
				ISTANSLTLPVLR	Deamidated (NQ)	91.24	Pisum sativum
Legumin K (Fragment)	P05693	Pisum sativum	Seed	LSAEYVR		37.47	Conserved
				YLRLSAEYVR		25.91	Fabeae
				YLRLSAEYVR		25.4	Fabeae
				ATPAEVLANAFGLR	Deamidated (NQ)	63.55	Pisum sativum
				ATPAEVLANAFGLR	Deamidated (NQ)	59.87	Pisum sativum
				ATPAEVLANAFGLR	Deamidated (NQ)	41.58	Pisum sativum
				ATPAEVLANAFGLR	Deamidated (NQ)	38.5	Pisum sativum
Hemoglobin subunit beta	P02075	Caprinae	Red blood cells	VDEVGAEALGR		72.13	Pecora
				LLVVYPWTQR		28.41	Euteleostomi
				LLVVYPWTQR	Deamidated (NQ)	31.83	Euteleostomi
				VKVDEVGAEALGR	Propionamide (K)	36.01	Pecora
				MLTAEEKAAVTGFWGK	Oxidation (M)	28.02	Caprinae
				MLTAEEKAAVTGFWGK	Oxidation (M)	58.17	Caprinae
Serpin-Z4	P06293	Hordeum vulgare	Seed	ATTLATDVR	Acetyl (Protein N-term)	54.58	Triticeae
				ATTLATDVR	Acetyl (Protein N-term)	40.61	Triticeae
				ISYQFEASSLLR		40.6	Hordeum vulgare
				ISYQFEASSLLR	Deamidated (NQ)	57.58	Hordeum vulgare
B3-hordein (Fragment)	P06471	Hordeum vulgare	Developing endosperm	IVPLAIDTR		42.6	Hordeum vulgare
				IVPLAIDTR		32.97	Hordeum vulgare
				IVPLAIDTRVGV		43.68	Hordeum vulgare
				IVPLAIDTRVGV		41.36	Hordeum vulgare
				TLPTMCSVNVPLYR	Oxidation (M)	40.27	Triticeae
Hemoglobin subunit alpha-1	P0CH25	Caprinae	Red blood cells	VAAALTK		25.67	Conserved
				MFLSFPTTK		29.23	Boreoeutheria
				MFLSFPTTK	Oxidation (M)	41.11	Boreoeutheria
				VLSAADKSNVK	Acetyl (Protein N-term)	40.11	Amniota
				VGGNAGAYGAEALER		59.26	Caprinae
				VGGNAGAYGAEALER	Deamidated (NQ)	39.68	Caprinae
				VGGNAGAYGAEALER	Deamidated (NQ)	35.27	Caprinae
Hemoglobin subunit beta	D0VX08	Laurasiatheria	Red blood cells	VDEVGGEALGR		32.02	Boreoeutheria
				VDEVGGEALGR		40.5	Boreoeutheria
				VDEVGGEALGR		46.04	Boreoeutheria
				VDEVGGEALGR		58.64	Boreoeutheria
				LLVVYPWTQR		28.41	Euteleostomi
				LLVVYPWTQR	Deamidated (NQ)	31.83	Euteleostomi
				VKVDEVGGEALGR		52.61	Laurasiatheria
Alpha-S1-casein	P02662	Bovidae	Milk	IGGATYQVPVEIR	Deamidated (NQ)	52.55	Conserved
				YLGYLEQLLR		49.75	Bovidae
CW18 Calcite Deposit - Protein Analysis #1
Serpin-Z4	P06293	Hordeum vulgare		ISYQFEASSLLR		56.84	Hordeum vulgare
				ISYQFEASSLLR	Deamidated (NQ)	56.88	Hordeum vulgare
Alpha-S1-casein	P04653	Caprinae	Milk	YLGYLEQLLR		59.92	Bovidae
				YLGYLEQLLR	Deamidated (NQ)	61.83	Bovidae
				YIQKEDVPSER	Deamidated (NQ)	51.94	Caprinae
Legumin K (Fragment)	P05693	Pisum sativum	Seed	LSAEYVR		41.73	Conserved
				ATPAEVLANAFGLR		63.18	Pisum sativum
CW18 Calcite Deposit - Protein Analysis #2
No securely identified dietary proteins
CW20 Calcite Deposit - Protein Analysis #1
Hemoglobin subunit beta	P02075	Pecora	Red blood cells	AVLSLYASGR		36.57	Eukaryota
				VDEVGAEALGR		37.53	Pecora
				VKVDEVGAEALGR		45.14	Pecora
CW21 Calcite Deposit - Protein Analysis #1
Serpin-Z4	P06293	Hordeum vulgare	Dominant in endosperm, also expressed in other tissues	ISYQFEASSLLR		45.74	Hordeum vulgare
				ISYQFEASSLLR	Deamidated (NQ)	69.84	Hordeum vulgare
Legumin type B	P05190	Vicia	Seed	LSAEYVR		41.73	Conserved
				ADLYNPR		43.52	Conserved
				ATPADVLANAFGLR	Deamidated (NQ)	55.19	Vicia
				ATPADVLANAFGLR	Deamidated (NQ)	67.39	Vicia
Legumin K (Fragment)	P05693	Pisum sativum	Seed	LSAEYVR		41.73	Conserved
				ATPAEVLANAFGLR	Deamidated (NQ)	57.5	Pisum sativum
Legumin J	P05692	Pisum sativum	Seed	LSAEYVR		41.73	Conserved
				ADLYNPR		43.52	Conserved
				ISTANSLTLPVLR	Deamidated (NQ)	53.72	Pisum sativum
Alpha-S1-casein	P04653	Caprinae	Milk	YLGYLEQLLR		55.68	Bovidae
				YLGYLEQLLR	Deamidated (NQ)	51.6	Bovidae
				FVVAPFPEVFR		39.11	Caprinae
				YIQKEDVPSER	Deamidated (NQ)	40.38	Caprinae
Legumin B (Fragment)	P14594	Pisum sativum	Seed	ATPGEVLANAFGLR	Deamidated (NQ)	58.28	Pisum sativum
				ISTVNSLTLPILR	Deamidated (NQ)	50.46	Papilionoideae
				ISTVNSLTLPILR	Deamidated (NQ)	38.47	Papilionoideae
Legumin A	P02857	Fabeae	Seed	CAGVALSR		53.45	Conserved
				ALTVPQNYAVAAK	2 Deamidated (NQ)	53.67	Fabeae
B3-hordein (Fragment)	P06471	Hordeum vulgare	Developing endosperm	IVPLAIDTRVGV		30.7	Hordeum vulgare
				TLPTMCSVNVPLYR	Oxidation (M)	41.95	Triticeae
CW21 Calcite - Protein Analysis #2
B3-hordein (Fragment)	P06471	Hordeum vulgare	Seed	IVPLAIDTR		39.27	Hordeum vulgare
				IVPLAIDTRVGV		35.55	Hordeum vulgare
				IVPLAIDTRVGV		41.72	Hordeum vulgare
				TLPTMCSVNVPLYR	Oxidation (M)	37.12	Triticeae
				TLPTMCSVNVPLYR	Oxidation (M)	46.33	Triticeae
CW22 Calcite - Protein Analysis #1
Beta-lactoglobulin	P67975	Caprinae	Milk	IIVTQTMK	Oxidation (M)	38.7	Bovidae
				LAFNPTQLEGQCHV	2 Deamidated (NQ)	69.14	Caprinae
				LAFNPTQLEGQCHV	3 Deamidated (NQ)	62.28	Caprinae
				LAFNPTQLEGQCHV	2 Deamidated (NQ)	49.09	Caprinae
				LAFNPTQLEGQCHV	3 Deamidated (NQ)	39.49	Caprinae
CW23 Calcite Deposit - Protein Analysis #1
Legumin B (Fragment)	P14594	Pisum sativum	Seed	LSAEYVLLYR		76.35	Papilionoideae
				ATPGEVLANAFGLR		71.55	Pisum sativum
				ATPGEVLANAFGLR	Deamidated (NQ)	43.65	Pisum sativum
				ATPGEVLANAFGLR	Deamidated (NQ)	33.21	Pisum sativum
				ISTVNSLTLPILR		56.72	Papilionoideae
				ISTVNSLTLPILR	Deamidated (NQ)	59.12	Papilionoideae
				ISTVNSLTLPILR	Deamidated (NQ)	61.11	Papilionoideae
				ISTVNSLTLPILRNLR	2 Deamidated (NQ)	30.72	Papilionoideae
B3-hordein (Fragment)	P06471	Hordeum vulgare	Developing endosperm	IVPLAIDTRVGV		32.58	Hordeum vulgare
				IVPLAIDTRVGV		53.2	Hordeum vulgare
				IVPLAIDTRVGV		64.71	Hordeum vulgare
				TLPTMCSVNVPLYR	Oxidation (M)	54.71	Triticeae
				TLPTMCSVNVPLYR	Oxidation (M)	32.62	Triticeae
				TLPTMCSVNVPLYR	Oxidation (M)	38.63	Triticeae
Kappa-casein	P02669	Ovis	Milk	SPAQTLQWQVLPNAVPAK	Deamidated (NQ)	64.41	Ovis
				SPAQTLQWQVLPNAVPAK	2 Deamidated (NQ)	71.9	Ovis
				SPAQTLQWQVLPNAVPAK	2 Deamidated (NQ)	28.88	Ovis
				SPAQTLQWQVLPNAVPAK	Deamidated (NQ)	59	Ovis
				SPAQTLQWQVLPNAVPAK	4 Deamidated (NQ)	34.28	Ovis
Legumin A2	P15838	Pisum sativum	Seed	CAGVALSR		53.61	Conserved
				TVTSLDLPVLR		28.92	Fabeae
				TVTSLDLPVLR		40.04	Fabeae
				TVTSLDLPVLR		32.06	Fabeae
				TVTSLDLPVLR		33.72	Fabeae
				SSNNQLDQMPR	3 Deamidated (NQ); Oxidation (M)	27.71	Fabeae
				DFLEDAFNVNR	2 Deamidated (NQ)	31.88	Fabeae
				ALTVPQNYAVAAK		52.5	Fabeae
				ALTVPQNYAVAAK	2 Deamidated (NQ)	55.11	Fabeae
				IKTVTSLDLPVLR		56.55	Fabeae
				IKTVTSLDLPVLR	Propionamide (K)	31.45	Fabeae
				LNIGPSSSPDIYNPEAGR	Deamidated (NQ)	27.91	Pisum sativum
				LNIGPSSSPDIYNPEAGR	Deamidated (NQ)	49.22	Pisum sativum
				LQVVNCNGNTVFDGELEAGR	3 Deamidated (NQ)	36.2	Papilionoideae
				LQVVNCNGNTVFDGELEAGR	3 Deamidated (NQ)	34.55	Papilionoideae
				LQVVNCNGNTVFDGELEAGR	3 Deamidated (NQ)	38.71	Papilionoideae
				LAGTSSVINNLPLDVVAATFNLQRNEAR	5 Deamidated (NQ)	44.94	Pisum sativum
Alpha-S1-casein	P04653	Caprinae	Milk	YLGYLEQLLR		67.14	Bovidae
				YLGYLEQLLR		33.68	Bovidae
				YLGYLEQLLR		29.8	Bovidae
				YLGYLEQLLR	Deamidated (NQ)	50.55	Bovidae
				YLGYLEQLLR	Deamidated (NQ)	35.43	Bovidae
				FVVAPFPEVFR		50.21	Caprinae
				YIQKEDVPSER		54.97	Caprinae
				YIQKEDVPSER	Deamidated (NQ)	26.84	Caprinae
				YIQKEDVPSER	Deamidated (NQ)	53.59	Caprinae
				KYNVPQLEIVPK	2 Deamidated (NQ)	30.19	Caprinae
				KYNVPQLEIVPK	2 Deamidated (NQ)	29.67	Caprinae
Beta-lactoglobulin	P67975	Ovis	Milk	TPEVDNEALEK	Deamidated (NQ)	42.85	Bovidae*
				TPEVDNEALEK	Deamidated (NQ)	45.95	Bovidae*
				LAFNPTQLEGQCHV	2 Deamidated (NQ)	46.41	Caprinae
				LAFNPTQLEGQCHV	3 Deamidated (NQ)	25.15	Caprinae
				TPEVDNEALEKFDK		36.73	Ovis
				TPEVDNEALEKFDK	Deamidated (NQ)	25.13	Bovidae*
				TPEVDNEALEKFDK	Deamidated (NQ)	43.01	Bovidae*
				TPEVDNEALEKFDK	Deamidated (NQ)	35.83	Bovidae*
				TPEVDNEALEKFDK	Deamidated (NQ)	54.92	Bovidae*
				YLLFCMENSAEPEQSLACQCLVR	2 Deamidated (NQ); Oxidation (M)	26.22	Pecora
Serpin-Z4	P06293	Hordeum vulgare	Dominant in endosperm, also expressed in other tissues	LSIAHQTR	Deamidated (NQ)	32.5	Bacterial
				ISYQFEASSLLR		88.33	Hordeum vulgare
				ISYQFEASSLLR	Deamidated (NQ)	50.85	Hordeum vulgare
Legumin J	P05692	Pisum sativum	Seed	LSAEYVR		43.8	Conserved
				ADLYNPR		25.91	Conserved
				ADLYNPR		37.33	Conserved
				CAGVSLIR		27.49	Pentapetalae
				CAGVSLIRR		25.89	Papilionoideae
				IRENIADAAR		55.54	Pisum sativum
				IRENIADAAR	Deamidated (NQ)	26.65	Pisum sativum
				SQIVRVEGGLR		35.13	Pisum sativum
				YLRLSAEYVR		2017-07-25	Fabeae
				ISTANSLTLPVLR	Deamidated (NQ)	39.67	Pisum sativum
				ISTANSLTLPVLR	Deamidated (NQ)	39	Pisum sativum
				ATPSEVLANAFGLR		43.11	Pisum sativum
				ATPSEVLANAFGLR	Deamidated (NQ)	25.72	Pisum sativum
				ATPSEVLANAFGLR	Deamidated (NQ)	35.65	Pisum sativum
				ATPSEVLANAFGLR	Deamidated (NQ)	45.38	Pisum sativum
				AGRISTANSLTLPVLR	Deamidated (NQ)	47.09	Pisum sativum
				ATPAEVLANAFGLR		32.1	Pisum sativum
				ATPAEVLANAFGLR	Deamidated (NQ)	40.7	Pisum sativum
				ATPAEVLANAFGLR	Deamidated (NQ)	43.2	Pisum sativum
Legumin B	P05190	Vicia	Seed	ATPADVLANAFGLR		60.5	Vicia
				ATPADVLANAFGLR	Deamidated (NQ)	39.19	Vicia
				ATPADVLANAFGLR	Deamidated (NQ)	31.28	Vicia
Ribulose bisphosphate carboxylase large chain	P48693	Pentapetalae	Photosynthesis	IPTAYVK		38.63	Conserved
				DTDILAAFR		63.36	Conserved
				DTDILAAFR		66.86	Conserved
				LGLSAKNYGR	Deamidated (NQ)	25.57	Conserved
				DLATEGNEIIR	Deamidated (NQ)	36.42	Pentapetalae
				DLATEGNEIIR	Deamidated (NQ)	38.94	Pentapetalae
				EITLGFVDLLR		28.4	Mesangiospermae
Hemoglobin subunit beta-3	P02074	Cervidae	Red blood cells	LLVVYPWTQR		34.65	Euteleostomi
				LLVVYPWTQR	Deamidated (NQ)	35.4	Euteleostomi
				VNVDVVGAEALGR		79.29	Cervidae
Hemoglobin subunit beta	P02075	Pecora	Red blood cells	VDEVGAEALGR		55.43	Laurasiatheria
				LLVVYPWTQR		34.65	Euteleostomi
				LLVVYPWTQR	Deamidated (NQ)	35.4	Euteleostomi
				VKVDEVGAEALGR		51.71	Pecora
				VKVDEVGAEALGR		44.9	Pecora
Beta-casein	P11839	Caprinae	Milk	VKETMVPK	Oxidation (M)	49.4	Pecora
				DMPIQAFLLYQEPVLGPVR	Oxidation (M)	60.02	Caprinae
				DMPIQAFLLYQEPVLGPVR	Deamidated (NQ); Oxidation (M)	42.86	Caprinae
Gamma-hordein-1	P17990	Triticeae	Developing endosperm	VMQQQCCLQLAQIPEQYK	Oxidation (M)	65.82	Triticeae
				VMQQQCCLQLAQIPEQYK	2 Deamidated (NQ); Oxidation (M)	27.15	Triticeae
Butyrophilin subfamily 1 member A1	P18892	Bovidae	Milk	VSPAVFVSR		44.75	Pecora
				TPLPLAGPPR		48.96	Boreoeutheria
				IQEVKASDDGEYR		36.69	Bovidae
Hemoglobin subunit beta	D0VX08	Laurasiatheria	Red blood cells	VDEVGGEALGR		63.32	Boreoeutheria
				LLVVYPWTQR		34.65	Euteleostomi
				LLVVYPWTQR	Deamidated (NQ)	35.4	Euteleostomi
				VKVDEVGGEALGR		27.42	Laurasiatheria
Alpha-S2-casein	P04654	Caprinae	Milk	ISQYYQK		50.37	Conserved
				TNAIPYVR	Deamidated (NQ)	27.85	Caprinae
B1-hordein	P06470	Hordeum vulgare	Developing endosperm	ILRGVGPSVGV		41.75	Hordeum vulgare
				VFLQQQCSPVPVPQR		37.76	Hordeum vulgare
Alpha-1-purothionin (Fragment)	P01544	Triticeae	Endosperm	LCAGVCR		41.26	Conserved
				NCYNLCR		43.08	Triticeae
				NCYNLCR	Deamidated (NQ)	25.96	Triticeae
CW23 Calcite Deposit - Protein Analysis #2
B3-hordein (Fragment)	P06471	Hordeum vulgare	Developing endosperm	IVPLAIDTR		37.18	Hordeum vulgare
				IVPLAIDTRVGV		43.86	Hordeum vulgare
				IVPLAIDTRVGV		35.73	Hordeum vulgare
				IVPLAIDTRVGV		36.15	Hordeum vulgare
				TLPTMCSVNVPLYR	Deamidated (NQ); Oxidation (M)	33.5	Triticeae
				TLPTMCSVNVPLYR	Oxidation (M)	29.87	Triticeae
CW24 Calcite Deposit - Protein Analysis #1
No securely identified dietary proteins
CW24 Calcite Deposit - Protein Analysis #2
No securely identified dietary proteins
CW27 Calcite Deposit - Protein Analysis #1
Hemoglobin subunit beta	P02075	Pecora	Red blood cells	VDEVGAEALGR		50.86	Laurasiatheria
				VKVDEVGAEALGR		41.62	Pecora
CW27 Calcite Deposit - Protein Analysis #2
No securely identified dietary proteins
CW28 - Burnt Deposit - Protein Analysis #1
No securely identified dietary proteins
CW10 Matrix - Protein Analysis #1
No securely identified dietary proteins
CW10 Matrix - Protein Analysis #2
No securely identified dietary proteins
CW18 Matrix - Protein Analysis #1
Beta-lactoglobulin	P02756	Caprinae	Milk	ALPMHIR	Oxidation (M)	25.36	Conserved
				LAFNPTQLEGQCHV		52.65	Caprinae
				LAFNPTQLEGQCHV	Deamidated (NQ)	63.32	Caprinae
				LAFNPTQLEGQCHV	Deamidated (NQ)	72.44	Caprinae
				LAFNPTQLEGQCHV	Deamidated (NQ)	26.37	Caprinae
				LAFNPTQLEGQCHV	2 Deamidated (NQ)	47.77	Caprinae
				LAFNPTQLEGQCHV	2 Deamidated (NQ)	27.86	Caprinae
CW20 Matrix - Protein Analysis #1
No securely identified dietary proteins
CW20 Matrix - Protein Analysis #2
No securely identified dietary proteins
CW22 Matrix - Protein Analysis #1
Beta-lactoglobulin	P67975; P02756	Ovis and Capra hircus	Milk	TPEVDNEALEK		52.55	Ovis
				TPEVDNEALEK	Deamidated (NQ)	40.76	Bovidae*
				TPEVDNEALEK	Deamidated (NQ)	42.6	Bovidae*
				TPEVDNEALEK	Deamidated (NQ)	47.67	Bovidae*
				LAFNPTQLEGQCHV		65.68	Caprinae
				LAFNPTQLEGQCHV		42.86	Caprinae
				LAFNPTQLEGQCHV	Deamidated (NQ)	62.88	Caprinae
				LAFNPTQLEGQCHV	Deamidated (NQ)	45.84	Caprinae
				LAFNPTQLEGQCHV	Deamidated (NQ)	78.94	Caprinae
				LAFNPTQLEGQCHV	Deamidated (NQ)	48.11	Caprinae
				LAFNPTQLEGQCHV	Deamidated (NQ)	45.21	Caprinae
				LAFNPTQLEGQCHV	2 Deamidated (NQ)	84.5	Caprinae
				LAFNPTQLEGQCHV	2 Deamidated (NQ)	51.63	Caprinae
				LAFNPTQLEGQCHV	2 Deamidated (NQ)	41.56	Caprinae
				LAFNPTQLEGQCHV	3 Deamidated (NQ)	57.55	Caprinae
				LAFNPTQLEGQCHV	3 Deamidated (NQ)	60.91	Caprinae
				LAFNPTQLEGQCHV	3 Deamidated (NQ)	58.42	Caprinae
				LAFNPTQLEGQCHV	3 Deamidated (NQ)	34.5	Caprinae
				LAFNPTQLEGQCHV	3 Deamidated (NQ)	46.34	Caprinae
				TPEVDNEALEKFDK	Deamidated (NQ)	26.25	Bovidae*
				TPEVDKEALEK		32.84	Capra hircus
				TPEVDDEALEK		40.76	Bovidae*
				TPEVDDEALEK		42.6	Bovidae*
				TPEVDDEALEK		47.67	Bovidae*
				TPEVDDEALEKFDK		26.25	Bovidae*
CW22 Matrix - Protein Analysis #2
Beta-lactoglobulin	P67975; P02756	Ovis aries and Capra hircus	Milk	KIIAEK		34.84	Conserved
				KIIAEK		42.52	Conserved
				ALPMHIR		31.13	Conserved
				ALPMHIR		28.93	Conserved
				ALPMHIR		29.76	Conserved
				TKIPAVFK		42.34	Bovidae
				TKIPAVFK		26.44	Bovidae
				TKIPAVFK		36.46	Bovidae
				TKIPAVFK		27.05	Bovidae
				IDALNENK	Deamidated (NQ)	35.97	Conserved
				IIVTQTMK		29.94	Bovidae
				IIVTQTMK		32.43	Bovidae
				IIVTQTMK	Deamidated (NQ)	54.43	Bovidae
				IIVTQTMK	Oxidation (M)	50.13	Bovidae
				IIVTQTMK	Oxidation (M)	53.32	Bovidae
				IIVTQTMK	Deamidated (NQ); Oxidation (M)	53.26	Bovidae
				IIVTQTMK	Deamidated (NQ); Oxidation (M)	50.76	Bovidae
				IIVTQTMK	Deamidated (NQ); Oxidation (M)	53.23	Bovidae
				IIVTQTMK	Deamidated (NQ); Oxidation (M)	46.38	Bovidae
				IIVTQTMK	Deamidated (NQ); Oxidation (M)	49.3	Bovidae
				IIVTQTMK	Acetyl (Protein N-term); Deamidated (NQ)	44.31	Bovidae
				IIVTQTMK	Acetyl (Protein N-term); Deamidated (NQ); Oxidation (M)	33.29	Bovidae
				IIVTQTMK	Deamidated (NQ); Propionamide (N-term)	30	Bovidae
				VLVLDTDYK		53.38	Pecora
				ALKALPMHIR		58.3	Pecora
				ALKALPMHIR		55.73	Pecora
				ALKALPMHIR		26.43	Pecora
				ALKALPMHIR		55.46	Pecora
				ALKALPMHIR	Oxidation (M)	30.1	Pecora
				ALKALPMHIR	Oxidation (M)	33.65	Pecora
				ALKALPMHIR	Oxidation (M)	32.03	Pecora
				ALKALPMHIR	Oxidation (M)	32.11	Pecora
				ALKALPMHIR	Oxidation (M)	31.98	Pecora
				ALKALPMHIR	Oxidation (M)	25.57	Pecora
				ALKALPMHIR	Oxidation (M)	34	Pecora
				ALKALPMHIR	Oxidation (M)	25.72	Pecora
				ALKALPMHIR	Oxidation (M)	32.08	Pecora
				ALKALPMHIR	Oxidation (M)	26.84	Pecora
				VLVLDTDYKK		52.51	Pecora
				VLVLDTDYKK		39.46	Pecora
				VLVLDTDYKK		35.1	Pecora
				VLVLDTDYKK		27.09	Pecora
				TPEVDNEALEK		73.82	Ovis
				TPEVDNEALEK	Deamidated (NQ)	42.13	Bovidae*
				TPEVDNEALEK	Deamidated (NQ)	46.45	Bovidae*
				TPEVDNEALEK	Deamidated (NQ)	39.03	Bovidae*
				TPEVDNEALEK	Deamidated (NQ)	35.5	Bovidae*
				TPEVDNEALEK	Deamidated (NQ)	32.09	Bovidae*
				TPEVDNEALEK		38.95	Ovis
				VLVLDTDYKK	Propionamide (K)	28.53	Pecora
				TPEVDNEALEK	Deamidated (NQ); Propionamide (K)	26.24	Bovidae*
				IIVTQTMKGLDIQK	Deamidated (NQ)	34.76	Bovidae
				IIVTQTMKGLDIQK	2 Deamidated (NQ)	42.3	Bovidae
				IIVTQTMKGLDIQK	2 Deamidated (NQ)	41.09	Bovidae
				IIVTQTMKGLDIQK	Deamidated (NQ)	47.05	Bovidae
				IIVTQTMKGLDIQK	Deamidated (NQ)	38.14	Bovidae
				IIVTQTMKGLDIQK	Oxidation (M)	44.48	Bovidae
				IIVTQTMKGLDIQK	Oxidation (M)	25.39	Bovidae
				IIVTQTMKGLDIQK	Oxidation (M)	57.89	Bovidae
				IIVTQTMKGLDIQK	Oxidation (M)	27.84	Bovidae
				IIVTQTMKGLDIQK	Deamidated (NQ); Oxidation (M)	56.28	Bovidae
				IIVTQTMKGLDIQK	Deamidated (NQ); Oxidation (M)	63	Bovidae
				IIVTQTMKGLDIQK	Deamidated (NQ); Oxidation (M)	31.33	Bovidae
				IIVTQTMKGLDIQK	Deamidated (NQ); Oxidation (M)	31.61	Bovidae
				IIVTQTMKGLDIQK	Deamidated (NQ); Oxidation (M)	59.65	Bovidae
				IIVTQTMKGLDIQK	Deamidated (NQ); Oxidation (M)	44.44	Bovidae
				IIVTQTMKGLDIQK	Deamidated (NQ); Oxidation (M)	30.7	Bovidae
				IIVTQTMKGLDIQK	Deamidated (NQ); Oxidation (M)	38.39	Bovidae
				IIVTQTMKGLDIQK	Deamidated (NQ); Oxidation (M)	25.11	Bovidae
				IIVTQTMKGLDIQK	Deamidated (NQ); Oxidation (M)	28.92	Bovidae
				IIVTQTMKGLDIQK	Deamidated (NQ); Oxidation (M)	29.32	Bovidae
				IIVTQTMKGLDIQK	2 Deamidated (NQ); Oxidation (M)	56.18	Bovidae
				IIVTQTMKGLDIQK	2 Deamidated (NQ); Oxidation (M)	38.3	Bovidae
				IIVTQTMKGLDIQK	2 Deamidated (NQ); Oxidation (M)	62.22	Bovidae
				IIVTQTMKGLDIQK	2 Deamidated (NQ); Oxidation (M)	25.77	Bovidae
				IIVTQTMKGLDIQK	2 Deamidated (NQ); Oxidation (M)	35.79	Bovidae
				IIVTQTMKGLDIQK	2 Deamidated (NQ); Oxidation (M)	58.49	Bovidae
				IIVTQTMKGLDIQK	2 Deamidated (NQ); Oxidation (M)	32.69	Bovidae
				IIVTQTMKGLDIQK	2 Deamidated (NQ); Oxidation (M)	35.27	Bovidae
				LAFNPTQLEGQCHV		71.36	Caprinae
				LAFNPTQLEGQCHV		62.31	Caprinae
				LAFNPTQLEGQCHV		63.37	Caprinae
				LAFNPTQLEGQCHV		33.27	Caprinae
				LAFNPTQLEGQCHV		39.42	Caprinae
				LAFNPTQLEGQCHV		36.13	Caprinae
				LAFNPTQLEGQCHV		31.16	Caprinae
				LAFNPTQLEGQCHV		64.34	Caprinae
				LAFNPTQLEGQCHV		57.49	Caprinae
				LAFNPTQLEGQCHV		32.02	Caprinae
				LAFNPTQLEGQCHV	Deamidated (NQ)	46.65	Caprinae
				LAFNPTQLEGQCHV	Deamidated (NQ)	63.53	Caprinae
				LAFNPTQLEGQCHV	Deamidated (NQ)	69.68	Caprinae
				LAFNPTQLEGQCHV	Deamidated (NQ)	64.16	Caprinae
				LAFNPTQLEGQCHV	Deamidated (NQ)	57.81	Caprinae
				LAFNPTQLEGQCHV	Deamidated (NQ)	62.81	Caprinae
				LAFNPTQLEGQCHV	Deamidated (NQ)	46.77	Caprinae
				LAFNPTQLEGQCHV	Deamidated (NQ)	41.44	Caprinae
				LAFNPTQLEGQCHV	Deamidated (NQ)	61.72	Caprinae
				LAFNPTQLEGQCHV	Deamidated (NQ)	34.72	Caprinae
				LAFNPTQLEGQCHV	Deamidated (NQ)	65.93	Caprinae
				LAFNPTQLEGQCHV	Deamidated (NQ)	54.35	Caprinae
				LAFNPTQLEGQCHV	Deamidated (NQ)	58.69	Caprinae
				LAFNPTQLEGQCHV	Deamidated (NQ)	50.71	Caprinae
				LAFNPTQLEGQCHV	Deamidated (NQ)	37.62	Caprinae
				LAFNPTQLEGQCHV	Deamidated (NQ)	84.46	Caprinae
				LAFNPTQLEGQCHV	Deamidated (NQ)	36.15	Caprinae
				LAFNPTQLEGQCHV	Deamidated (NQ)	33.04	Caprinae
				LAFNPTQLEGQCHV	Deamidated (NQ)	46.97	Caprinae
				LAFNPTQLEGQCHV	Deamidated (NQ)	60.92	Caprinae
				LAFNPTQLEGQCHV		49.16	Caprinae
				LAFNPTQLEGQCHV	2 Deamidated (NQ)	54.57	Caprinae
				LAFNPTQLEGQCHV	2 Deamidated (NQ)	69.32	Caprinae
				LAFNPTQLEGQCHV	2 Deamidated (NQ)	53.78	Caprinae
				LAFNPTQLEGQCHV	2 Deamidated (NQ)	71.54	Caprinae
				LAFNPTQLEGQCHV	2 Deamidated (NQ)	65.62	Caprinae
				LAFNPTQLEGQCHV	2 Deamidated (NQ)	52.47	Caprinae
				LAFNPTQLEGQCHV	2 Deamidated (NQ)	56.86	Caprinae
				LAFNPTQLEGQCHV	Deamidated (NQ)	33.83	Caprinae
				LAFNPTQLEGQCHV	2 Deamidated (NQ)	56.75	Caprinae
				LAFNPTQLEGQCHV	Deamidated (NQ)	41.78	Caprinae
				LAFNPTQLEGQCHV	Deamidated (NQ)	26.32	Caprinae
				LAFNPTQLEGQCHV	2 Deamidated (NQ)	70.48	Caprinae
				LAFNPTQLEGQCHV	Deamidated (NQ)	63.25	Caprinae
				LAFNPTQLEGQCHV	2 Deamidated (NQ)	66.21	Caprinae
				LAFNPTQLEGQCHV	Deamidated (NQ)	35.51	Caprinae
				LAFNPTQLEGQCHV	3 Deamidated (NQ)	72.22	Caprinae
				LAFNPTQLEGQCHV	3 Deamidated (NQ)	79.62	Caprinae
				LAFNPTQLEGQCHV	3 Deamidated (NQ)	87.05	Caprinae
				LAFNPTQLEGQCHV	3 Deamidated (NQ)	87.77	Caprinae
				LAFNPTQLEGQCHV	3 Deamidated (NQ)	69.64	Caprinae
				LAFNPTQLEGQCHV	2 Deamidated (NQ)	29.37	Caprinae
				IIVTQTMKGLDIQK	Acetyl (Protein N-term)	31.73	Bovidae
				IIVTQTMKGLDIQK	Acetyl (Protein N-term); Deamidated (NQ)	45.23	Bovidae
				IIVTQTMKGLDIQK	Acetyl (Protein N-term); 2 Deamidated (NQ)	40.59	Bovidae
				TPEVDNEALEKFDK		52.19	Ovis
				TPEVDNEALEKFDK		33.71	Ovis
				TPEVDNEALEKFDK		32.52	Ovis
				TPEVDNEALEKFDK		79.2	Ovis
				TPEVDNEALEKFDK	Deamidated (NQ)	50.81	Bovidae*
				TPEVDNEALEKFDK	Deamidated (NQ)	42.3	Bovidae*
				TPEVDNEALEKFDK	Deamidated (NQ)	51.32	Bovidae*
				TPEVDNEALEKFDK	Deamidated (NQ)	30.78	Bovidae*
				TPEVDNEALEKFDK	Deamidated (NQ)	38.8	Bovidae*
				TPEVDNEALEKFDK	Deamidated (NQ)	57.7	Bovidae*
				TPEVDNEALEKFDK	Deamidated (NQ)	70.5	Bovidae*
				TPEVDNEALEKFDK	Deamidated (NQ)	36.61	Bovidae*
				TPEVDNEALEKFDK	Deamidated (NQ)	66.7	Bovidae*
				TPEVDNEALEKFDK	Deamidated (NQ)	26.53	Bovidae*
				TPEVDNEALEKFDK	Deamidated (NQ)	78.15	Bovidae*
				TPEVDNEALEKFDK	Deamidated (NQ)	28.58	Bovidae*
				TPEVDNEALEKFDK	Deamidated (NQ)	82.85	Bovidae*
				TPEVDNEALEKFDK	Deamidated (NQ)	61.27	Bovidae*
				TPEVDNEALEKFDK	Deamidated (NQ)	79.09	Bovidae*
				TPEVDNEALEKFDK	Deamidated (NQ)	44.93	Bovidae*
				IIVTQTMKGLDIQK	Acetyl (Protein N-term); Deamidated (NQ); Oxidation (M)	35.01	Bovidae
				IIVTQTMKGLDIQK	Acetyl (Protein N-term); Deamidated (NQ); Oxidation (M)	40.88	Bovidae
				IIVTQTMKGLDIQK	Acetyl (Protein N-term); 2 Deamidated (NQ); Oxidation (M)	46.39	Bovidae
				IIVTQTMKGLDIQK	Acetyl (Protein N-term); 2 Deamidated (NQ); Oxidation (M)	47.35	Bovidae
				IIVTQTMKGLDIQK	Deamidated (NQ); Propionamide (K)	28.01	Bovidae
				IIVTQTMKGLDIQK	Deamidated (NQ); Oxidation (M); Propionamide (N-term)	35.17	Bovidae
				IIVTQTMKGLDIQK	2 Deamidated (NQ); Oxidation (M); Propionamide (K)	43.85	Bovidae
				VYVEELKPTPEGNLEILLQK	Deamidated (NQ)	33.72	Bovidae
				VAGTWHSLAMAASDISLLDAQSAPLR	Deamidated (NQ); Oxidation (M)	48.45	Ovis aries
				VAGTWHSLAMAASDISLLDAQSAPLR	Deamidated (NQ); Oxidation (M)	67.23	Ovis aries
				YLLFCMENSAEPEQSLACQCLVR	Deamidated (NQ)	63.79	Pecora
				YLLFCMENSAEPEQSLACQCLVR	2 Deamidated (NQ)	68.21	Pecora
				YLLFCMENSAEPEQSLACQCLVR	Deamidated (NQ); Oxidation (M)	115.23	Pecora
				YLLFCMENSAEPEQSLACQCLVR	Deamidated (NQ); Oxidation (M)	61.57	Pecora
				YLLFCMENSAEPEQSLACQCLVR	Oxidation (M)	44.5	Pecora
				YLLFCMENSAEPEQSLACQCLVR	Oxidation (M)	53.36	Pecora
				YLLFCMENSAEPEQSLACQCLVR	2 Deamidated (NQ); Oxidation (M)	68.16	Pecora
				YLLFCMENSAEPEQSLACQCLVR	2 Deamidated (NQ); Oxidation (M)	146.34	Pecora
				YLLFCMENSAEPEQSLACQCLVR	2 Deamidated (NQ); Oxidation (M)	56.73	Pecora
				YLLFCMENSAEPEQSLACQCLVR	3 Deamidated (NQ); Oxidation (M)	142.07	Pecora
				TPEVDDEALEK		42.13	Bovidae*
				TPEVDDEALEK		46.45	Bovidae*
				TPEVDDEALEK		39.03	Bovidae*
				TPEVDDEALEK		35.5	Bovidae*
				TPEVDDEALEK		32.09	Bovidae*
				TPEVDDEALEK	Propionamide (K)	26.24	Bovidae*
				TPEVDDEALEKFDK		50.81	Bovidae*
				TPEVDDEALEKFDK		42.3	Bovidae*
				TPEVDDEALEKFDK		51.32	Bovidae*
				TPEVDDEALEKFDK		30.78	Bovidae*
				TPEVDDEALEKFDK		38.8	Bovidae*
				TPEVDDEALEKFDK		57.7	Bovidae*
				TPEVDDEALEKFDK		70.5	Bovidae*
				TPEVDDEALEKFDK		36.61	Bovidae*
				TPEVDDEALEKFDK		66.7	Bovidae*
				TPEVDDEALEKFDK		26.53	Bovidae*
				TPEVDDEALEKFDK		78.15	Bovidae*
				TPEVDDEALEKFDK		28.58	Bovidae*
				TPEVDDEALEKFDK		82.85	Bovidae*
				TPEVDDEALEKFDK		61.27	Bovidae*
				TPEVDDEALEKFDK		79.09	Bovidae*
				TPEVDDEALEKFDK		44.93	Bovidae*
				VAGTWYSLAMAASDISLLDAQSAPLR	Oxidation (M)	67.46	Pecora
				TPEVDKEALEK		37.79	Capra hircus
Hemoglobin subunit beta	P02075	Ovis	Red blood cells	LLGNVLVVVLAR		51.38	Mammalia
				LLVVYPWTQR		48.52	Euteleostomi
				VKVDEVGAEALGR		48.4	Pecora
				VKVDEVGAEALGR	Propionamide (K)	46.92	Pecora
				VVAGVANALAHKYH		26.79	Boreoeutheria
				MLTAEEKAAVTGFWGK	Oxidation (M)	40.32	Pecora
				FFEHFGDLSNADAVMNNPK	Oxidation (M)	27.09	Ovis
				VNVDEVGGEALGR		30.14	Boreoeutheria (no 100% homology)
				VNVEEVGGEALGR		49.82	Boreoeutheria
				VNVKEVGGEALGR	Deamidated (NQ)	45.17	Boreoeutheria (no 100% homology)
				AAVTAFWGK		26.1	Pecora
				VKVDEVGGEALGR		45.17	Boreoeutheria
Alpha-lactalbumin	P00712	Caprinae	Milk	VGINYWLAHK		32.23	Pecora
				VGINYWLAHK		49.2	Pecora
				NICNISCDKFLDDDLTDDIVCAK		48.53	Caprinae
Lactoperoxidase	P80025	Bovidae	Milk	GFCGLSQPK		36.82	Euteleostomi
				ISNVFTFAFR		52.47	Eutheria
				ISNVFTFAFR	Deamidated (NQ)	52.26	Eutheria
				ISNVFTFAFR	Deamidated (NQ)	46.54	Eutheria
				SPALGAANRALAR	Deamidated (NQ)	28.53	Boreoeutheria
				IIKDGGIDPLVR		28.59	Bovidae
Probable non-specific lipid-transfer protein 2	P55958	Parietaria judaica	Pollen	EACKCIVR	Propionamide (N-term)	35.74	Parietaria judaica
				EACKCIVR	Propionamide (N-term)	43.95	Parietaria judaica
				EACKCIVR	Propionamide (N-term)	47.11	Parietaria judaica
				EACKCIVR	Propionamide (N-term)	49.65	Parietaria judaica
Hemoglobin subunit alpha-1	P0CH25	Caprinae	Red blood cells	MFLSFPTTK	Oxidation (M)	33.3	Boreoeutheria
				VLSAADKSNVK	Acetyl (Protein N-term)	25.03	Amniota
				VGGNAGAYGAEALER		65.57	Caprinae
				VGGNAGAYGAEALER	Deamidated (NQ)	26.43	Caprinae
				VGGNAGAYGAEALER	Deamidated (NQ)	40.96	Caprinae
Lactotransferrin	P24627	Bovidae	Milk	LGAPSITCVR		61	Bovidae
				KLGAPSITCVR		33.21	Bovidae
Glycosylation-dependent cell adhesion molecule 1	P81447	Capra hircus	Milk	NLENTVKEIIK	Deamidated (NQ)	45.22	Caprinae
				SLFPPASEVVKP	Propionamide (K)	41.96	Capra hircus
Lactotransferrin	Q29477	Caprinae	Milk	TSALECIR		27.95	Conserved
				TSALECIR		37.92	Conserved
				RTSALECIR		31.44	Caprinae
CW24 Matrix - Protein Analysis #1
No securely identified dietary proteins
CW24 Matrix - - Protein Analysis #2
Hemoglobin subunit beta	P02076	Pecora	Red blood cells	VDEVGAEALGR		53.23	Pecora
				LLGNVLVVVLAR		38.32	Mammalia
				LLGDVLVVVLAR		50.49	Boreoeutheria (no 100% homology)
				LLVVYPWTQR		48.53	Euteleostomi
				LLVVYPWTER		28.38	Conserved
				VDEVGGEALGR		52.68	Boreoeutheria
				VDEVGGEALGR		35.53	Boreoeutheria
				LLGNVLVVVLAR	Deamidated (NQ)	50.49	Mammalia
				LLVVYPWTQR	Deamidated (NQ)	28.38	Euteleostomi
				VNVDEVGGEALGR	Deamidated (NQ)	28.96	Boreoeutheria (no 100% homology)
Beta-lactoglobulin	P02754	Bovidae*	Milk	ALPMHIR	Oxidation (M)	30.97	Conserved
				TPEVDDEALEKFDK		43.94	Bovidae*
				TPEVDDEALEKFDK		42.51	Bovidae*
Hemoglobin subunit alpha	P01966	Bovinae	Red blood cells	MFLSFPTTK	Oxidation (M)	33.92	Boreoeutheria
				MFLSFPTTK	Oxidation (M)	31.88	Boreoeutheria
				VGGHAAEYGAEALER		40.73	Bovinae
CW10 Outer Matrix - Protein Analysis #1
No securely identified dietary proteins
CW10 Outer Matrix - Protein Analysis #2
Hemoglobin subunit alpha-1	P0CH25	Caprinae	Red blood cells	VGGNAGAYGAEALER		32.48	Caprinae
				VGGNAGAYGAEALER	Deamidated (NQ)	50.87	Caprinae
CW20 Outer Matrix - Protein Analysis #1
No securely identified dietary proteins
CW20 Outer Matrix - Protein Analysis #2
Hemoglobin subunit beta	P02062	Equus	Red blood cells	LLGNVLVVVLAR		53.92	Mammalia
				AAVLALWDKVNEEEVGGEALGR		58.91	Equus
				VKVDEVGGEALGR		45	Boreoeutheria
Hemoglobin subunit alpha-1	P0CH25	Caprinae	Red blood cells	VGGNAGAYGAEALER		48.42	Caprinae
				VGGNAGAYGAEALER	Deamidated (NQ)	58.1	Caprinae
CW22 Outer Matrix - Protein Analysis #1
No securely identified dietary proteins
CW22 Outer Matrix - Protein Analysis #2
Beta-lactoglobulin	P67975; P02755	Caprinae and Bovinae	Milk	LAFNPTQLEGQCHV		44.21	Caprinae
				LAFNPTQLEGQCHV		39.41	Caprinae
				LAFNPTQLEGQCHV	Deamidated (NQ)	63.89	Caprinae
				LAFNPTQLEGQCHV	Deamidated (NQ)	50.88	Caprinae
				LAFNPTQLEGQCHV	Deamidated (NQ)	36.2	Caprinae
				LAFNPTQLEGQCHV	2 Deamidated (NQ)	50.76	Caprinae
				LAFNPTQLEGQCHV	2 Deamidated (NQ)	34.08	Caprinae
				LAFNPTQLEGQCHV	2 Deamidated (NQ)	86.98	Caprinae
				LAFNPTQLEGQCHV	2 Deamidated (NQ)	79.96	Caprinae
				LAFNPTQLEGQCHV	3 Deamidated (NQ)	76.13	Caprinae
				LAFNPTQLEGQCHV	3 Deamidated (NQ)	89.47	Caprinae
				TPEVDNEALEKFDK	Deamidated (NQ)	52.34	Bovidae*
				TPEVDDEALEKFDK		52.34	Bovidae*
				LSFNPTQLEEQCHI		74.12	Bovinae
*Peptides contain a genus-specific polymorphic amino acid in the identified peptide TPEVD(D/N/K)EALEK, where D is specific to Bovinae; N is specific to Ovis, and K is specific to Capra. Because N deamidates to D, the presence of a D at this position cannot be unambiguously assigned to Bovinae or Ovis.
