# Supplementary material for: Ancient proteins from ceramic vessels at Çatalhöyük West reveal the hidden cuisine of early farmers
Source: Nat Commun. 2018 Oct 3;9:4064. doi: 10.1038/s41467-018-06335-6 (PMC6170438; doi:10.1038/s41467-018-06335-6)
Supplement: Supplementary file 6 — Supplementary Data 3 [file 41467_2018_6335_MOESM6_ESM.xlsx]

## Sheet: OXF_CW8
Header	--------------------------------------------------------
Search title	CW8
Timestamp	2016-04-28T21:46:04Z
Peak list format	Mascot generic
Search type	MIS
Mascot version	2001-05-02
Database	Uniprot
Fasta file	uniprot_sprot20160317.fasta
Total sequences	550740
Total residues	196582750
Sequences after taxonomy filter	550740
Number of queries	30127
Decoy	--------------------------------------------------------
Number of matches above identity threshold in search of real database	363
Number of matches above identity threshold in search of decoy database	11
Number of matches above homology threshold in search of real database	567
Number of matches above homology threshold in search of decoy database	28
Fixed modifications	--------------------------------------------------------
Identifier	Name	Delta	Neutral loss
1	Propionamide (C)	71.0371
Variable modifications	--------------------------------------------------------
Identifier	Name	Delta	Neutral loss(es)
1	Acetyl (Protein N-term)	42.0106
2	Deamidated (NQ)	0.984016
3	Oxidation (M)	15.9949	0	63.9983
4	Propionamide (K)	71.0371
5	Propionamide (N-term)	71.0371
Search Parameters	--------------------------------------------------------
Taxonomy filter	All entries
Enzyme	Trypsin
Maximum Missed Cleavages	1
Fixed modifications	Propionamide (C)
Quantitation method	None
Variable modifications	Acetyl (Protein N-term),Deamidated (NQ),Oxidation (M),Propionamide (K),Propionamide (N-term)
Peptide Mass Tolerance	10
Peptide Mass Tolerance Units	ppm
Fragment Mass Tolerance	0.5
Fragment Mass Tolerance Units	Da
Mass values	Monoisotopic
Instrument type	ESI-TRAP
Isotope error mode	1
Decoy database also searched	1
Format parameters	--------------------------------------------------------
Significance threshold	0.010851
Max. number of hits	0
Use MudPIT protein scoring	1
Ions score cut-off	25
Include same-set proteins	0
Include sub-set proteins	1
Include unassigned	0
Require bold red	0
Use homology threshold	1
Group protein families	1
Re-score using Percolator	0
Show duplicate peptides	1
Protein hits	--------------------------------------------------------
prot_hit_num	prot_family_member	prot_acc	prot_desc	prot_score	prot_mass	prot_matches	prot_matches_sig	prot_sequences	prot_sequences_sig	pep_query	pep_rank	pep_isbold	pep_isunique	pep_exp_mz	pep_exp_mr	pep_exp_z	pep_calc_mr	pep_delta	pep_miss	pep_score	pep_expect	pep_res_before	pep_seq	pep_res_after	pep_var_mod	pep_var_mod_pos	pep_summed_mod_pos	pep_local_mod_pos	pep_scan_title
1	1	P04264	Keratin, type II cytoskeletal 1 OS=Homo sapiens GN=KRT1 PE=1 SV=6	1299	66212	105	56	42	30	568	1	1	1	416.748	831.481	2	831.481	-0.0002	0	25.3	0.16	K	SISISVAR	G					FL0145_JHendy_130416_MSQ525_CW8_160425165036.7026.7026.2 File:~FL0145_JHendy_130416_MSQ525_CW8_160425165036.raw~, NativeID:~controllerType=0 controllerNumber=1 scan=7026~
1	1	P04264	Keratin, type II cytoskeletal 1 OS=Homo sapiens GN=KRT1 PE=1 SV=6	1299	66212	105	56	42	30	570	1	1	1	416.748	831.482	2	831.481	0.0006	0	40.58	0.16	K	SISISVAR	G					FL0145_JHendy_130416_MSQ525_CW8_160425165036.8032.8032.2 File:~FL0145_JHendy_130416_MSQ525_CW8_160425165036.raw~, NativeID:~controllerType=0 controllerNumber=1 scan=8032~
1	1	P04264	Keratin, type II cytoskeletal 1 OS=Homo sapiens GN=KRT1 PE=1 SV=6	1299	66212	105	56	42	30	1183	1	1	1	437.754	873.493	2	873.492	0.0007	0	45.53	0.015	R	SLVNLGGSK	S					FL0145_JHendy_130416_MSQ525_CW8_160425165036.7909.7909.2 File:~FL0145_JHendy_130416_MSQ525_CW8_160425165036.raw~, NativeID:~controllerType=0 controllerNumber=1 scan=7909~
1	1	P04264	Keratin, type II cytoskeletal 1 OS=Homo sapiens GN=KRT1 PE=1 SV=6	1299	66212	105	56	42	30	2064	1	1	1	466.756	931.497	2	931.497	0	1	41.6	0.2	R	SEIDNVKK	Q					FL0145_JHendy_130416_MSQ525_CW8_160425165036.2774.2774.2 File:~FL0145_JHendy_130416_MSQ525_CW8_160425165036.raw~, NativeID:~controllerType=0 controllerNumber=1 scan=2774~
1	1	P04264	Keratin, type II cytoskeletal 1 OS=Homo sapiens GN=KRT1 PE=1 SV=6	1299	66212	105	56	42	30	2084	1	1	1	467.248	932.481	2	932.481	-0.0001	1	36.29	0.18	R	SEIDNVKK	Q	Deamidated (NQ)	0.00002000.0			FL0145_JHendy_130416_MSQ525_CW8_160425165036.2964.2964.2 File:~FL0145_JHendy_130416_MSQ525_CW8_160425165036.raw~, NativeID:~controllerType=0 controllerNumber=1 scan=2964~
1	1	P04264	Keratin, type II cytoskeletal 1 OS=Homo sapiens GN=KRT1 PE=1 SV=6	1299	66212	105	56	42	30	3041	1	1	1	500.226	998.438	2	998.438	0.0005	0	43.41	0.0077	K	DVDGAYMTK	V					FL0145_JHendy_130416_MSQ525_CW8_160425165036.6205.6205.2 File:~FL0145_JHendy_130416_MSQ525_CW8_160425165036.raw~, NativeID:~controllerType=0 controllerNumber=1 scan=6205~
1	1	P04264	Keratin, type II cytoskeletal 1 OS=Homo sapiens GN=KRT1 PE=1 SV=6	1299	66212	105	56	42	30	3286	1	1	1	508.225	1014.44	2	1014.43	0.0026	0	41.07	0.013	K	DVDGAYMTK	V	Oxidation (M)	0.000000300.0			FL0145_JHendy_130416_MSQ525_CW8_160425165036.3781.3781.2 File:~FL0145_JHendy_130416_MSQ525_CW8_160425165036.raw~, NativeID:~controllerType=0 controllerNumber=1 scan=3781~
1	1	P04264	Keratin, type II cytoskeletal 1 OS=Homo sapiens GN=KRT1 PE=1 SV=6	1299	66212	105	56	42	30	3582	1	1	1	517.262	1032.51	2	1032.51	0.0002	0	49.78	0.024	R	TLLEGEESR	M					FL0145_JHendy_130416_MSQ525_CW8_160425165036.5873.5873.2 File:~FL0145_JHendy_130416_MSQ525_CW8_160425165036.raw~, NativeID:~controllerType=0 controllerNumber=1 scan=5873~
1	1	P04264	Keratin, type II cytoskeletal 1 OS=Homo sapiens GN=KRT1 PE=1 SV=6	1299	66212	105	56	42	30	4119	1	1	1	533.756	1065.5	2	1065.5	0.0004	0	40.26	0.019	K	AQYEDIAQK	S	Deamidated (NQ)	0.000000020.0			FL0145_JHendy_130416_MSQ525_CW8_160425165036.5369.5369.2 File:~FL0145_JHendy_130416_MSQ525_CW8_160425165036.raw~, NativeID:~controllerType=0 controllerNumber=1 scan=5369~
1	1	P04264	Keratin, type II cytoskeletal 1 OS=Homo sapiens GN=KRT1 PE=1 SV=6	1299	66212	105	56	42	30	4137	1	1	1	534.249	1066.48	2	1066.48	0.0024	0	35.64	0.27	K	AQYEDIAQK	S	2 Deamidated (NQ)	0.020000020.0			FL0145_JHendy_130416_MSQ525_CW8_160425165036.5976.5976.2 File:~FL0145_JHendy_130416_MSQ525_CW8_160425165036.raw~, NativeID:~controllerType=0 controllerNumber=1 scan=5976~
1	1	P04264	Keratin, type II cytoskeletal 1 OS=Homo sapiens GN=KRT1 PE=1 SV=6	1299	66212	105	56	42	30	4268	1	1	1	537.79	1073.57	2	1073.57	-0.0062	1	38.13	0.38	R	LRSEIDNVK	K	Deamidated (NQ)	0.000000200.0			FL0145_JHendy_130416_MSQ525_CW8_160425165036.4178.4178.2 File:~FL0145_JHendy_130416_MSQ525_CW8_160425165036.raw~, NativeID:~controllerType=0 controllerNumber=1 scan=4178~
1	1	P04264	Keratin, type II cytoskeletal 1 OS=Homo sapiens GN=KRT1 PE=1 SV=6	1299	66212	105	56	42	30	4269	1	1	1	537.79	1073.57	2	1073.57	-0.0062	1	33.98	0.48	R	LRSEIDNVK	K	Deamidated (NQ)	0.000000200.0			FL0145_JHendy_130416_MSQ525_CW8_160425165036.3755.3755.2 File:~FL0145_JHendy_130416_MSQ525_CW8_160425165036.raw~, NativeID:~controllerType=0 controllerNumber=1 scan=3755~
1	1	P04264	Keratin, type II cytoskeletal 1 OS=Homo sapiens GN=KRT1 PE=1 SV=6	1299	66212	105	56	42	30	4587	1	1	1	546.756	1091.5	2	1091.5	0.0016	0	47.06	0.0013	R	GSGGGSSGGSIGGR	G					FL0145_JHendy_130416_MSQ525_CW8_160425165036.2430.2430.2 File:~FL0145_JHendy_130416_MSQ525_CW8_160425165036.raw~, NativeID:~controllerType=0 controllerNumber=1 scan=2430~
1	1	P04264	Keratin, type II cytoskeletal 1 OS=Homo sapiens GN=KRT1 PE=1 SV=6	1299	66212	105	56	42	30	5160	1	1	1	563.275	1124.54	2	1124.53	0.0011	0	59.61	0.0016	K	AEAESLYQSK	Y					FL0145_JHendy_130416_MSQ525_CW8_160425165036.4998.4998.2 File:~FL0145_JHendy_130416_MSQ525_CW8_160425165036.raw~, NativeID:~controllerType=0 controllerNumber=1 scan=4998~
1	1	P04264	Keratin, type II cytoskeletal 1 OS=Homo sapiens GN=KRT1 PE=1 SV=6	1299	66212	105	56	42	30	5195	1	1	1	564.274	1126.53	2	1126.53	-0.0003	1	41.35	0.02	K	KDVDGAYMTK	V					FL0145_JHendy_130416_MSQ525_CW8_160425165036.3510.3510.2 File:~FL0145_JHendy_130416_MSQ525_CW8_160425165036.raw~, NativeID:~controllerType=0 controllerNumber=1 scan=3510~
1	1	P04264	Keratin, type II cytoskeletal 1 OS=Homo sapiens GN=KRT1 PE=1 SV=6	1299	66212	105	56	42	30	5810	1	1	1	579.26	1156.51	2	1156.51	-0.0013	0	34.5	0.015	R	DYQELMNTK	L	Oxidation (M)	0.000003000.0			FL0145_JHendy_130416_MSQ525_CW8_160425165036.5486.5486.2 File:~FL0145_JHendy_130416_MSQ525_CW8_160425165036.raw~, NativeID:~controllerType=0 controllerNumber=1 scan=5486~
1	1	P04264	Keratin, type II cytoskeletal 1 OS=Homo sapiens GN=KRT1 PE=1 SV=6	1299	66212	105	56	42	30	6298	1	1	0	590.796	1179.58	2	1179.58	0.0008	0	60.39	0.0018	K	YEELQITAGR	H	Deamidated (NQ)	0.0000200000.0			FL0145_JHendy_130416_MSQ525_CW8_160425165036.11287.11287.2 File:~FL0145_JHendy_130416_MSQ525_CW8_160425165036.raw~, NativeID:~controllerType=0 controllerNumber=1 scan=11287~
1	1	P04264	Keratin, type II cytoskeletal 1 OS=Homo sapiens GN=KRT1 PE=1 SV=6	1299	66212	105	56	42	30	8132	1	1	1	633.814	1265.61	2	1265.61	0.0001	0	34.28	0.013	R	TNAENEFVTIK	K	Deamidated (NQ)	0.00002000000.0			FL0145_JHendy_130416_MSQ525_CW8_160425165036.12742.12742.2 File:~FL0145_JHendy_130416_MSQ525_CW8_160425165036.raw~, NativeID:~controllerType=0 controllerNumber=1 scan=12742~
1	1	P04264	Keratin, type II cytoskeletal 1 OS=Homo sapiens GN=KRT1 PE=1 SV=6	1299	66212	105	56	42	30	8144	1	1	1	634.306	1266.6	2	1266.6	-0.0015	0	36.6	0.047	R	TNAENEFVTIK	K	2 Deamidated (NQ)	0.02002000000.0			FL0145_JHendy_130416_MSQ525_CW8_160425165036.14307.14307.2 File:~FL0145_JHendy_130416_MSQ525_CW8_160425165036.raw~, NativeID:~controllerType=0 controllerNumber=1 scan=14307~
1	1	P04264	Keratin, type II cytoskeletal 1 OS=Homo sapiens GN=KRT1 PE=1 SV=6	1299	66212	105	56	42	30	8410	1	1	1	639.358	1276.7	2	1276.7	-0.001	0	39.24	0.0029	K	LALDLEIATYR	T					FL0145_JHendy_130416_MSQ525_CW8_160425165036.24017.24017.2 File:~FL0145_JHendy_130416_MSQ525_CW8_160425165036.raw~, NativeID:~controllerType=0 controllerNumber=1 scan=24017~
1	1	P04264	Keratin, type II cytoskeletal 1 OS=Homo sapiens GN=KRT1 PE=1 SV=6	1299	66212	105	56	42	30	8411	1	1	1	639.36	1276.7	2	1276.7	0.002	0	63.99	4.1e-05	K	LALDLEIATYR	T					FL0145_JHendy_130416_MSQ525_CW8_160425165036.23332.23332.2 File:~FL0145_JHendy_130416_MSQ525_CW8_160425165036.raw~, NativeID:~controllerType=0 controllerNumber=1 scan=23332~
1	1	P04264	Keratin, type II cytoskeletal 1 OS=Homo sapiens GN=KRT1 PE=1 SV=6	1299	66212	105	56	42	30	8412	1	1	1	639.36	1276.71	2	1276.7	0.0026	0	64.88	0.00013	K	LALDLEIATYR	T					FL0145_JHendy_130416_MSQ525_CW8_160425165036.22025.22025.2 File:~FL0145_JHendy_130416_MSQ525_CW8_160425165036.raw~, NativeID:~controllerType=0 controllerNumber=1 scan=22025~
1	1	P04264	Keratin, type II cytoskeletal 1 OS=Homo sapiens GN=KRT1 PE=1 SV=6	1299	66212	105	56	42	30	8483	1	1	1	640.829	1279.64	2	1279.64	0.0018	1	51.26	0.00056	K	AQYEDIAQKSK	A					FL0145_JHendy_130416_MSQ525_CW8_160425165036.3618.3618.2 File:~FL0145_JHendy_130416_MSQ525_CW8_160425165036.raw~, NativeID:~controllerType=0 controllerNumber=1 scan=3618~
1	1	P04264	Keratin, type II cytoskeletal 1 OS=Homo sapiens GN=KRT1 PE=1 SV=6	1299	66212	105	56	42	30	9058	1	1	1	651.856	1301.7	2	1301.69	0.0026	1	60.41	0.0019	R	NSKIEISELNR	V					FL0145_JHendy_130416_MSQ525_CW8_160425165036.6801.6801.2 File:~FL0145_JHendy_130416_MSQ525_CW8_160425165036.raw~, NativeID:~controllerType=0 controllerNumber=1 scan=6801~
1	1	P04264	Keratin, type II cytoskeletal 1 OS=Homo sapiens GN=KRT1 PE=1 SV=6	1299	66212	105	56	42	30	9061	1	1	1	651.862	1301.71	2	1301.71	0.0013	0	42.36	0.034	R	SLDLDSIIAEVK	A					FL0145_JHendy_130416_MSQ525_CW8_160425165036.22770.22770.2 File:~FL0145_JHendy_130416_MSQ525_CW8_160425165036.raw~, NativeID:~controllerType=0 controllerNumber=1 scan=22770~
1	1	P04264	Keratin, type II cytoskeletal 1 OS=Homo sapiens GN=KRT1 PE=1 SV=6	1299	66212	105	56	42	30	9062	1	1	1	651.862	1301.71	2	1301.71	0.0015	0	44.52	0.02	R	SLDLDSIIAEVK	A					FL0145_JHendy_130416_MSQ525_CW8_160425165036.27340.27340.2 File:~FL0145_JHendy_130416_MSQ525_CW8_160425165036.raw~, NativeID:~controllerType=0 controllerNumber=1 scan=27340~
1	1	P04264	Keratin, type II cytoskeletal 1 OS=Homo sapiens GN=KRT1 PE=1 SV=6	1299	66212	105	56	42	30	9063	1	1	1	651.862	1301.71	2	1301.71	0.0016	0	63.54	0.00034	R	SLDLDSIIAEVK	A					FL0145_JHendy_130416_MSQ525_CW8_160425165036.29784.29784.2 File:~FL0145_JHendy_130416_MSQ525_CW8_160425165036.raw~, NativeID:~controllerType=0 controllerNumber=1 scan=29784~
1	1	P04264	Keratin, type II cytoskeletal 1 OS=Homo sapiens GN=KRT1 PE=1 SV=6	1299	66212	105	56	42	30	9064	1	1	1	651.862	1301.71	2	1301.71	0.0016	0	71.47	0.00017	R	SLDLDSIIAEVK	A					FL0145_JHendy_130416_MSQ525_CW8_160425165036.25420.25420.2 File:~FL0145_JHendy_130416_MSQ525_CW8_160425165036.raw~, NativeID:~controllerType=0 controllerNumber=1 scan=25420~
1	1	P04264	Keratin, type II cytoskeletal 1 OS=Homo sapiens GN=KRT1 PE=1 SV=6	1299	66212	105	56	42	30	9065	1	1	1	651.862	1301.71	2	1301.71	0.0017	0	101.59	1.6e-07	R	SLDLDSIIAEVK	A					FL0145_JHendy_130416_MSQ525_CW8_160425165036.28231.28231.2 File:~FL0145_JHendy_130416_MSQ525_CW8_160425165036.raw~, NativeID:~controllerType=0 controllerNumber=1 scan=28231~
1	1	P04264	Keratin, type II cytoskeletal 1 OS=Homo sapiens GN=KRT1 PE=1 SV=6	1299	66212	105	56	42	30	9066	1	1	1	651.863	1301.71	2	1301.71	0.0036	0	80.94	1.8e-05	R	SLDLDSIIAEVK	A					FL0145_JHendy_130416_MSQ525_CW8_160425165036.28796.28796.2 File:~FL0145_JHendy_130416_MSQ525_CW8_160425165036.raw~, NativeID:~controllerType=0 controllerNumber=1 scan=28796~
1	1	P04264	Keratin, type II cytoskeletal 1 OS=Homo sapiens GN=KRT1 PE=1 SV=6	1299	66212	105	56	42	30	9091	1	1	1	652.346	1302.68	2	1302.68	-0.0002	1	29.32	0.2	R	NSKIEISELNR	V	Deamidated (NQ)	0.20000000000.0			FL0145_JHendy_130416_MSQ525_CW8_160425165036.8941.8941.2 File:~FL0145_JHendy_130416_MSQ525_CW8_160425165036.raw~, NativeID:~controllerType=0 controllerNumber=1 scan=8941~
1	1	P04264	Keratin, type II cytoskeletal 1 OS=Homo sapiens GN=KRT1 PE=1 SV=6	1299	66212	105	56	42	30	9093	1	1	1	652.347	1302.68	2	1302.68	0.001	1	30.4	0.32	R	NSKIEISELNR	V	Deamidated (NQ)	0.20000000000.0			FL0145_JHendy_130416_MSQ525_CW8_160425165036.9812.9812.2 File:~FL0145_JHendy_130416_MSQ525_CW8_160425165036.raw~, NativeID:~controllerType=0 controllerNumber=1 scan=9812~
1	1	P04264	Keratin, type II cytoskeletal 1 OS=Homo sapiens GN=KRT1 PE=1 SV=6	1299	66212	105	56	42	30	9879	1	1	1	447.56	1339.66	3	1339.66	-0.0037	1	30.78	0.049	K	SKAEAESLYQSK	Y					FL0145_JHendy_130416_MSQ525_CW8_160425165036.3772.3772.3 File:~FL0145_JHendy_130416_MSQ525_CW8_160425165036.raw~, NativeID:~controllerType=0 controllerNumber=1 scan=3772~
1	1	P04264	Keratin, type II cytoskeletal 1 OS=Homo sapiens GN=KRT1 PE=1 SV=6	1299	66212	105	56	42	30	9880	1	1	1	670.839	1339.66	2	1339.66	0.0018	1	76.33	3.7e-06	K	SKAEAESLYQSK	Y					FL0145_JHendy_130416_MSQ525_CW8_160425165036.3764.3764.2 File:~FL0145_JHendy_130416_MSQ525_CW8_160425165036.raw~, NativeID:~controllerType=0 controllerNumber=1 scan=3764~
1	1	P04264	Keratin, type II cytoskeletal 1 OS=Homo sapiens GN=KRT1 PE=1 SV=6	1299	66212	105	56	42	30	9906	1	1	1	671.33	1340.65	2	1340.65	0.0004	1	33.54	0.22	K	SKAEAESLYQSK	Y	Deamidated (NQ)	0.000000000200.0			FL0145_JHendy_130416_MSQ525_CW8_160425165036.3581.3581.2 File:~FL0145_JHendy_130416_MSQ525_CW8_160425165036.raw~, NativeID:~controllerType=0 controllerNumber=1 scan=3581~
1	1	P04264	Keratin, type II cytoskeletal 1 OS=Homo sapiens GN=KRT1 PE=1 SV=6	1299	66212	105	56	42	30	9908	1	1	1	671.332	1340.65	2	1340.65	0.0033	1	59.38	0.00069	K	SKAEAESLYQSK	Y	Deamidated (NQ)	0.000000000200.0			FL0145_JHendy_130416_MSQ525_CW8_160425165036.4089.4089.2 File:~FL0145_JHendy_130416_MSQ525_CW8_160425165036.raw~, NativeID:~controllerType=0 controllerNumber=1 scan=4089~
1	1	P04264	Keratin, type II cytoskeletal 1 OS=Homo sapiens GN=KRT1 PE=1 SV=6	1299	66212	105	56	42	30	10878	1	1	1	692.349	1382.68	2	1382.68	0.0001	0	60.91	0.00011	K	SLNNQFASFIDK	V					FL0145_JHendy_130416_MSQ525_CW8_160425165036.19273.19273.2 File:~FL0145_JHendy_130416_MSQ525_CW8_160425165036.raw~, NativeID:~controllerType=0 controllerNumber=1 scan=19273~
1	1	P04264	Keratin, type II cytoskeletal 1 OS=Homo sapiens GN=KRT1 PE=1 SV=6	1299	66212	105	56	42	30	11106	1	1	1	697.369	1392.72	2	1392.72	-0.0014	1	78.6	1.7e-06	R	TNAENEFVTIKK	D					FL0145_JHendy_130416_MSQ525_CW8_160425165036.6516.6516.2 File:~FL0145_JHendy_130416_MSQ525_CW8_160425165036.raw~, NativeID:~controllerType=0 controllerNumber=1 scan=6516~
1	1	P04264	Keratin, type II cytoskeletal 1 OS=Homo sapiens GN=KRT1 PE=1 SV=6	1299	66212	105	56	42	30	11108	1	1	1	465.249	1392.73	3	1392.72	0.0008	1	34.32	0.013	R	TNAENEFVTIKK	D					FL0145_JHendy_130416_MSQ525_CW8_160425165036.6544.6544.3 File:~FL0145_JHendy_130416_MSQ525_CW8_160425165036.raw~, NativeID:~controllerType=0 controllerNumber=1 scan=6544~
1	1	P04264	Keratin, type II cytoskeletal 1 OS=Homo sapiens GN=KRT1 PE=1 SV=6	1299	66212	105	56	42	30	11136	1	1	1	698.356	1394.7	2	1394.69	0.0052	1	39.58	0.0047	R	TNAENEFVTIKK	D	2 Deamidated (NQ)	0.020020000000.0			FL0145_JHendy_130416_MSQ525_CW8_160425165036.8785.8785.2 File:~FL0145_JHendy_130416_MSQ525_CW8_160425165036.raw~, NativeID:~controllerType=0 controllerNumber=1 scan=8785~
1	1	P04264	Keratin, type II cytoskeletal 1 OS=Homo sapiens GN=KRT1 PE=1 SV=6	1299	66212	105	56	42	30	12750	3	1	0	490.947	1469.82	3	1469.82	-0.0004	1	25.3	1.3	K	IEISELNRVIQR	L	Deamidated (NQ)	0.000000200000.0			FL0145_JHendy_130416_MSQ525_CW8_160425165036.12270.12270.3 File:~FL0145_JHendy_130416_MSQ525_CW8_160425165036.raw~, NativeID:~controllerType=0 controllerNumber=1 scan=12270~
1	1	P04264	Keratin, type II cytoskeletal 1 OS=Homo sapiens GN=KRT1 PE=1 SV=6	1299	66212	105	56	42	30	12773	1	1	0	491.276	1470.81	3	1470.8	0.0024	1	26.68	0.58	K	IEISELNRVIQR	L	2 Deamidated (NQ)	0.000000200020.0			FL0145_JHendy_130416_MSQ525_CW8_160425165036.17839.17839.3 File:~FL0145_JHendy_130416_MSQ525_CW8_160425165036.raw~, NativeID:~controllerType=0 controllerNumber=1 scan=17839~
1	1	P04264	Keratin, type II cytoskeletal 1 OS=Homo sapiens GN=KRT1 PE=1 SV=6	1299	66212	105	56	42	30	12774	3	1	0	491.276	1470.81	3	1470.8	0.0029	1	41.98	0.12	K	IEISELNRVIQR	L	2 Deamidated (NQ)	0.000000200020.0			FL0145_JHendy_130416_MSQ525_CW8_160425165036.12782.12782.3 File:~FL0145_JHendy_130416_MSQ525_CW8_160425165036.raw~, NativeID:~controllerType=0 controllerNumber=1 scan=12782~
1	1	P04264	Keratin, type II cytoskeletal 1 OS=Homo sapiens GN=KRT1 PE=1 SV=6	1299	66212	105	56	42	30	12817	1	1	0	738.397	1474.78	2	1474.78	0.0017	0	76.78	5e-05	R	FLEQQNQVLQTK	W					FL0145_JHendy_130416_MSQ525_CW8_160425165036.9954.9954.2 File:~FL0145_JHendy_130416_MSQ525_CW8_160425165036.raw~, NativeID:~controllerType=0 controllerNumber=1 scan=9954~
1	1	P04264	Keratin, type II cytoskeletal 1 OS=Homo sapiens GN=KRT1 PE=1 SV=6	1299	66212	105	56	42	30	12819	1	1	0	738.398	1474.78	2	1474.78	0.0035	0	43.95	0.096	R	FLEQQNQVLQTK	W					FL0145_JHendy_130416_MSQ525_CW8_160425165036.10099.10099.2 File:~FL0145_JHendy_130416_MSQ525_CW8_160425165036.raw~, NativeID:~controllerType=0 controllerNumber=1 scan=10099~
1	1	P04264	Keratin, type II cytoskeletal 1 OS=Homo sapiens GN=KRT1 PE=1 SV=6	1299	66212	105	56	42	30	12831	1	1	0	738.891	1475.77	2	1475.76	0.0047	0	66.91	0.00055	R	FLEQQNQVLQTK	W	Deamidated (NQ)	0.000000200000.0			FL0145_JHendy_130416_MSQ525_CW8_160425165036.11225.11225.2 File:~FL0145_JHendy_130416_MSQ525_CW8_160425165036.raw~, NativeID:~controllerType=0 controllerNumber=1 scan=11225~
1	1	P04264	Keratin, type II cytoskeletal 1 OS=Homo sapiens GN=KRT1 PE=1 SV=6	1299	66212	105	56	42	30	12844	1	1	0	739.381	1476.75	2	1476.75	0.0021	0	75.51	7.1e-05	R	FLEQQNQVLQTK	W	2 Deamidated (NQ)	0.000002200000.0			FL0145_JHendy_130416_MSQ525_CW8_160425165036.11536.11536.2 File:~FL0145_JHendy_130416_MSQ525_CW8_160425165036.raw~, NativeID:~controllerType=0 controllerNumber=1 scan=11536~
1	1	P04264	Keratin, type II cytoskeletal 1 OS=Homo sapiens GN=KRT1 PE=1 SV=6	1299	66212	105	56	42	30	12859	1	1	0	739.873	1477.73	2	1477.73	0.002	0	71.36	0.00018	R	FLEQQNQVLQTK	W	3 Deamidated (NQ)	0.000202200000.0			FL0145_JHendy_130416_MSQ525_CW8_160425165036.12484.12484.2 File:~FL0145_JHendy_130416_MSQ525_CW8_160425165036.raw~, NativeID:~controllerType=0 controllerNumber=1 scan=12484~
1	1	P04264	Keratin, type II cytoskeletal 1 OS=Homo sapiens GN=KRT1 PE=1 SV=6	1299	66212	105	56	42	30	12860	1	1	0	739.874	1477.73	2	1477.73	0.0038	0	45.19	0.073	R	FLEQQNQVLQTK	W	3 Deamidated (NQ)	0.000220200000.0			FL0145_JHendy_130416_MSQ525_CW8_160425165036.11827.11827.2 File:~FL0145_JHendy_130416_MSQ525_CW8_160425165036.raw~, NativeID:~controllerType=0 controllerNumber=1 scan=11827~
1	1	P04264	Keratin, type II cytoskeletal 1 OS=Homo sapiens GN=KRT1 PE=1 SV=6	1299	66212	105	56	42	30	12863	1	1	0	739.88	1477.75	2	1476.75	0.9996	0	44.97	0.012	R	FLEQQNQVLQTK	W	2 Deamidated (NQ)	0.000020200000.0			FL0145_JHendy_130416_MSQ525_CW8_160425165036.10887.10887.2 File:~FL0145_JHendy_130416_MSQ525_CW8_160425165036.raw~, NativeID:~controllerType=0 controllerNumber=1 scan=10887~
1	1	P04264	Keratin, type II cytoskeletal 1 OS=Homo sapiens GN=KRT1 PE=1 SV=6	1299	66212	105	56	42	30	12867	1	1	0	740.364	1478.71	2	1478.71	-0.0012	0	79.66	1.3e-05	R	FLEQQNQVLQTK	W	4 Deamidated (NQ)	0.000022200200.0			FL0145_JHendy_130416_MSQ525_CW8_160425165036.12929.12929.2 File:~FL0145_JHendy_130416_MSQ525_CW8_160425165036.raw~, NativeID:~controllerType=0 controllerNumber=1 scan=12929~
1	1	P04264	Keratin, type II cytoskeletal 1 OS=Homo sapiens GN=KRT1 PE=1 SV=6	1299	66212	105	56	42	30	12889	1	1	0	740.857	1479.7	2	1479.7	0.001	0	65.78	0.00048	R	FLEQQNQVLQTK	W	5 Deamidated (NQ)	0.000222200200.0			FL0145_JHendy_130416_MSQ525_CW8_160425165036.13950.13950.2 File:~FL0145_JHendy_130416_MSQ525_CW8_160425165036.raw~, NativeID:~controllerType=0 controllerNumber=1 scan=13950~
1	1	P04264	Keratin, type II cytoskeletal 1 OS=Homo sapiens GN=KRT1 PE=1 SV=6	1299	66212	105	56	42	30	12890	1	1	0	740.857	1479.7	2	1479.7	0.0019	0	58.21	0.00027	R	FLEQQNQVLQTK	W	5 Deamidated (NQ)	0.000222200200.0			FL0145_JHendy_130416_MSQ525_CW8_160425165036.16024.16024.2 File:~FL0145_JHendy_130416_MSQ525_CW8_160425165036.raw~, NativeID:~controllerType=0 controllerNumber=1 scan=16024~
1	1	P04264	Keratin, type II cytoskeletal 1 OS=Homo sapiens GN=KRT1 PE=1 SV=6	1299	66212	105	56	42	30	13993	1	1	1	513.933	1538.78	3	1538.78	-0.0004	1	26.55	0.076	R	LLRDYQELMNTK	L	Oxidation (M)	0.000000003000.0			FL0145_JHendy_130416_MSQ525_CW8_160425165036.7687.7687.3 File:~FL0145_JHendy_130416_MSQ525_CW8_160425165036.raw~, NativeID:~controllerType=0 controllerNumber=1 scan=7687~
1	1	P04264	Keratin, type II cytoskeletal 1 OS=Homo sapiens GN=KRT1 PE=1 SV=6	1299	66212	105	56	42	30	13995	1	1	1	770.396	1538.78	2	1538.78	0.0018	1	52.39	0.0082	R	LLRDYQELMNTK	L	Oxidation (M)	0.000000003000.0			FL0145_JHendy_130416_MSQ525_CW8_160425165036.7691.7691.2 File:~FL0145_JHendy_130416_MSQ525_CW8_160425165036.raw~, NativeID:~controllerType=0 controllerNumber=1 scan=7691~
1	1	P04264	Keratin, type II cytoskeletal 1 OS=Homo sapiens GN=KRT1 PE=1 SV=6	1299	66212	105	56	42	30	14009	1	1	1	770.888	1539.76	2	1539.76	0.001	1	46	0.0021	R	LLRDYQELMNTK	L	Deamidated (NQ); Oxidation (M)	0.000000003200.0			FL0145_JHendy_130416_MSQ525_CW8_160425165036.7861.7861.2 File:~FL0145_JHendy_130416_MSQ525_CW8_160425165036.raw~, NativeID:~controllerType=0 controllerNumber=1 scan=7861~
1	1	P04264	Keratin, type II cytoskeletal 1 OS=Homo sapiens GN=KRT1 PE=1 SV=6	1299	66212	105	56	42	30	14012	1	1	1	770.889	1539.76	2	1539.76	0.0028	1	47.49	0.0015	R	LLRDYQELMNTK	L	Deamidated (NQ); Oxidation (M)	0.000000003200.0			FL0145_JHendy_130416_MSQ525_CW8_160425165036.8249.8249.2 File:~FL0145_JHendy_130416_MSQ525_CW8_160425165036.raw~, NativeID:~controllerType=0 controllerNumber=1 scan=8249~
1	1	P04264	Keratin, type II cytoskeletal 1 OS=Homo sapiens GN=KRT1 PE=1 SV=6	1299	66212	105	56	42	30	14029	1	1	1	514.589	1540.74	3	1540.74	0.0003	1	29.9	0.16	R	LLRDYQELMNTK	L	2 Deamidated (NQ); Oxidation (M)	0.000002003200.0			FL0145_JHendy_130416_MSQ525_CW8_160425165036.9212.9212.3 File:~FL0145_JHendy_130416_MSQ525_CW8_160425165036.raw~, NativeID:~controllerType=0 controllerNumber=1 scan=9212~
1	1	P04264	Keratin, type II cytoskeletal 1 OS=Homo sapiens GN=KRT1 PE=1 SV=6	1299	66212	105	56	42	30	14045	1	1	1	514.923	1541.75	3	1540.74	1.0038	1	28.06	0.23	R	LLRDYQELMNTK	L	2 Deamidated (NQ); Oxidation (M)	0.000002003200.0			FL0145_JHendy_130416_MSQ525_CW8_160425165036.8651.8651.3 File:~FL0145_JHendy_130416_MSQ525_CW8_160425165036.raw~, NativeID:~controllerType=0 controllerNumber=1 scan=8651~
1	1	P04264	Keratin, type II cytoskeletal 1 OS=Homo sapiens GN=KRT1 PE=1 SV=6	1299	66212	105	56	42	30	14191	1	1	0	775.392	1548.77	2	1548.77	0.0017	0	31.13	0.05	R	FLEQQNQVLQTK	W	3 Deamidated (NQ); Propionamide (K)	0.000002200204.0			FL0145_JHendy_130416_MSQ525_CW8_160425165036.12134.12134.2 File:~FL0145_JHendy_130416_MSQ525_CW8_160425165036.raw~, NativeID:~controllerType=0 controllerNumber=1 scan=12134~
1	1	P04264	Keratin, type II cytoskeletal 1 OS=Homo sapiens GN=KRT1 PE=1 SV=6	1299	66212	105	56	42	30	15904	1	1	1	546.96	1637.86	3	1637.85	0.0044	1	61.27	0.00021	K	SLNNQFASFIDKVR	F					FL0145_JHendy_130416_MSQ525_CW8_160425165036.20069.20069.3 File:~FL0145_JHendy_130416_MSQ525_CW8_160425165036.raw~, NativeID:~controllerType=0 controllerNumber=1 scan=20069~
1	1	P04264	Keratin, type II cytoskeletal 1 OS=Homo sapiens GN=KRT1 PE=1 SV=6	1299	66212	105	56	42	30	15952	3	1	1	547.614	1639.82	3	1639.82	0.0005	1	40.86	0.18	K	SLNNQFASFIDKVR	F	2 Deamidated (NQ)	0.00202000000000.0			FL0145_JHendy_130416_MSQ525_CW8_160425165036.21758.21758.3 File:~FL0145_JHendy_130416_MSQ525_CW8_160425165036.raw~, NativeID:~controllerType=0 controllerNumber=1 scan=21758~
1	1	P04264	Keratin, type II cytoskeletal 1 OS=Homo sapiens GN=KRT1 PE=1 SV=6	1299	66212	105	56	42	30	15953	3	1	1	547.614	1639.82	3	1639.82	0.0005	1	26.18	1.3	K	SLNNQFASFIDKVR	F	2 Deamidated (NQ)	0.00220000000000.0			FL0145_JHendy_130416_MSQ525_CW8_160425165036.23876.23876.3 File:~FL0145_JHendy_130416_MSQ525_CW8_160425165036.raw~, NativeID:~controllerType=0 controllerNumber=1 scan=23876~
1	1	P04264	Keratin, type II cytoskeletal 1 OS=Homo sapiens GN=KRT1 PE=1 SV=6	1299	66212	105	56	42	30	15955	1	1	1	547.615	1639.82	3	1639.82	0.003	1	33.09	0.025	K	SLNNQFASFIDKVR	F	2 Deamidated (NQ)	0.00220000000000.0			FL0145_JHendy_130416_MSQ525_CW8_160425165036.24584.24584.3 File:~FL0145_JHendy_130416_MSQ525_CW8_160425165036.raw~, NativeID:~controllerType=0 controllerNumber=1 scan=24584~
1	1	P04264	Keratin, type II cytoskeletal 1 OS=Homo sapiens GN=KRT1 PE=1 SV=6	1299	66212	105	56	42	30	15958	1	1	1	547.622	1639.84	3	1638.84	1.0064	1	39.57	0.036	K	SLNNQFASFIDKVR	F	Deamidated (NQ)	0.00002000000000.0			FL0145_JHendy_130416_MSQ525_CW8_160425165036.21619.21619.3 File:~FL0145_JHendy_130416_MSQ525_CW8_160425165036.raw~, NativeID:~controllerType=0 controllerNumber=1 scan=21619~
1	1	P04264	Keratin, type II cytoskeletal 1 OS=Homo sapiens GN=KRT1 PE=1 SV=6	1299	66212	105	56	42	30	15982	1	1	1	547.942	1640.8	3	1640.8	-0.0007	1	27.79	0.41	K	SLNNQFASFIDKVR	F	3 Deamidated (NQ)	0.00222000000000.0			FL0145_JHendy_130416_MSQ525_CW8_160425165036.21842.21842.3 File:~FL0145_JHendy_130416_MSQ525_CW8_160425165036.raw~, NativeID:~controllerType=0 controllerNumber=1 scan=21842~
1	1	P04264	Keratin, type II cytoskeletal 1 OS=Homo sapiens GN=KRT1 PE=1 SV=6	1299	66212	105	56	42	30	15983	1	1	1	547.942	1640.8	3	1640.8	0.0002	1	35.59	0.094	K	SLNNQFASFIDKVR	F	3 Deamidated (NQ)	0.00222000000000.0			FL0145_JHendy_130416_MSQ525_CW8_160425165036.19529.19529.3 File:~FL0145_JHendy_130416_MSQ525_CW8_160425165036.raw~, NativeID:~controllerType=0 controllerNumber=1 scan=19529~
1	1	P04264	Keratin, type II cytoskeletal 1 OS=Homo sapiens GN=KRT1 PE=1 SV=6	1299	66212	105	56	42	30	15986	1	1	1	547.943	1640.81	3	1640.8	0.0015	1	44.04	0.019	K	SLNNQFASFIDKVR	F	3 Deamidated (NQ)	0.00222000000000.0			FL0145_JHendy_130416_MSQ525_CW8_160425165036.23993.23993.3 File:~FL0145_JHendy_130416_MSQ525_CW8_160425165036.raw~, NativeID:~controllerType=0 controllerNumber=1 scan=23993~
1	1	P04264	Keratin, type II cytoskeletal 1 OS=Homo sapiens GN=KRT1 PE=1 SV=6	1299	66212	105	56	42	30	15987	1	1	1	821.41	1640.81	2	1640.8	0.0016	1	57.93	0.0032	K	SLNNQFASFIDKVR	F	3 Deamidated (NQ)	0.00222000000000.0			FL0145_JHendy_130416_MSQ525_CW8_160425165036.23977.23977.2 File:~FL0145_JHendy_130416_MSQ525_CW8_160425165036.raw~, NativeID:~controllerType=0 controllerNumber=1 scan=23977~
1	1	P04264	Keratin, type II cytoskeletal 1 OS=Homo sapiens GN=KRT1 PE=1 SV=6	1299	66212	105	56	42	30	15988	1	1	1	547.943	1640.81	3	1640.8	0.0024	1	47.93	0.0087	K	SLNNQFASFIDKVR	F	3 Deamidated (NQ)	0.00222000000000.0			FL0145_JHendy_130416_MSQ525_CW8_160425165036.26468.26468.3 File:~FL0145_JHendy_130416_MSQ525_CW8_160425165036.raw~, NativeID:~controllerType=0 controllerNumber=1 scan=26468~
1	1	P04264	Keratin, type II cytoskeletal 1 OS=Homo sapiens GN=KRT1 PE=1 SV=6	1299	66212	105	56	42	30	15989	1	1	1	821.411	1640.81	2	1640.8	0.0036	1	33.46	0.29	K	SLNNQFASFIDKVR	F	3 Deamidated (NQ)	0.00222000000000.0			FL0145_JHendy_130416_MSQ525_CW8_160425165036.19851.19851.2 File:~FL0145_JHendy_130416_MSQ525_CW8_160425165036.raw~, NativeID:~controllerType=0 controllerNumber=1 scan=19851~
1	1	P04264	Keratin, type II cytoskeletal 1 OS=Homo sapiens GN=KRT1 PE=1 SV=6	1299	66212	105	56	42	30	15994	1	1	1	547.95	1640.83	3	1639.82	1.0085	1	49.56	0.0042	K	SLNNQFASFIDKVR	F	2 Deamidated (NQ)	0.00220000000000.0			FL0145_JHendy_130416_MSQ525_CW8_160425165036.21783.21783.3 File:~FL0145_JHendy_130416_MSQ525_CW8_160425165036.raw~, NativeID:~controllerType=0 controllerNumber=1 scan=21783~
1	1	P04264	Keratin, type II cytoskeletal 1 OS=Homo sapiens GN=KRT1 PE=1 SV=6	1299	66212	105	56	42	30	16227	1	1	1	827.412	1652.81	2	1652.81	0.0019	1	42.6	0.0023	K	DVDGAYMTKVDLQAK	L					FL0145_JHendy_130416_MSQ525_CW8_160425165036.12400.12400.2 File:~FL0145_JHendy_130416_MSQ525_CW8_160425165036.raw~, NativeID:~controllerType=0 controllerNumber=1 scan=12400~
1	1	P04264	Keratin, type II cytoskeletal 1 OS=Homo sapiens GN=KRT1 PE=1 SV=6	1299	66212	105	56	42	30	16290	1	1	1	829.399	1656.78	2	1656.79	-0.0018	0	67.58	0.00028	R	SGGGFSSGSAGIINYQR	R					FL0145_JHendy_130416_MSQ525_CW8_160425165036.12320.12320.2 File:~FL0145_JHendy_130416_MSQ525_CW8_160425165036.raw~, NativeID:~controllerType=0 controllerNumber=1 scan=12320~
1	1	P04264	Keratin, type II cytoskeletal 1 OS=Homo sapiens GN=KRT1 PE=1 SV=6	1299	66212	105	56	42	30	16315	1	1	1	829.896	1657.78	2	1657.77	0.0078	0	50.17	0.00032	R	SGGGFSSGSAGIINYQR	R	Deamidated (NQ)	0.00000000000002000.0			FL0145_JHendy_130416_MSQ525_CW8_160425165036.13270.13270.2 File:~FL0145_JHendy_130416_MSQ525_CW8_160425165036.raw~, NativeID:~controllerType=0 controllerNumber=1 scan=13270~
1	1	P04264	Keratin, type II cytoskeletal 1 OS=Homo sapiens GN=KRT1 PE=1 SV=6	1299	66212	105	56	42	30	16780	1	1	1	563.328	1686.96	3	1686.96	0.0006	1	34.64	0.0078	R	SLVNLGGSKSISISVAR	G					FL0145_JHendy_130416_MSQ525_CW8_160425165036.14803.14803.3 File:~FL0145_JHendy_130416_MSQ525_CW8_160425165036.raw~, NativeID:~controllerType=0 controllerNumber=1 scan=14803~
1	1	P04264	Keratin, type II cytoskeletal 1 OS=Homo sapiens GN=KRT1 PE=1 SV=6	1299	66212	105	56	42	30	16796	1	1	1	563.658	1687.95	3	1687.95	0.0044	1	25.11	0.82	R	SLVNLGGSKSISISVAR	G	Deamidated (NQ)	0.00020000000000000.0			FL0145_JHendy_130416_MSQ525_CW8_160425165036.17288.17288.3 File:~FL0145_JHendy_130416_MSQ525_CW8_160425165036.raw~, NativeID:~controllerType=0 controllerNumber=1 scan=17288~
1	1	P04264	Keratin, type II cytoskeletal 1 OS=Homo sapiens GN=KRT1 PE=1 SV=6	1299	66212	105	56	42	30	17254	1	1	1	858.929	1715.84	2	1715.84	-0.0005	0	78.83	1.1e-06	K	QISNLQQSISDAEQR	G					FL0145_JHendy_130416_MSQ525_CW8_160425165036.12522.12522.2 File:~FL0145_JHendy_130416_MSQ525_CW8_160425165036.raw~, NativeID:~controllerType=0 controllerNumber=1 scan=12522~
1	1	P04264	Keratin, type II cytoskeletal 1 OS=Homo sapiens GN=KRT1 PE=1 SV=6	1299	66212	105	56	42	30	17869	1	1	1	876.418	1750.82	2	1750.82	0.0014	1	71.58	4.4e-06	R	GSGGGSSGGSIGGRGSSSGGVK	S					FL0145_JHendy_130416_MSQ525_CW8_160425165036.2595.2595.2 File:~FL0145_JHendy_130416_MSQ525_CW8_160425165036.raw~, NativeID:~controllerType=0 controllerNumber=1 scan=2595~
1	1	P04264	Keratin, type II cytoskeletal 1 OS=Homo sapiens GN=KRT1 PE=1 SV=6	1299	66212	105	56	42	30	17893	1	1	1	584.947	1751.82	3	1750.82	1.0006	1	38.8	0.0084	R	GSGGGSSGGSIGGRGSSSGGVK	S					FL0145_JHendy_130416_MSQ525_CW8_160425165036.2590.2590.3 File:~FL0145_JHendy_130416_MSQ525_CW8_160425165036.raw~, NativeID:~controllerType=0 controllerNumber=1 scan=2590~
1	1	P04264	Keratin, type II cytoskeletal 1 OS=Homo sapiens GN=KRT1 PE=1 SV=6	1299	66212	105	56	42	30	18352	1	1	1	890.379	1778.74	2	1778.74	0.001	0	149.38	8.9e-14	R	FSSCGGGGGSFGAGGGFGSR	S					FL0145_JHendy_130416_MSQ525_CW8_160425165036.10535.10535.2 File:~FL0145_JHendy_130416_MSQ525_CW8_160425165036.raw~, NativeID:~controllerType=0 controllerNumber=1 scan=10535~
1	1	P04264	Keratin, type II cytoskeletal 1 OS=Homo sapiens GN=KRT1 PE=1 SV=6	1299	66212	105	56	42	30	18354	1	1	1	890.381	1778.75	2	1778.74	0.0037	0	74.98	1.6e-07	R	FSSCGGGGGSFGAGGGFGSR	S					FL0145_JHendy_130416_MSQ525_CW8_160425165036.11168.11168.2 File:~FL0145_JHendy_130416_MSQ525_CW8_160425165036.raw~, NativeID:~controllerType=0 controllerNumber=1 scan=11168~
1	1	P04264	Keratin, type II cytoskeletal 1 OS=Homo sapiens GN=KRT1 PE=1 SV=6	1299	66212	105	56	42	30	18369	1	1	1	890.885	1779.75	2	1778.74	1.0112	0	27.18	0.039	R	FSSCGGGGGSFGAGGGFGSR	S					FL0145_JHendy_130416_MSQ525_CW8_160425165036.11965.11965.2 File:~FL0145_JHendy_130416_MSQ525_CW8_160425165036.raw~, NativeID:~controllerType=0 controllerNumber=1 scan=11965~
1	1	P04264	Keratin, type II cytoskeletal 1 OS=Homo sapiens GN=KRT1 PE=1 SV=6	1299	66212	105	56	42	30	19001	1	1	1	605.637	1813.89	3	1812.89	1.0028	1	34.04	0.0079	R	SGGGFSSGSAGIINYQRR	T					FL0145_JHendy_130416_MSQ525_CW8_160425165036.8907.8907.3 File:~FL0145_JHendy_130416_MSQ525_CW8_160425165036.raw~, NativeID:~controllerType=0 controllerNumber=1 scan=8907~
1	1	P04264	Keratin, type II cytoskeletal 1 OS=Homo sapiens GN=KRT1 PE=1 SV=6	1299	66212	105	56	42	30	21442	1	1	1	665.331	1992.97	3	1992.97	0.0009	0	69.08	0.00014	R	THNLEPYFESFINNLR	R					FL0145_JHendy_130416_MSQ525_CW8_160425165036.26810.26810.3 File:~FL0145_JHendy_130416_MSQ525_CW8_160425165036.raw~, NativeID:~controllerType=0 controllerNumber=1 scan=26810~
1	1	P04264	Keratin, type II cytoskeletal 1 OS=Homo sapiens GN=KRT1 PE=1 SV=6	1299	66212	105	56	42	30	21455	1	1	1	665.661	1993.96	3	1993.95	0.0069	0	35.33	0.015	R	THNLEPYFESFINNLR	R	Deamidated (NQ)	0.0000000000000200.0			FL0145_JHendy_130416_MSQ525_CW8_160425165036.22777.22777.3 File:~FL0145_JHendy_130416_MSQ525_CW8_160425165036.raw~, NativeID:~controllerType=0 controllerNumber=1 scan=22777~
1	1	P04264	Keratin, type II cytoskeletal 1 OS=Homo sapiens GN=KRT1 PE=1 SV=6	1299	66212	105	56	42	30	23032	1	1	1	539.02	2152.05	4	2151.04	1.0124	1	26.03	0.19	R	THNLEPYFESFINNLRR	R	2 Deamidated (NQ)	0.00200000000002000.0			FL0145_JHendy_130416_MSQ525_CW8_160425165036.24275.24275.4 File:~FL0145_JHendy_130416_MSQ525_CW8_160425165036.raw~, NativeID:~controllerType=0 controllerNumber=1 scan=24275~
1	1	P04264	Keratin, type II cytoskeletal 1 OS=Homo sapiens GN=KRT1 PE=1 SV=6	1299	66212	105	56	42	30	24403	1	1	1	762.713	2285.12	3	2285.12	-0.0015	1	62.67	0.00064	K	AEAESLYQSKYEELQITAGR	H					FL0145_JHendy_130416_MSQ525_CW8_160425165036.14798.14798.3 File:~FL0145_JHendy_130416_MSQ525_CW8_160425165036.raw~, NativeID:~controllerType=0 controllerNumber=1 scan=14798~
1	1	P04264	Keratin, type II cytoskeletal 1 OS=Homo sapiens GN=KRT1 PE=1 SV=6	1299	66212	105	56	42	30	24404	1	1	1	1143.57	2285.12	2	2285.12	0	1	74.31	2.2e-06	K	AEAESLYQSKYEELQITAGR	H					FL0145_JHendy_130416_MSQ525_CW8_160425165036.14883.14883.2 File:~FL0145_JHendy_130416_MSQ525_CW8_160425165036.raw~, NativeID:~controllerType=0 controllerNumber=1 scan=14883~
1	1	P04264	Keratin, type II cytoskeletal 1 OS=Homo sapiens GN=KRT1 PE=1 SV=6	1299	66212	105	56	42	30	24419	1	1	1	763.047	2286.12	3	2286.1	0.0165	1	31.85	0.59	K	AEAESLYQSKYEELQITAGR	H	Deamidated (NQ)	0.00000002000000000000.0			FL0145_JHendy_130416_MSQ525_CW8_160425165036.14773.14773.3 File:~FL0145_JHendy_130416_MSQ525_CW8_160425165036.raw~, NativeID:~controllerType=0 controllerNumber=1 scan=14773~
1	1	P04264	Keratin, type II cytoskeletal 1 OS=Homo sapiens GN=KRT1 PE=1 SV=6	1299	66212	105	56	42	30	24427	1	1	1	763.372	2287.09	3	2286.1	0.9934	1	29.45	0.092	K	AEAESLYQSKYEELQITAGR	H	Deamidated (NQ)	0.00000002000000000000.0			FL0145_JHendy_130416_MSQ525_CW8_160425165036.15641.15641.3 File:~FL0145_JHendy_130416_MSQ525_CW8_160425165036.raw~, NativeID:~controllerType=0 controllerNumber=1 scan=15641~
1	1	P04264	Keratin, type II cytoskeletal 1 OS=Homo sapiens GN=KRT1 PE=1 SV=6	1299	66212	105	56	42	30	24655	1	1	1	770.002	2306.98	3	2306.98	-0.0001	1	55.79	6.5e-05	R	SGGGGGRFSSCGGGGGSFGAGGGFGSR	S					FL0145_JHendy_130416_MSQ525_CW8_160425165036.8007.8007.3 File:~FL0145_JHendy_130416_MSQ525_CW8_160425165036.raw~, NativeID:~controllerType=0 controllerNumber=1 scan=8007~
1	1	P04264	Keratin, type II cytoskeletal 1 OS=Homo sapiens GN=KRT1 PE=1 SV=6	1299	66212	105	56	42	30	25112	1	1	1	783.745	2348.21	3	2348.21	0.0035	1	85.69	2.7e-06	R	SLDLDSIIAEVKAQYEDIAQK	S					FL0145_JHendy_130416_MSQ525_CW8_160425165036.32441.32441.3 File:~FL0145_JHendy_130416_MSQ525_CW8_160425165036.raw~, NativeID:~controllerType=0 controllerNumber=1 scan=32441~
1	1	P04264	Keratin, type II cytoskeletal 1 OS=Homo sapiens GN=KRT1 PE=1 SV=6	1299	66212	105	56	42	30	25122	1	1	1	784.073	2349.2	3	2349.2	0.0034	1	35.29	0.12	R	SLDLDSIIAEVKAQYEDIAQK	S	Deamidated (NQ)	0.000000000000000000020.0			FL0145_JHendy_130416_MSQ525_CW8_160425165036.32858.32858.3 File:~FL0145_JHendy_130416_MSQ525_CW8_160425165036.raw~, NativeID:~controllerType=0 controllerNumber=1 scan=32858~
1	1	P04264	Keratin, type II cytoskeletal 1 OS=Homo sapiens GN=KRT1 PE=1 SV=6	1299	66212	105	56	42	30	25124	1	1	1	1175.62	2349.22	2	2348.21	1.0104	1	64.98	1.5e-05	R	SLDLDSIIAEVKAQYEDIAQK	S					FL0145_JHendy_130416_MSQ525_CW8_160425165036.32467.32467.2 File:~FL0145_JHendy_130416_MSQ525_CW8_160425165036.raw~, NativeID:~controllerType=0 controllerNumber=1 scan=32467~
1	1	P04264	Keratin, type II cytoskeletal 1 OS=Homo sapiens GN=KRT1 PE=1 SV=6	1299	66212	105	56	42	30	25381	1	1	1	1192.48	2382.95	2	2382.94	0.0005	0	110.75	9.5e-11	R	GGGGGGYGSGGSSYGSGGGSYGSGGGGGGGR	G					FL0145_JHendy_130416_MSQ525_CW8_160425165036.4619.4619.2 File:~FL0145_JHendy_130416_MSQ525_CW8_160425165036.raw~, NativeID:~controllerType=0 controllerNumber=1 scan=4619~
1	1	P04264	Keratin, type II cytoskeletal 1 OS=Homo sapiens GN=KRT1 PE=1 SV=6	1299	66212	105	56	42	30	25669	1	1	1	806.735	2417.18	3	2416.18	1.0006	1	55.59	0.0002	R	DYQELMNTKLALDLEIATYR	T	Deamidated (NQ); Oxidation (M)	0.00000320000000000000.0			FL0145_JHendy_130416_MSQ525_CW8_160425165036.25038.25038.3 File:~FL0145_JHendy_130416_MSQ525_CW8_160425165036.raw~, NativeID:~controllerType=0 controllerNumber=1 scan=25038~
1	1	P04264	Keratin, type II cytoskeletal 1 OS=Homo sapiens GN=KRT1 PE=1 SV=6	1299	66212	105	56	42	30	25683	1	1	1	807.07	2418.19	3	2417.17	1.021	1	33.45	0.06	R	DYQELMNTKLALDLEIATYR	T	2 Deamidated (NQ); Oxidation (M)	0.00200320000000000000.0			FL0145_JHendy_130416_MSQ525_CW8_160425165036.26599.26599.3 File:~FL0145_JHendy_130416_MSQ525_CW8_160425165036.raw~, NativeID:~controllerType=0 controllerNumber=1 scan=26599~
1	1	P04264	Keratin, type II cytoskeletal 1 OS=Homo sapiens GN=KRT1 PE=1 SV=6	1299	66212	105	56	42	30	25698	1	1	1	807.425	2419.25	3	2419.25	0.0037	1	83.5	1.4e-06	R	SLDLDSIIAEVKAQYEDIAQK	S	Propionamide (K)	0.000000000004000000000.0			FL0145_JHendy_130416_MSQ525_CW8_160425165036.32442.32442.3 File:~FL0145_JHendy_130416_MSQ525_CW8_160425165036.raw~, NativeID:~controllerType=0 controllerNumber=1 scan=32442~
1	1	P04264	Keratin, type II cytoskeletal 1 OS=Homo sapiens GN=KRT1 PE=1 SV=6	1299	66212	105	56	42	30	26535	1	1	1	861.067	2580.18	3	2579.16	1.0215	0	55.29	0.00027	R	MSGECAPNVSVSVSTSHTTISGGGSR	G	Deamidated (NQ)	0.00000002000000000000000000.0			FL0145_JHendy_130416_MSQ525_CW8_160425165036.9483.9483.3 File:~FL0145_JHendy_130416_MSQ525_CW8_160425165036.raw~, NativeID:~controllerType=0 controllerNumber=1 scan=9483~
1	1	P04264	Keratin, type II cytoskeletal 1 OS=Homo sapiens GN=KRT1 PE=1 SV=6	1299	66212	105	56	42	30	26626	1	1	1	866.066	2595.18	3	2595.15	0.023	0	77.06	4.2e-06	R	MSGECAPNVSVSVSTSHTTISGGGSR	G	Deamidated (NQ); Oxidation (M)	0.30000002000000000000000000.0			FL0145_JHendy_130416_MSQ525_CW8_160425165036.8517.8517.3 File:~FL0145_JHendy_130416_MSQ525_CW8_160425165036.raw~, NativeID:~controllerType=0 controllerNumber=1 scan=8517~
1	1	P04264	Keratin, type II cytoskeletal 1 OS=Homo sapiens GN=KRT1 PE=1 SV=6	1299	66212	105	56	42	30	27811	1	1	1	978.513	2932.52	3	2931.51	1.0078	1	87.88	4.9e-07	R	FLEQQNQVLQTKWELLQQVDTSTR	T					FL0145_JHendy_130416_MSQ525_CW8_160425165036.23076.23076.3 File:~FL0145_JHendy_130416_MSQ525_CW8_160425165036.raw~, NativeID:~controllerType=0 controllerNumber=1 scan=23076~
1	1	P04264	Keratin, type II cytoskeletal 1 OS=Homo sapiens GN=KRT1 PE=1 SV=6	1299	66212	105	56	42	30	28528	1	1	1	1104.78	3311.3	3	3311.3	0.0034	0	108.64	4.4e-10	R	GSYGSGGSSYGSGGGSYGSGGGGGGHGSYGSGSSSGGYR	G					FL0145_JHendy_130416_MSQ525_CW8_160425165036.5358.5358.3 File:~FL0145_JHendy_130416_MSQ525_CW8_160425165036.raw~, NativeID:~controllerType=0 controllerNumber=1 scan=5358~
1	1	P04264	Keratin, type II cytoskeletal 1 OS=Homo sapiens GN=KRT1 PE=1 SV=6	1299	66212	105	56	42	30	29182	1	1	1	899.427	3593.68	4	3593.66	0.0223	1	28.6	0.69	R	TLLEGEESRMSGECAPNVSVSVSTSHTTISGGGSR	G	Deamidated (NQ)	0.00000000000000002000000000000000000.0			FL0145_JHendy_130416_MSQ525_CW8_160425165036.13175.13175.4 File:~FL0145_JHendy_130416_MSQ525_CW8_160425165036.raw~, NativeID:~controllerType=0 controllerNumber=1 scan=13175~
1	1	P04264	Keratin, type II cytoskeletal 1 OS=Homo sapiens GN=KRT1 PE=1 SV=6	1299	66212	105	56	42	30	29190	1	1	1	903.175	3608.67	4	3608.67	0.0026	1	38.2	0.03	R	TLLEGEESRMSGECAPNVSVSVSTSHTTISGGGSR	G	Oxidation (M)	0.00000000030000000000000000000000000.0			FL0145_JHendy_130416_MSQ525_CW8_160425165036.10958.10958.4 File:~FL0145_JHendy_130416_MSQ525_CW8_160425165036.raw~, NativeID:~controllerType=0 controllerNumber=1 scan=10958~
1	2	P35908	Keratin, type II cytoskeletal 2 epidermal OS=Homo sapiens GN=KRT2 PE=1 SV=2	1214	65748	81	49	35	29	555	1	0	1	416.25	830.486	2	830.486	-0.0001	0	52.89	0.0053	R	SLVGLGGTK	S					FL0145_JHendy_130416_MSQ525_CW8_160425165036.7685.7685.2 File:~FL0145_JHendy_130416_MSQ525_CW8_160425165036.raw~, NativeID:~controllerType=0 controllerNumber=1 scan=7685~
1	2	P35908	Keratin, type II cytoskeletal 2 epidermal OS=Homo sapiens GN=KRT2 PE=1 SV=2	1214	65748	81	49	35	29	2984	1	0	1	497.788	993.561	2	993.561	0.0002	0	53.82	0.0024	R	LQGEIAHVK	K					FL0145_JHendy_130416_MSQ525_CW8_160425165036.3677.3677.2 File:~FL0145_JHendy_130416_MSQ525_CW8_160425165036.raw~, NativeID:~controllerType=0 controllerNumber=1 scan=3677~
1	2	P35908	Keratin, type II cytoskeletal 2 epidermal OS=Homo sapiens GN=KRT2 PE=1 SV=2	1214	65748	81	49	35	29	3365	1	0	0	510.246	1018.48	2	1018.48	0.0016	0	41.36	0.024	K	LLEGEECR	M					FL0145_JHendy_130416_MSQ525_CW8_160425165036.4754.4754.2 File:~FL0145_JHendy_130416_MSQ525_CW8_160425165036.raw~, NativeID:~controllerType=0 controllerNumber=1 scan=4754~
1	2	P35908	Keratin, type II cytoskeletal 2 epidermal OS=Homo sapiens GN=KRT2 PE=1 SV=2	1214	65748	81	49	35	29	3635	1	0	1	519.268	1036.52	2	1036.52	0.0015	0	42.83	0.0029	R	YLDGLTAER	T					FL0145_JHendy_130416_MSQ525_CW8_160425165036.9903.9903.2 File:~FL0145_JHendy_130416_MSQ525_CW8_160425165036.raw~, NativeID:~controllerType=0 controllerNumber=1 scan=9903~
1	2	P35908	Keratin, type II cytoskeletal 2 epidermal OS=Homo sapiens GN=KRT2 PE=1 SV=2	1214	65748	81	49	35	29	4405	1	0	0	541.803	1081.59	2	1081.59	-0.0001	1	37.65	0.051	K	FASFIDKVR	F					FL0145_JHendy_130416_MSQ525_CW8_160425165036.10543.10543.2 File:~FL0145_JHendy_130416_MSQ525_CW8_160425165036.raw~, NativeID:~controllerType=0 controllerNumber=1 scan=10543~
1	2	P35908	Keratin, type II cytoskeletal 2 epidermal OS=Homo sapiens GN=KRT2 PE=1 SV=2	1214	65748	81	49	35	29	4406	1	0	0	361.538	1081.59	3	1081.59	0	1	40.24	0.024	K	FASFIDKVR	F					FL0145_JHendy_130416_MSQ525_CW8_160425165036.10577.10577.3 File:~FL0145_JHendy_130416_MSQ525_CW8_160425165036.raw~, NativeID:~controllerType=0 controllerNumber=1 scan=10577~
1	2	P35908	Keratin, type II cytoskeletal 2 epidermal OS=Homo sapiens GN=KRT2 PE=1 SV=2	1214	65748	81	49	35	29	4420	1	0	0	361.872	1082.59	3	1081.59	1.0018	1	34.37	0.38	K	FASFIDKVR	F					FL0145_JHendy_130416_MSQ525_CW8_160425165036.9971.9971.3 File:~FL0145_JHendy_130416_MSQ525_CW8_160425165036.raw~, NativeID:~controllerType=0 controllerNumber=1 scan=9971~
1	2	P35908	Keratin, type II cytoskeletal 2 epidermal OS=Homo sapiens GN=KRT2 PE=1 SV=2	1214	65748	81	49	35	29	4849	1	0	0	554.276	1106.54	2	1106.54	0.0014	0	57.14	0.0046	K	AQYEEIAQR	S					FL0145_JHendy_130416_MSQ525_CW8_160425165036.5253.5253.2 File:~FL0145_JHendy_130416_MSQ525_CW8_160425165036.raw~, NativeID:~controllerType=0 controllerNumber=1 scan=5253~
1	2	P35908	Keratin, type II cytoskeletal 2 epidermal OS=Homo sapiens GN=KRT2 PE=1 SV=2	1214	65748	81	49	35	29	4867	1	0	0	554.767	1107.52	2	1107.52	-0.0006	0	37.96	0.03	K	AQYEEIAQR	S	Deamidated (NQ)	0.000000020.0			FL0145_JHendy_130416_MSQ525_CW8_160425165036.6542.6542.2 File:~FL0145_JHendy_130416_MSQ525_CW8_160425165036.raw~, NativeID:~controllerType=0 controllerNumber=1 scan=6542~
1	2	P35908	Keratin, type II cytoskeletal 2 epidermal OS=Homo sapiens GN=KRT2 PE=1 SV=2	1214	65748	81	49	35	29	4868	1	0	0	554.767	1107.52	2	1107.52	0.0001	0	50.7	0.012	K	AQYEEIAQR	S	Deamidated (NQ)	0.000000020.0			FL0145_JHendy_130416_MSQ525_CW8_160425165036.5852.5852.2 File:~FL0145_JHendy_130416_MSQ525_CW8_160425165036.raw~, NativeID:~controllerType=0 controllerNumber=1 scan=5852~
1	2	P35908	Keratin, type II cytoskeletal 2 epidermal OS=Homo sapiens GN=KRT2 PE=1 SV=2	1214	65748	81	49	35	29	5125	1	0	1	561.835	1121.65	2	1121.66	-0.0007	1	36.1	0.11	R	LQGEIAHVKK	Q					FL0145_JHendy_130416_MSQ525_CW8_160425165036.2942.2942.2 File:~FL0145_JHendy_130416_MSQ525_CW8_160425165036.raw~, NativeID:~controllerType=0 controllerNumber=1 scan=2942~
1	2	P35908	Keratin, type II cytoskeletal 2 epidermal OS=Homo sapiens GN=KRT2 PE=1 SV=2	1214	65748	81	49	35	29	5558	1	0	1	573.266	1144.52	2	1144.52	-0.0013	0	34.32	0.014	R	STSSFSCLSR	H					FL0145_JHendy_130416_MSQ525_CW8_160425165036.7160.7160.2 File:~FL0145_JHendy_130416_MSQ525_CW8_160425165036.raw~, NativeID:~controllerType=0 controllerNumber=1 scan=7160~
1	2	P35908	Keratin, type II cytoskeletal 2 epidermal OS=Homo sapiens GN=KRT2 PE=1 SV=2	1214	65748	81	49	35	29	5623	1	0	0	574.293	1146.57	2	1146.57	0.0016	1	51.73	0.0025	R	KLLEGEECR	M					FL0145_JHendy_130416_MSQ525_CW8_160425165036.3708.3708.2 File:~FL0145_JHendy_130416_MSQ525_CW8_160425165036.raw~, NativeID:~controllerType=0 controllerNumber=1 scan=3708~
1	2	P35908	Keratin, type II cytoskeletal 2 epidermal OS=Homo sapiens GN=KRT2 PE=1 SV=2	1214	65748	81	49	35	29	6588	1	0	1	597.312	1192.61	2	1192.61	0.0004	0	36.16	0.026	K	YEELQVTVGR	H					FL0145_JHendy_130416_MSQ525_CW8_160425165036.11125.11125.2 File:~FL0145_JHendy_130416_MSQ525_CW8_160425165036.raw~, NativeID:~controllerType=0 controllerNumber=1 scan=11125~
1	2	P35908	Keratin, type II cytoskeletal 2 epidermal OS=Homo sapiens GN=KRT2 PE=1 SV=2	1214	65748	81	49	35	29	6603	1	0	1	597.805	1193.6	2	1193.59	0.0032	0	51.28	0.0033	K	YEELQVTVGR	H	Deamidated (NQ)	0.0000200000.0			FL0145_JHendy_130416_MSQ525_CW8_160425165036.12051.12051.2 File:~FL0145_JHendy_130416_MSQ525_CW8_160425165036.raw~, NativeID:~controllerType=0 controllerNumber=1 scan=12051~
1	2	P35908	Keratin, type II cytoskeletal 2 epidermal OS=Homo sapiens GN=KRT2 PE=1 SV=2	1214	65748	81	49	35	29	6650	1	0	1	599.279	1196.54	2	1196.54	0.0022	0	68.76	5.2e-06	K	GGSISGGGYGSGGGK	H					FL0145_JHendy_130416_MSQ525_CW8_160425165036.3248.3248.2 File:~FL0145_JHendy_130416_MSQ525_CW8_160425165036.raw~, NativeID:~controllerType=0 controllerNumber=1 scan=3248~
1	2	P35908	Keratin, type II cytoskeletal 2 epidermal OS=Homo sapiens GN=KRT2 PE=1 SV=2	1214	65748	81	49	35	29	6884	1	0	1	604.813	1207.61	2	1207.61	0.0022	0	45.98	0.0041	R	TAAENDFVTLK	K					FL0145_JHendy_130416_MSQ525_CW8_160425165036.11720.11720.2 File:~FL0145_JHendy_130416_MSQ525_CW8_160425165036.raw~, NativeID:~controllerType=0 controllerNumber=1 scan=11720~
1	2	P35908	Keratin, type II cytoskeletal 2 epidermal OS=Homo sapiens GN=KRT2 PE=1 SV=2	1214	65748	81	49	35	29	6915	1	0	1	605.806	1209.6	2	1208.59	1.0054	0	25.81	0.1	R	TAAENDFVTLK	K	Deamidated (NQ)	0.00002000000.0			FL0145_JHendy_130416_MSQ525_CW8_160425165036.12876.12876.2 File:~FL0145_JHendy_130416_MSQ525_CW8_160425165036.raw~, NativeID:~controllerType=0 controllerNumber=1 scan=12876~
1	2	P35908	Keratin, type II cytoskeletal 2 epidermal OS=Homo sapiens GN=KRT2 PE=1 SV=2	1214	65748	81	49	35	29	7874	1	0	1	627.808	1253.6	2	1253.6	0.0016	0	105.6	2.7e-08	R	GFSSGSAVVSGGSR	R					FL0145_JHendy_130416_MSQ525_CW8_160425165036.5655.5655.2 File:~FL0145_JHendy_130416_MSQ525_CW8_160425165036.raw~, NativeID:~controllerType=0 controllerNumber=1 scan=5655~
1	2	P35908	Keratin, type II cytoskeletal 2 epidermal OS=Homo sapiens GN=KRT2 PE=1 SV=2	1214	65748	81	49	35	29	8080	1	0	0	632.351	1262.69	2	1262.69	0.0007	0	27.43	0.038	K	LALDVEIATYR	K					FL0145_JHendy_130416_MSQ525_CW8_160425165036.21098.21098.2 File:~FL0145_JHendy_130416_MSQ525_CW8_160425165036.raw~, NativeID:~controllerType=0 controllerNumber=1 scan=21098~
1	2	P35908	Keratin, type II cytoskeletal 2 epidermal OS=Homo sapiens GN=KRT2 PE=1 SV=2	1214	65748	81	49	35	29	8081	1	0	0	632.351	1262.69	2	1262.69	0.0014	0	67.58	0.0003	K	LALDVEIATYR	K					FL0145_JHendy_130416_MSQ525_CW8_160425165036.20363.20363.2 File:~FL0145_JHendy_130416_MSQ525_CW8_160425165036.raw~, NativeID:~controllerType=0 controllerNumber=1 scan=20363~
1	2	P35908	Keratin, type II cytoskeletal 2 epidermal OS=Homo sapiens GN=KRT2 PE=1 SV=2	1214	65748	81	49	35	29	8082	1	0	0	632.352	1262.69	2	1262.69	0.0018	0	64.89	0.00021	K	LALDVEIATYR	K					FL0145_JHendy_130416_MSQ525_CW8_160425165036.19550.19550.2 File:~FL0145_JHendy_130416_MSQ525_CW8_160425165036.raw~, NativeID:~controllerType=0 controllerNumber=1 scan=19550~
1	2	P35908	Keratin, type II cytoskeletal 2 epidermal OS=Homo sapiens GN=KRT2 PE=1 SV=2	1214	65748	81	49	35	29	9025	1	0	1	434.547	1300.62	3	1300.62	0.0004	1	28.16	0.13	R	RSTSSFSCLSR	H					FL0145_JHendy_130416_MSQ525_CW8_160425165036.4738.4738.3 File:~FL0145_JHendy_130416_MSQ525_CW8_160425165036.raw~, NativeID:~controllerType=0 controllerNumber=1 scan=4738~
1	2	P35908	Keratin, type II cytoskeletal 2 epidermal OS=Homo sapiens GN=KRT2 PE=1 SV=2	1214	65748	81	49	35	29	9026	1	0	1	651.318	1300.62	2	1300.62	0.0029	1	51.44	0.00061	R	RSTSSFSCLSR	H					FL0145_JHendy_130416_MSQ525_CW8_160425165036.4724.4724.2 File:~FL0145_JHendy_130416_MSQ525_CW8_160425165036.raw~, NativeID:~controllerType=0 controllerNumber=1 scan=4724~
1	2	P35908	Keratin, type II cytoskeletal 2 epidermal OS=Homo sapiens GN=KRT2 PE=1 SV=2	1214	65748	81	49	35	29	9463	1	0	1	440.866	1319.58	3	1319.58	-0.0005	0	64.15	4.1e-05	R	HGGGGGGFGGGGFGSR	S					FL0145_JHendy_130416_MSQ525_CW8_160425165036.4582.4582.3 File:~FL0145_JHendy_130416_MSQ525_CW8_160425165036.raw~, NativeID:~controllerType=0 controllerNumber=1 scan=4582~
1	2	P35908	Keratin, type II cytoskeletal 2 epidermal OS=Homo sapiens GN=KRT2 PE=1 SV=2	1214	65748	81	49	35	29	9643	1	0	0	665.367	1328.72	2	1328.72	0.0011	0	74.17	9.2e-05	R	NLDLDSIIAEVK	A					FL0145_JHendy_130416_MSQ525_CW8_160425165036.28188.28188.2 File:~FL0145_JHendy_130416_MSQ525_CW8_160425165036.raw~, NativeID:~controllerType=0 controllerNumber=1 scan=28188~
1	2	P35908	Keratin, type II cytoskeletal 2 epidermal OS=Homo sapiens GN=KRT2 PE=1 SV=2	1214	65748	81	49	35	29	9656	1	0	0	665.859	1329.7	2	1329.7	0.0013	0	56.28	0.0062	R	NLDLDSIIAEVK	A	Deamidated (NQ)	0.200000000000.0			FL0145_JHendy_130416_MSQ525_CW8_160425165036.32859.32859.2 File:~FL0145_JHendy_130416_MSQ525_CW8_160425165036.raw~, NativeID:~controllerType=0 controllerNumber=1 scan=32859~
1	2	P35908	Keratin, type II cytoskeletal 2 epidermal OS=Homo sapiens GN=KRT2 PE=1 SV=2	1214	65748	81	49	35	29	9657	1	0	0	665.859	1329.7	2	1329.7	0.0016	0	75.3	7.7e-05	R	NLDLDSIIAEVK	A	Deamidated (NQ)	0.200000000000.0			FL0145_JHendy_130416_MSQ525_CW8_160425165036.31454.31454.2 File:~FL0145_JHendy_130416_MSQ525_CW8_160425165036.raw~, NativeID:~controllerType=0 controllerNumber=1 scan=31454~
1	2	P35908	Keratin, type II cytoskeletal 2 epidermal OS=Homo sapiens GN=KRT2 PE=1 SV=2	1214	65748	81	49	35	29	9682	1	0	0	666.36	1330.71	2	1329.7	1.0027	0	44.11	0.11	R	NLDLDSIIAEVK	A	Deamidated (NQ)	0.200000000000.0			FL0145_JHendy_130416_MSQ525_CW8_160425165036.25024.25024.2 File:~FL0145_JHendy_130416_MSQ525_CW8_160425165036.raw~, NativeID:~controllerType=0 controllerNumber=1 scan=25024~
1	2	P35908	Keratin, type II cytoskeletal 2 epidermal OS=Homo sapiens GN=KRT2 PE=1 SV=2	1214	65748	81	49	35	29	9683	1	0	0	666.361	1330.71	2	1329.7	1.0038	0	75.61	6.9e-05	R	NLDLDSIIAEVK	A	Deamidated (NQ)	0.200000000000.0			FL0145_JHendy_130416_MSQ525_CW8_160425165036.30419.30419.2 File:~FL0145_JHendy_130416_MSQ525_CW8_160425165036.raw~, NativeID:~controllerType=0 controllerNumber=1 scan=30419~
1	2	P35908	Keratin, type II cytoskeletal 2 epidermal OS=Homo sapiens GN=KRT2 PE=1 SV=2	1214	65748	81	49	35	29	9794	1	0	1	668.861	1335.71	2	1335.7	0.0031	1	78.56	6.7e-06	R	TAAENDFVTLKK	D					FL0145_JHendy_130416_MSQ525_CW8_160425165036.6888.6888.2 File:~FL0145_JHendy_130416_MSQ525_CW8_160425165036.raw~, NativeID:~controllerType=0 controllerNumber=1 scan=6888~
1	2	P35908	Keratin, type II cytoskeletal 2 epidermal OS=Homo sapiens GN=KRT2 PE=1 SV=2	1214	65748	81	49	35	29	9817	1	0	1	669.352	1336.69	2	1336.69	0.0021	1	40.05	0.011	R	TAAENDFVTLKK	D	Deamidated (NQ)	0.000020000000.0			FL0145_JHendy_130416_MSQ525_CW8_160425165036.8165.8165.2 File:~FL0145_JHendy_130416_MSQ525_CW8_160425165036.raw~, NativeID:~controllerType=0 controllerNumber=1 scan=8165~
1	2	P35908	Keratin, type II cytoskeletal 2 epidermal OS=Homo sapiens GN=KRT2 PE=1 SV=2	1214	65748	81	49	35	29	9838	1	0	1	669.854	1337.69	2	1336.69	1.0052	1	36.11	0.029	R	TAAENDFVTLKK	D	Deamidated (NQ)	0.000020000000.0			FL0145_JHendy_130416_MSQ525_CW8_160425165036.7073.7073.2 File:~FL0145_JHendy_130416_MSQ525_CW8_160425165036.raw~, NativeID:~controllerType=0 controllerNumber=1 scan=7073~
1	2	P35908	Keratin, type II cytoskeletal 2 epidermal OS=Homo sapiens GN=KRT2 PE=1 SV=2	1214	65748	81	49	35	29	11042	1	0	1	464.565	1390.67	3	1390.67	0.0009	1	44.53	0.051	R	SKEEAEALYHSK	Y					FL0145_JHendy_130416_MSQ525_CW8_160425165036.3301.3301.3 File:~FL0145_JHendy_130416_MSQ525_CW8_160425165036.raw~, NativeID:~controllerType=0 controllerNumber=1 scan=3301~
1	2	P35908	Keratin, type II cytoskeletal 2 epidermal OS=Homo sapiens GN=KRT2 PE=1 SV=2	1214	65748	81	49	35	29	11043	1	0	1	696.344	1390.67	2	1390.67	0.0014	1	80.27	2e-05	R	SKEEAEALYHSK	Y					FL0145_JHendy_130416_MSQ525_CW8_160425165036.3319.3319.2 File:~FL0145_JHendy_130416_MSQ525_CW8_160425165036.raw~, NativeID:~controllerType=0 controllerNumber=1 scan=3319~
1	2	P35908	Keratin, type II cytoskeletal 2 epidermal OS=Homo sapiens GN=KRT2 PE=1 SV=2	1214	65748	81	49	35	29	12551	1	0	1	730.904	1459.79	2	1459.79	0.0021	0	82.45	1e-05	K	VDLLNQEIEFLK	V					FL0145_JHendy_130416_MSQ525_CW8_160425165036.26965.26965.2 File:~FL0145_JHendy_130416_MSQ525_CW8_160425165036.raw~, NativeID:~controllerType=0 controllerNumber=1 scan=26965~
1	2	P35908	Keratin, type II cytoskeletal 2 epidermal OS=Homo sapiens GN=KRT2 PE=1 SV=2	1214	65748	81	49	35	29	12574	1	0	1	731.395	1460.78	2	1460.78	0.0002	0	67.35	5.7e-05	K	VDLLNQEIEFLK	V	Deamidated (NQ)	0.000002000000.0			FL0145_JHendy_130416_MSQ525_CW8_160425165036.27963.27963.2 File:~FL0145_JHendy_130416_MSQ525_CW8_160425165036.raw~, NativeID:~controllerType=0 controllerNumber=1 scan=27963~
1	2	P35908	Keratin, type II cytoskeletal 2 epidermal OS=Homo sapiens GN=KRT2 PE=1 SV=2	1214	65748	81	49	35	29	12576	1	0	1	731.396	1460.78	2	1460.78	0.0019	0	64.9	0.00014	K	VDLLNQEIEFLK	V	Deamidated (NQ)	0.000020000000.0			FL0145_JHendy_130416_MSQ525_CW8_160425165036.28947.28947.2 File:~FL0145_JHendy_130416_MSQ525_CW8_160425165036.raw~, NativeID:~controllerType=0 controllerNumber=1 scan=28947~
1	2	P35908	Keratin, type II cytoskeletal 2 epidermal OS=Homo sapiens GN=KRT2 PE=1 SV=2	1214	65748	81	49	35	29	12577	1	0	1	731.396	1460.78	2	1460.78	0.0022	0	56.05	0.00053	K	VDLLNQEIEFLK	V	Deamidated (NQ)	0.000020000000.0			FL0145_JHendy_130416_MSQ525_CW8_160425165036.29456.29456.2 File:~FL0145_JHendy_130416_MSQ525_CW8_160425165036.raw~, NativeID:~controllerType=0 controllerNumber=1 scan=29456~
1	2	P35908	Keratin, type II cytoskeletal 2 epidermal OS=Homo sapiens GN=KRT2 PE=1 SV=2	1214	65748	81	49	35	29	12578	1	0	1	731.397	1460.78	2	1460.78	0.0028	0	32.77	0.078	K	VDLLNQEIEFLK	V	Deamidated (NQ)	0.000020000000.0			FL0145_JHendy_130416_MSQ525_CW8_160425165036.27172.27172.2 File:~FL0145_JHendy_130416_MSQ525_CW8_160425165036.raw~, NativeID:~controllerType=0 controllerNumber=1 scan=27172~
1	2	P35908	Keratin, type II cytoskeletal 2 epidermal OS=Homo sapiens GN=KRT2 PE=1 SV=2	1214	65748	81	49	35	29	12592	1	0	1	731.889	1461.76	2	1461.76	0.0023	0	48.51	0.0021	K	VDLLNQEIEFLK	V	2 Deamidated (NQ)	0.000022000000.0			FL0145_JHendy_130416_MSQ525_CW8_160425165036.27204.27204.2 File:~FL0145_JHendy_130416_MSQ525_CW8_160425165036.raw~, NativeID:~controllerType=0 controllerNumber=1 scan=27204~
1	2	P35908	Keratin, type II cytoskeletal 2 epidermal OS=Homo sapiens GN=KRT2 PE=1 SV=2	1214	65748	81	49	35	29	12593	1	0	1	731.889	1461.76	2	1461.76	0.0032	0	48.06	0.00091	K	VDLLNQEIEFLK	V	2 Deamidated (NQ)	0.000022000000.0			FL0145_JHendy_130416_MSQ525_CW8_160425165036.30280.30280.2 File:~FL0145_JHendy_130416_MSQ525_CW8_160425165036.raw~, NativeID:~controllerType=0 controllerNumber=1 scan=30280~
1	2	P35908	Keratin, type II cytoskeletal 2 epidermal OS=Homo sapiens GN=KRT2 PE=1 SV=2	1214	65748	81	49	35	29	12620	1	0	1	732.392	1462.77	2	1461.76	1.0092	0	25.08	0.069	K	VDLLNQEIEFLK	V	2 Deamidated (NQ)	0.000022000000.0			FL0145_JHendy_130416_MSQ525_CW8_160425165036.27855.27855.2 File:~FL0145_JHendy_130416_MSQ525_CW8_160425165036.raw~, NativeID:~controllerType=0 controllerNumber=1 scan=27855~
1	2	P35908	Keratin, type II cytoskeletal 2 epidermal OS=Homo sapiens GN=KRT2 PE=1 SV=2	1214	65748	81	49	35	29	12750	3	0	0	490.947	1469.82	3	1469.82	-0.0004	1	25.3	1.3	K	IEISELNRVIQR	L	Deamidated (NQ)	0.000000200000.0			FL0145_JHendy_130416_MSQ525_CW8_160425165036.12270.12270.3 File:~FL0145_JHendy_130416_MSQ525_CW8_160425165036.raw~, NativeID:~controllerType=0 controllerNumber=1 scan=12270~
1	2	P35908	Keratin, type II cytoskeletal 2 epidermal OS=Homo sapiens GN=KRT2 PE=1 SV=2	1214	65748	81	49	35	29	12773	1	0	0	491.276	1470.81	3	1470.8	0.0024	1	26.68	0.58	K	IEISELNRVIQR	L	2 Deamidated (NQ)	0.000000200020.0			FL0145_JHendy_130416_MSQ525_CW8_160425165036.17839.17839.3 File:~FL0145_JHendy_130416_MSQ525_CW8_160425165036.raw~, NativeID:~controllerType=0 controllerNumber=1 scan=17839~
1	2	P35908	Keratin, type II cytoskeletal 2 epidermal OS=Homo sapiens GN=KRT2 PE=1 SV=2	1214	65748	81	49	35	29	12774	3	0	0	491.276	1470.81	3	1470.8	0.0029	1	41.98	0.12	K	IEISELNRVIQR	L	2 Deamidated (NQ)	0.000000200020.0			FL0145_JHendy_130416_MSQ525_CW8_160425165036.12782.12782.3 File:~FL0145_JHendy_130416_MSQ525_CW8_160425165036.raw~, NativeID:~controllerType=0 controllerNumber=1 scan=12782~
1	2	P35908	Keratin, type II cytoskeletal 2 epidermal OS=Homo sapiens GN=KRT2 PE=1 SV=2	1214	65748	81	49	35	29	12817	1	0	0	738.397	1474.78	2	1474.78	0.0017	0	76.78	5e-05	R	FLEQQNQVLQTK	W					FL0145_JHendy_130416_MSQ525_CW8_160425165036.9954.9954.2 File:~FL0145_JHendy_130416_MSQ525_CW8_160425165036.raw~, NativeID:~controllerType=0 controllerNumber=1 scan=9954~
1	2	P35908	Keratin, type II cytoskeletal 2 epidermal OS=Homo sapiens GN=KRT2 PE=1 SV=2	1214	65748	81	49	35	29	12819	1	0	0	738.398	1474.78	2	1474.78	0.0035	0	43.95	0.096	R	FLEQQNQVLQTK	W					FL0145_JHendy_130416_MSQ525_CW8_160425165036.10099.10099.2 File:~FL0145_JHendy_130416_MSQ525_CW8_160425165036.raw~, NativeID:~controllerType=0 controllerNumber=1 scan=10099~
1	2	P35908	Keratin, type II cytoskeletal 2 epidermal OS=Homo sapiens GN=KRT2 PE=1 SV=2	1214	65748	81	49	35	29	12831	1	0	0	738.891	1475.77	2	1475.76	0.0047	0	66.91	0.00055	R	FLEQQNQVLQTK	W	Deamidated (NQ)	0.000000200000.0			FL0145_JHendy_130416_MSQ525_CW8_160425165036.11225.11225.2 File:~FL0145_JHendy_130416_MSQ525_CW8_160425165036.raw~, NativeID:~controllerType=0 controllerNumber=1 scan=11225~
1	2	P35908	Keratin, type II cytoskeletal 2 epidermal OS=Homo sapiens GN=KRT2 PE=1 SV=2	1214	65748	81	49	35	29	12844	1	0	0	739.381	1476.75	2	1476.75	0.0021	0	75.51	7.1e-05	R	FLEQQNQVLQTK	W	2 Deamidated (NQ)	0.000002200000.0			FL0145_JHendy_130416_MSQ525_CW8_160425165036.11536.11536.2 File:~FL0145_JHendy_130416_MSQ525_CW8_160425165036.raw~, NativeID:~controllerType=0 controllerNumber=1 scan=11536~
1	2	P35908	Keratin, type II cytoskeletal 2 epidermal OS=Homo sapiens GN=KRT2 PE=1 SV=2	1214	65748	81	49	35	29	12859	1	0	0	739.873	1477.73	2	1477.73	0.002	0	71.36	0.00018	R	FLEQQNQVLQTK	W	3 Deamidated (NQ)	0.000202200000.0			FL0145_JHendy_130416_MSQ525_CW8_160425165036.12484.12484.2 File:~FL0145_JHendy_130416_MSQ525_CW8_160425165036.raw~, NativeID:~controllerType=0 controllerNumber=1 scan=12484~
1	2	P35908	Keratin, type II cytoskeletal 2 epidermal OS=Homo sapiens GN=KRT2 PE=1 SV=2	1214	65748	81	49	35	29	12860	1	0	0	739.874	1477.73	2	1477.73	0.0038	0	45.19	0.073	R	FLEQQNQVLQTK	W	3 Deamidated (NQ)	0.000220200000.0			FL0145_JHendy_130416_MSQ525_CW8_160425165036.11827.11827.2 File:~FL0145_JHendy_130416_MSQ525_CW8_160425165036.raw~, NativeID:~controllerType=0 controllerNumber=1 scan=11827~
1	2	P35908	Keratin, type II cytoskeletal 2 epidermal OS=Homo sapiens GN=KRT2 PE=1 SV=2	1214	65748	81	49	35	29	12863	1	0	0	739.88	1477.75	2	1476.75	0.9996	0	44.97	0.012	R	FLEQQNQVLQTK	W	2 Deamidated (NQ)	0.000020200000.0			FL0145_JHendy_130416_MSQ525_CW8_160425165036.10887.10887.2 File:~FL0145_JHendy_130416_MSQ525_CW8_160425165036.raw~, NativeID:~controllerType=0 controllerNumber=1 scan=10887~
1	2	P35908	Keratin, type II cytoskeletal 2 epidermal OS=Homo sapiens GN=KRT2 PE=1 SV=2	1214	65748	81	49	35	29	12867	1	0	0	740.364	1478.71	2	1478.71	-0.0012	0	79.66	1.3e-05	R	FLEQQNQVLQTK	W	4 Deamidated (NQ)	0.000022200200.0			FL0145_JHendy_130416_MSQ525_CW8_160425165036.12929.12929.2 File:~FL0145_JHendy_130416_MSQ525_CW8_160425165036.raw~, NativeID:~controllerType=0 controllerNumber=1 scan=12929~
1	2	P35908	Keratin, type II cytoskeletal 2 epidermal OS=Homo sapiens GN=KRT2 PE=1 SV=2	1214	65748	81	49	35	29	12889	1	0	0	740.857	1479.7	2	1479.7	0.001	0	65.78	0.00048	R	FLEQQNQVLQTK	W	5 Deamidated (NQ)	0.000222200200.0			FL0145_JHendy_130416_MSQ525_CW8_160425165036.13950.13950.2 File:~FL0145_JHendy_130416_MSQ525_CW8_160425165036.raw~, NativeID:~controllerType=0 controllerNumber=1 scan=13950~
1	2	P35908	Keratin, type II cytoskeletal 2 epidermal OS=Homo sapiens GN=KRT2 PE=1 SV=2	1214	65748	81	49	35	29	12890	1	0	0	740.857	1479.7	2	1479.7	0.0019	0	58.21	0.00027	R	FLEQQNQVLQTK	W	5 Deamidated (NQ)	0.000222200200.0			FL0145_JHendy_130416_MSQ525_CW8_160425165036.16024.16024.2 File:~FL0145_JHendy_130416_MSQ525_CW8_160425165036.raw~, NativeID:~controllerType=0 controllerNumber=1 scan=16024~
1	2	P35908	Keratin, type II cytoskeletal 2 epidermal OS=Homo sapiens GN=KRT2 PE=1 SV=2	1214	65748	81	49	35	29	13736	1	0	1	507.941	1520.8	3	1520.8	-0.0008	1	25.52	0.13	R	LLRDYQELMNVK	L					FL0145_JHendy_130416_MSQ525_CW8_160425165036.14840.14840.3 File:~FL0145_JHendy_130416_MSQ525_CW8_160425165036.raw~, NativeID:~controllerType=0 controllerNumber=1 scan=14840~
1	2	P35908	Keratin, type II cytoskeletal 2 epidermal OS=Homo sapiens GN=KRT2 PE=1 SV=2	1214	65748	81	49	35	29	13955	1	0	1	513.274	1536.8	3	1536.8	0.0019	1	25.81	0.9	R	LLRDYQELMNVK	L	Oxidation (M)	0.000000003000.0			FL0145_JHendy_130416_MSQ525_CW8_160425165036.9584.9584.3 File:~FL0145_JHendy_130416_MSQ525_CW8_160425165036.raw~, NativeID:~controllerType=0 controllerNumber=1 scan=9584~
1	2	P35908	Keratin, type II cytoskeletal 2 epidermal OS=Homo sapiens GN=KRT2 PE=1 SV=2	1214	65748	81	49	35	29	13956	1	0	1	513.274	1536.8	3	1536.8	0.0026	1	30.72	0.095	R	LLRDYQELMNVK	L	Oxidation (M)	0.000000003000.0			FL0145_JHendy_130416_MSQ525_CW8_160425165036.11811.11811.3 File:~FL0145_JHendy_130416_MSQ525_CW8_160425165036.raw~, NativeID:~controllerType=0 controllerNumber=1 scan=11811~
1	2	P35908	Keratin, type II cytoskeletal 2 epidermal OS=Homo sapiens GN=KRT2 PE=1 SV=2	1214	65748	81	49	35	29	13957	1	0	1	769.407	1536.8	2	1536.8	0.0029	1	57.44	0.00023	R	LLRDYQELMNVK	L	Oxidation (M)	0.000000003000.0			FL0145_JHendy_130416_MSQ525_CW8_160425165036.9603.9603.2 File:~FL0145_JHendy_130416_MSQ525_CW8_160425165036.raw~, NativeID:~controllerType=0 controllerNumber=1 scan=9603~
1	2	P35908	Keratin, type II cytoskeletal 2 epidermal OS=Homo sapiens GN=KRT2 PE=1 SV=2	1214	65748	81	49	35	29	13971	1	0	1	513.601	1537.78	3	1537.78	-0.0003	1	31.51	0.042	R	LLRDYQELMNVK	L	Deamidated (NQ); Oxidation (M)	0.000002003000.0			FL0145_JHendy_130416_MSQ525_CW8_160425165036.12342.12342.3 File:~FL0145_JHendy_130416_MSQ525_CW8_160425165036.raw~, NativeID:~controllerType=0 controllerNumber=1 scan=12342~
1	2	P35908	Keratin, type II cytoskeletal 2 epidermal OS=Homo sapiens GN=KRT2 PE=1 SV=2	1214	65748	81	49	35	29	13973	1	0	1	769.9	1537.78	2	1537.78	0.0039	1	27.31	0.027	R	LLRDYQELMNVK	L	Deamidated (NQ); Oxidation (M)	0.000000003200.0			FL0145_JHendy_130416_MSQ525_CW8_160425165036.10396.10396.2 File:~FL0145_JHendy_130416_MSQ525_CW8_160425165036.raw~, NativeID:~controllerType=0 controllerNumber=1 scan=10396~
1	2	P35908	Keratin, type II cytoskeletal 2 epidermal OS=Homo sapiens GN=KRT2 PE=1 SV=2	1214	65748	81	49	35	29	13992	1	0	1	513.929	1538.77	3	1538.77	0.0004	1	31.41	0.014	R	LLRDYQELMNVK	L	2 Deamidated (NQ); Oxidation (M)	0.000002003200.0			FL0145_JHendy_130416_MSQ525_CW8_160425165036.12880.12880.3 File:~FL0145_JHendy_130416_MSQ525_CW8_160425165036.raw~, NativeID:~controllerType=0 controllerNumber=1 scan=12880~
1	2	P35908	Keratin, type II cytoskeletal 2 epidermal OS=Homo sapiens GN=KRT2 PE=1 SV=2	1214	65748	81	49	35	29	14191	1	0	0	775.392	1548.77	2	1548.77	0.0017	0	31.13	0.05	R	FLEQQNQVLQTK	W	3 Deamidated (NQ); Propionamide (K)	0.000002200204.0			FL0145_JHendy_130416_MSQ525_CW8_160425165036.12134.12134.2 File:~FL0145_JHendy_130416_MSQ525_CW8_160425165036.raw~, NativeID:~controllerType=0 controllerNumber=1 scan=12134~
1	2	P35908	Keratin, type II cytoskeletal 2 epidermal OS=Homo sapiens GN=KRT2 PE=1 SV=2	1214	65748	81	49	35	29	14933	1	0	1	794.846	1587.68	2	1587.68	0.0007	0	70.15	2.2e-06	R	GGSSSGGGYGSGGGGSSSVK	G					FL0145_JHendy_130416_MSQ525_CW8_160425165036.2785.2785.2 File:~FL0145_JHendy_130416_MSQ525_CW8_160425165036.raw~, NativeID:~controllerType=0 controllerNumber=1 scan=2785~
1	2	P35908	Keratin, type II cytoskeletal 2 epidermal OS=Homo sapiens GN=KRT2 PE=1 SV=2	1214	65748	81	49	35	29	17664	1	0	1	870.859	1739.7	2	1739.7	0.0042	0	121.81	9.9e-12	R	GSSSGGGYSSGSSSYGSGGR	Q					FL0145_JHendy_130416_MSQ525_CW8_160425165036.3251.3251.2 File:~FL0145_JHendy_130416_MSQ525_CW8_160425165036.raw~, NativeID:~controllerType=0 controllerNumber=1 scan=3251~
1	2	P35908	Keratin, type II cytoskeletal 2 epidermal OS=Homo sapiens GN=KRT2 PE=1 SV=2	1214	65748	81	49	35	29	17680	1	0	1	871.378	1740.74	2	1740.74	0.0001	0	127.57	5e-11	R	GGSGGGGSISGGGYGSGGGSGGR	Y					FL0145_JHendy_130416_MSQ525_CW8_160425165036.3537.3537.2 File:~FL0145_JHendy_130416_MSQ525_CW8_160425165036.raw~, NativeID:~controllerType=0 controllerNumber=1 scan=3537~
1	2	P35908	Keratin, type II cytoskeletal 2 epidermal OS=Homo sapiens GN=KRT2 PE=1 SV=2	1214	65748	81	49	35	29	19409	1	0	1	919.962	1837.91	2	1837.91	0.003	0	63.32	2.2e-05	K	SISISVAGGGGGFGAAGGFGGR	G					FL0145_JHendy_130416_MSQ525_CW8_160425165036.20507.20507.2 File:~FL0145_JHendy_130416_MSQ525_CW8_160425165036.raw~, NativeID:~controllerType=0 controllerNumber=1 scan=20507~
1	2	P35908	Keratin, type II cytoskeletal 2 epidermal OS=Homo sapiens GN=KRT2 PE=1 SV=2	1214	65748	81	49	35	29	19429	1	0	1	920.46	1838.91	2	1837.91	0.9983	0	55	0.00026	K	SISISVAGGGGGFGAAGGFGGR	G					FL0145_JHendy_130416_MSQ525_CW8_160425165036.19790.19790.2 File:~FL0145_JHendy_130416_MSQ525_CW8_160425165036.raw~, NativeID:~controllerType=0 controllerNumber=1 scan=19790~
1	2	P35908	Keratin, type II cytoskeletal 2 epidermal OS=Homo sapiens GN=KRT2 PE=1 SV=2	1214	65748	81	49	35	29	21041	1	0	1	653.329	1956.96	3	1956.96	0.0008	1	32.37	0.2	K	LNDLEEALQQAKEDLAR	L	2 Deamidated (NQ)	0.00000000220000000.0			FL0145_JHendy_130416_MSQ525_CW8_160425165036.26824.26824.3 File:~FL0145_JHendy_130416_MSQ525_CW8_160425165036.raw~, NativeID:~controllerType=0 controllerNumber=1 scan=26824~
1	2	P35908	Keratin, type II cytoskeletal 2 epidermal OS=Homo sapiens GN=KRT2 PE=1 SV=2	1214	65748	81	49	35	29	21061	2	0	1	653.992	1958.96	3	1957.95	1.0071	1	30.69	1.5	K	LNDLEEALQQAKEDLAR	L	3 Deamidated (NQ)	0.02000000220000000.0			FL0145_JHendy_130416_MSQ525_CW8_160425165036.27704.27704.3 File:~FL0145_JHendy_130416_MSQ525_CW8_160425165036.raw~, NativeID:~controllerType=0 controllerNumber=1 scan=27704~
1	2	P35908	Keratin, type II cytoskeletal 2 epidermal OS=Homo sapiens GN=KRT2 PE=1 SV=2	1214	65748	81	49	35	29	24069	1	0	1	1129.49	2256.97	2	2256.97	0.0026	1	63.82	0.0002	R	QSGSRGGSGGGGSISGGGYGSGGGSGGR	Y	Deamidated (NQ)	0.2000000000000000000000000000.0			FL0145_JHendy_130416_MSQ525_CW8_160425165036.3685.3685.2 File:~FL0145_JHendy_130416_MSQ525_CW8_160425165036.raw~, NativeID:~controllerType=0 controllerNumber=1 scan=3685~
1	2	P35908	Keratin, type II cytoskeletal 2 epidermal OS=Homo sapiens GN=KRT2 PE=1 SV=2	1214	65748	81	49	35	29	24226	1	0	1	758.019	2271.03	3	2271.03	0.0015	1	35.61	0.019	R	TSQNSELNNMQDLVEDYKK	K	Oxidation (M)	0.0000000003000000000.0			FL0145_JHendy_130416_MSQ525_CW8_160425165036.8226.8226.3 File:~FL0145_JHendy_130416_MSQ525_CW8_160425165036.raw~, NativeID:~controllerType=0 controllerNumber=1 scan=8226~
1	2	P35908	Keratin, type II cytoskeletal 2 epidermal OS=Homo sapiens GN=KRT2 PE=1 SV=2	1214	65748	81	49	35	29	24247	1	0	1	758.686	2273.04	3	2272.02	1.0188	1	39.47	0.011	R	TSQNSELNNMQDLVEDYKK	K	Deamidated (NQ); Oxidation (M)	0.0000000003200000000.0			FL0145_JHendy_130416_MSQ525_CW8_160425165036.8260.8260.3 File:~FL0145_JHendy_130416_MSQ525_CW8_160425165036.raw~, NativeID:~controllerType=0 controllerNumber=1 scan=8260~
1	2	P35908	Keratin, type II cytoskeletal 2 epidermal OS=Homo sapiens GN=KRT2 PE=1 SV=2	1214	65748	81	49	35	29	25485	1	0	1	1200.01	2398.01	2	2398.01	-0.0009	0	104.31	1.6e-09	R	GGGFGGGSSFGGGSGFSGGGFGGGGFGGGR	F					FL0145_JHendy_130416_MSQ525_CW8_160425165036.20163.20163.2 File:~FL0145_JHendy_130416_MSQ525_CW8_160425165036.raw~, NativeID:~controllerType=0 controllerNumber=1 scan=20163~
1	2	P35908	Keratin, type II cytoskeletal 2 epidermal OS=Homo sapiens GN=KRT2 PE=1 SV=2	1214	65748	81	49	35	29	25673	1	0	0	806.756	2417.25	3	2417.24	0.0029	1	97.83	3.5e-07	R	NLDLDSIIAEVKAQYEEIAQR	S					FL0145_JHendy_130416_MSQ525_CW8_160425165036.32808.32808.3 File:~FL0145_JHendy_130416_MSQ525_CW8_160425165036.raw~, NativeID:~controllerType=0 controllerNumber=1 scan=32808~
1	2	P35908	Keratin, type II cytoskeletal 2 epidermal OS=Homo sapiens GN=KRT2 PE=1 SV=2	1214	65748	81	49	35	29	26023	1	0	1	1237.6	2473.19	2	2473.19	0.0066	0	96.92	1.6e-08	R	MSGDLSSNVTVSVTSSTISSNVASK	A	Oxidation (M)	0.3000000000000000000000000.0			FL0145_JHendy_130416_MSQ525_CW8_160425165036.16428.16428.2 File:~FL0145_JHendy_130416_MSQ525_CW8_160425165036.raw~, NativeID:~controllerType=0 controllerNumber=1 scan=16428~
1	2	P35908	Keratin, type II cytoskeletal 2 epidermal OS=Homo sapiens GN=KRT2 PE=1 SV=2	1214	65748	81	49	35	29	26133	1	0	1	834.362	2500.07	3	2500.06	0.0055	1	92.14	2.3e-08	K	AAFGGSGGRGSSSGGGYSSGSSSYGSGGR	Q					FL0145_JHendy_130416_MSQ525_CW8_160425165036.4312.4312.3 File:~FL0145_JHendy_130416_MSQ525_CW8_160425165036.raw~, NativeID:~controllerType=0 controllerNumber=1 scan=4312~
1	2	P35908	Keratin, type II cytoskeletal 2 epidermal OS=Homo sapiens GN=KRT2 PE=1 SV=2	1214	65748	81	49	35	29	26140	1	0	1	1251.53	2501.05	2	2500.06	0.9868	1	70.03	6.3e-07	K	AAFGGSGGRGSSSGGGYSSGSSSYGSGGR	Q					FL0145_JHendy_130416_MSQ525_CW8_160425165036.6058.6058.2 File:~FL0145_JHendy_130416_MSQ525_CW8_160425165036.raw~, NativeID:~controllerType=0 controllerNumber=1 scan=6058~
1	2	P35908	Keratin, type II cytoskeletal 2 epidermal OS=Homo sapiens GN=KRT2 PE=1 SV=2	1214	65748	81	49	35	29	27980	1	0	1	1017.51	3049.5	3	3048.47	1.0249	0	44.6	0.0043	K	VLYDAEISQIHQSVTDTNVILSMDNSR	N	Deamidated (NQ)	0.000000002000000000000000000.0			FL0145_JHendy_130416_MSQ525_CW8_160425165036.24673.24673.3 File:~FL0145_JHendy_130416_MSQ525_CW8_160425165036.raw~, NativeID:~controllerType=0 controllerNumber=1 scan=24673~
1	2	P35908	Keratin, type II cytoskeletal 2 epidermal OS=Homo sapiens GN=KRT2 PE=1 SV=2	1214	65748	81	49	35	29	28018	1	0	1	1022.84	3065.5	3	3064.47	1.0323	0	65.57	5.2e-05	K	VLYDAEISQIHQSVTDTNVILSMDNSR	N	Deamidated (NQ); Oxidation (M)	0.000000000000000002000030000.0			FL0145_JHendy_130416_MSQ525_CW8_160425165036.22256.22256.3 File:~FL0145_JHendy_130416_MSQ525_CW8_160425165036.raw~, NativeID:~controllerType=0 controllerNumber=1 scan=22256~
1	3	P02538	Keratin, type II cytoskeletal 6A OS=Homo sapiens GN=KRT6A PE=1 SV=3	447	60363	43	24	23	16	1673	1	0	0	453.737	905.46	2	905.461	-0.0004	0	26.54	0.34	R	FLEQQNK	V					FL0145_JHendy_130416_MSQ525_CW8_160425165036.3675.3675.2 File:~FL0145_JHendy_130416_MSQ525_CW8_160425165036.raw~, NativeID:~controllerType=0 controllerNumber=1 scan=3675~
1	3	P02538	Keratin, type II cytoskeletal 6A OS=Homo sapiens GN=KRT6A PE=1 SV=3	447	60363	43	24	23	16	2262	3	0	0	473.259	944.503	2	944.504	-0.0006	1	36.85	0.6	R	GRLDSELR	G					FL0145_JHendy_130416_MSQ525_CW8_160425165036.4194.4194.2 File:~FL0145_JHendy_130416_MSQ525_CW8_160425165036.raw~, NativeID:~controllerType=0 controllerNumber=1 scan=4194~
1	3	P02538	Keratin, type II cytoskeletal 6A OS=Homo sapiens GN=KRT6A PE=1 SV=3	447	60363	43	24	23	16	2263	2	0	0	473.26	944.506	2	944.504	0.0018	1	33.79	1.2	R	GRLDSELR	G					FL0145_JHendy_130416_MSQ525_CW8_160425165036.3524.3524.2 File:~FL0145_JHendy_130416_MSQ525_CW8_160425165036.raw~, NativeID:~controllerType=0 controllerNumber=1 scan=3524~
1	3	P02538	Keratin, type II cytoskeletal 6A OS=Homo sapiens GN=KRT6A PE=1 SV=3	447	60363	43	24	23	16	3250	1	0	1	506.757	1011.5	2	1011.5	0.0004	0	66.23	6e-05	R	SGFSSVSVSR	S					FL0145_JHendy_130416_MSQ525_CW8_160425165036.6681.6681.2 File:~FL0145_JHendy_130416_MSQ525_CW8_160425165036.raw~, NativeID:~controllerType=0 controllerNumber=1 scan=6681~
1	3	P02538	Keratin, type II cytoskeletal 6A OS=Homo sapiens GN=KRT6A PE=1 SV=3	447	60363	43	24	23	16	3316	1	0	0	508.772	1015.53	2	1015.53	0.0002	0	29.65	0.64	R	QLDSIVGER	G					FL0145_JHendy_130416_MSQ525_CW8_160425165036.8246.8246.2 File:~FL0145_JHendy_130416_MSQ525_CW8_160425165036.raw~, NativeID:~controllerType=0 controllerNumber=1 scan=8246~
1	3	P02538	Keratin, type II cytoskeletal 6A OS=Homo sapiens GN=KRT6A PE=1 SV=3	447	60363	43	24	23	16	3317	1	0	0	508.773	1015.53	2	1015.53	0.0012	0	30.05	0.61	R	QLDSIVGER	G					FL0145_JHendy_130416_MSQ525_CW8_160425165036.7115.7115.2 File:~FL0145_JHendy_130416_MSQ525_CW8_160425165036.raw~, NativeID:~controllerType=0 controllerNumber=1 scan=7115~
1	3	P02538	Keratin, type II cytoskeletal 6A OS=Homo sapiens GN=KRT6A PE=1 SV=3	447	60363	43	24	23	16	3319	1	0	0	508.773	1015.53	2	1015.53	0.0018	0	41.25	0.091	R	QLDSIVGER	G					FL0145_JHendy_130416_MSQ525_CW8_160425165036.7735.7735.2 File:~FL0145_JHendy_130416_MSQ525_CW8_160425165036.raw~, NativeID:~controllerType=0 controllerNumber=1 scan=7735~
1	3	P02538	Keratin, type II cytoskeletal 6A OS=Homo sapiens GN=KRT6A PE=1 SV=3	447	60363	43	24	23	16	3337	1	0	0	509.264	1016.51	2	1016.51	-0.0004	0	38.63	0.013	R	QLDSIVGER	G	Deamidated (NQ)	0.200000000.0			FL0145_JHendy_130416_MSQ525_CW8_160425165036.8611.8611.2 File:~FL0145_JHendy_130416_MSQ525_CW8_160425165036.raw~, NativeID:~controllerType=0 controllerNumber=1 scan=8611~
1	3	P02538	Keratin, type II cytoskeletal 6A OS=Homo sapiens GN=KRT6A PE=1 SV=3	447	60363	43	24	23	16	3354	1	0	0	509.766	1017.52	2	1016.51	1.004	0	27.34	0.076	R	QLDSIVGER	G	Deamidated (NQ)	0.200000000.0			FL0145_JHendy_130416_MSQ525_CW8_160425165036.10034.10034.2 File:~FL0145_JHendy_130416_MSQ525_CW8_160425165036.raw~, NativeID:~controllerType=0 controllerNumber=1 scan=10034~
1	3	P02538	Keratin, type II cytoskeletal 6A OS=Homo sapiens GN=KRT6A PE=1 SV=3	447	60363	43	24	23	16	3365	1	0	0	510.246	1018.48	2	1018.48	0.0016	0	41.36	0.024	K	LLEGEECR	L					FL0145_JHendy_130416_MSQ525_CW8_160425165036.4754.4754.2 File:~FL0145_JHendy_130416_MSQ525_CW8_160425165036.raw~, NativeID:~controllerType=0 controllerNumber=1 scan=4754~
1	3	P02538	Keratin, type II cytoskeletal 6A OS=Homo sapiens GN=KRT6A PE=1 SV=3	447	60363	43	24	23	16	4405	1	0	0	541.803	1081.59	2	1081.59	-0.0001	1	37.65	0.051	K	FASFIDKVR	F					FL0145_JHendy_130416_MSQ525_CW8_160425165036.10543.10543.2 File:~FL0145_JHendy_130416_MSQ525_CW8_160425165036.raw~, NativeID:~controllerType=0 controllerNumber=1 scan=10543~
1	3	P02538	Keratin, type II cytoskeletal 6A OS=Homo sapiens GN=KRT6A PE=1 SV=3	447	60363	43	24	23	16	4406	1	0	0	361.538	1081.59	3	1081.59	0	1	40.24	0.024	K	FASFIDKVR	F					FL0145_JHendy_130416_MSQ525_CW8_160425165036.10577.10577.3 File:~FL0145_JHendy_130416_MSQ525_CW8_160425165036.raw~, NativeID:~controllerType=0 controllerNumber=1 scan=10577~
1	3	P02538	Keratin, type II cytoskeletal 6A OS=Homo sapiens GN=KRT6A PE=1 SV=3	447	60363	43	24	23	16	4420	1	0	0	361.872	1082.59	3	1081.59	1.0018	1	34.37	0.38	K	FASFIDKVR	F					FL0145_JHendy_130416_MSQ525_CW8_160425165036.9971.9971.3 File:~FL0145_JHendy_130416_MSQ525_CW8_160425165036.raw~, NativeID:~controllerType=0 controllerNumber=1 scan=9971~
1	3	P02538	Keratin, type II cytoskeletal 6A OS=Homo sapiens GN=KRT6A PE=1 SV=3	447	60363	43	24	23	16	4849	1	0	0	554.276	1106.54	2	1106.54	0.0014	0	57.14	0.0046	K	AQYEEIAQR	S					FL0145_JHendy_130416_MSQ525_CW8_160425165036.5253.5253.2 File:~FL0145_JHendy_130416_MSQ525_CW8_160425165036.raw~, NativeID:~controllerType=0 controllerNumber=1 scan=5253~
1	3	P02538	Keratin, type II cytoskeletal 6A OS=Homo sapiens GN=KRT6A PE=1 SV=3	447	60363	43	24	23	16	4867	1	0	0	554.767	1107.52	2	1107.52	-0.0006	0	37.96	0.03	K	AQYEEIAQR	S	Deamidated (NQ)	0.000000020.0			FL0145_JHendy_130416_MSQ525_CW8_160425165036.6542.6542.2 File:~FL0145_JHendy_130416_MSQ525_CW8_160425165036.raw~, NativeID:~controllerType=0 controllerNumber=1 scan=6542~
1	3	P02538	Keratin, type II cytoskeletal 6A OS=Homo sapiens GN=KRT6A PE=1 SV=3	447	60363	43	24	23	16	4868	1	0	0	554.767	1107.52	2	1107.52	0.0001	0	50.7	0.012	K	AQYEEIAQR	S	Deamidated (NQ)	0.000000020.0			FL0145_JHendy_130416_MSQ525_CW8_160425165036.5852.5852.2 File:~FL0145_JHendy_130416_MSQ525_CW8_160425165036.raw~, NativeID:~controllerType=0 controllerNumber=1 scan=5852~
1	3	P02538	Keratin, type II cytoskeletal 6A OS=Homo sapiens GN=KRT6A PE=1 SV=3	447	60363	43	24	23	16	5623	1	0	0	574.293	1146.57	2	1146.57	0.0016	1	51.73	0.0025	R	KLLEGEECR	L					FL0145_JHendy_130416_MSQ525_CW8_160425165036.3708.3708.2 File:~FL0145_JHendy_130416_MSQ525_CW8_160425165036.raw~, NativeID:~controllerType=0 controllerNumber=1 scan=3708~
1	3	P02538	Keratin, type II cytoskeletal 6A OS=Homo sapiens GN=KRT6A PE=1 SV=3	447	60363	43	24	23	16	6110	1	0	0	586.823	1171.63	2	1171.63	0.0004	1	45.04	0.021	R	RQLDSIVGER	G					FL0145_JHendy_130416_MSQ525_CW8_160425165036.5752.5752.2 File:~FL0145_JHendy_130416_MSQ525_CW8_160425165036.raw~, NativeID:~controllerType=0 controllerNumber=1 scan=5752~
1	3	P02538	Keratin, type II cytoskeletal 6A OS=Homo sapiens GN=KRT6A PE=1 SV=3	447	60363	43	24	23	16	6111	1	0	0	586.824	1171.63	2	1171.63	0.0019	1	32.56	0.049	R	RQLDSIVGER	G					FL0145_JHendy_130416_MSQ525_CW8_160425165036.5008.5008.2 File:~FL0145_JHendy_130416_MSQ525_CW8_160425165036.raw~, NativeID:~controllerType=0 controllerNumber=1 scan=5008~
1	3	P02538	Keratin, type II cytoskeletal 6A OS=Homo sapiens GN=KRT6A PE=1 SV=3	447	60363	43	24	23	16	7238	1	0	0	612.311	1222.61	2	1222.61	0	0	32.9	0.0089	R	TAAENEFVTLK	K	Deamidated (NQ)	0.00002000000.0			FL0145_JHendy_130416_MSQ525_CW8_160425165036.12029.12029.2 File:~FL0145_JHendy_130416_MSQ525_CW8_160425165036.raw~, NativeID:~controllerType=0 controllerNumber=1 scan=12029~
1	3	P02538	Keratin, type II cytoskeletal 6A OS=Homo sapiens GN=KRT6A PE=1 SV=3	447	60363	43	24	23	16	8080	1	0	0	632.351	1262.69	2	1262.69	0.0007	0	27.43	0.038	K	LALDVEIATYR	K					FL0145_JHendy_130416_MSQ525_CW8_160425165036.21098.21098.2 File:~FL0145_JHendy_130416_MSQ525_CW8_160425165036.raw~, NativeID:~controllerType=0 controllerNumber=1 scan=21098~
1	3	P02538	Keratin, type II cytoskeletal 6A OS=Homo sapiens GN=KRT6A PE=1 SV=3	447	60363	43	24	23	16	8081	1	0	0	632.351	1262.69	2	1262.69	0.0014	0	67.58	0.0003	K	LALDVEIATYR	K					FL0145_JHendy_130416_MSQ525_CW8_160425165036.20363.20363.2 File:~FL0145_JHendy_130416_MSQ525_CW8_160425165036.raw~, NativeID:~controllerType=0 controllerNumber=1 scan=20363~
1	3	P02538	Keratin, type II cytoskeletal 6A OS=Homo sapiens GN=KRT6A PE=1 SV=3	447	60363	43	24	23	16	8082	1	0	0	632.352	1262.69	2	1262.69	0.0018	0	64.89	0.00021	K	LALDVEIATYR	K					FL0145_JHendy_130416_MSQ525_CW8_160425165036.19550.19550.2 File:~FL0145_JHendy_130416_MSQ525_CW8_160425165036.raw~, NativeID:~controllerType=0 controllerNumber=1 scan=19550~
1	3	P02538	Keratin, type II cytoskeletal 6A OS=Homo sapiens GN=KRT6A PE=1 SV=3	447	60363	43	24	23	16	9643	1	0	0	665.367	1328.72	2	1328.72	0.0011	0	74.17	9.2e-05	R	NLDLDSIIAEVK	A					FL0145_JHendy_130416_MSQ525_CW8_160425165036.28188.28188.2 File:~FL0145_JHendy_130416_MSQ525_CW8_160425165036.raw~, NativeID:~controllerType=0 controllerNumber=1 scan=28188~
1	3	P02538	Keratin, type II cytoskeletal 6A OS=Homo sapiens GN=KRT6A PE=1 SV=3	447	60363	43	24	23	16	9656	1	0	0	665.859	1329.7	2	1329.7	0.0013	0	56.28	0.0062	R	NLDLDSIIAEVK	A	Deamidated (NQ)	0.200000000000.0			FL0145_JHendy_130416_MSQ525_CW8_160425165036.32859.32859.2 File:~FL0145_JHendy_130416_MSQ525_CW8_160425165036.raw~, NativeID:~controllerType=0 controllerNumber=1 scan=32859~
1	3	P02538	Keratin, type II cytoskeletal 6A OS=Homo sapiens GN=KRT6A PE=1 SV=3	447	60363	43	24	23	16	9657	1	0	0	665.859	1329.7	2	1329.7	0.0016	0	75.3	7.7e-05	R	NLDLDSIIAEVK	A	Deamidated (NQ)	0.200000000000.0			FL0145_JHendy_130416_MSQ525_CW8_160425165036.31454.31454.2 File:~FL0145_JHendy_130416_MSQ525_CW8_160425165036.raw~, NativeID:~controllerType=0 controllerNumber=1 scan=31454~
1	3	P02538	Keratin, type II cytoskeletal 6A OS=Homo sapiens GN=KRT6A PE=1 SV=3	447	60363	43	24	23	16	9682	1	0	0	666.36	1330.71	2	1329.7	1.0027	0	44.11	0.11	R	NLDLDSIIAEVK	A	Deamidated (NQ)	0.200000000000.0			FL0145_JHendy_130416_MSQ525_CW8_160425165036.25024.25024.2 File:~FL0145_JHendy_130416_MSQ525_CW8_160425165036.raw~, NativeID:~controllerType=0 controllerNumber=1 scan=25024~
1	3	P02538	Keratin, type II cytoskeletal 6A OS=Homo sapiens GN=KRT6A PE=1 SV=3	447	60363	43	24	23	16	9683	1	0	0	666.361	1330.71	2	1329.7	1.0038	0	75.61	6.9e-05	R	NLDLDSIIAEVK	A	Deamidated (NQ)	0.200000000000.0			FL0145_JHendy_130416_MSQ525_CW8_160425165036.30419.30419.2 File:~FL0145_JHendy_130416_MSQ525_CW8_160425165036.raw~, NativeID:~controllerType=0 controllerNumber=1 scan=30419~
1	3	P02538	Keratin, type II cytoskeletal 6A OS=Homo sapiens GN=KRT6A PE=1 SV=3	447	60363	43	24	23	16	10176	1	0	0	676.861	1351.71	2	1350.7	1.0038	1	48.3	0.0013	R	TAAENEFVTLKK	D	Deamidated (NQ)	0.000020000000.0			FL0145_JHendy_130416_MSQ525_CW8_160425165036.8222.8222.2 File:~FL0145_JHendy_130416_MSQ525_CW8_160425165036.raw~, NativeID:~controllerType=0 controllerNumber=1 scan=8222~
1	3	P02538	Keratin, type II cytoskeletal 6A OS=Homo sapiens GN=KRT6A PE=1 SV=3	447	60363	43	24	23	16	11380	1	0	0	704.36	1406.7	2	1406.7	0.0004	0	71.19	0.00018	K	ADTLTDEINFLR	A					FL0145_JHendy_130416_MSQ525_CW8_160425165036.24516.24516.2 File:~FL0145_JHendy_130416_MSQ525_CW8_160425165036.raw~, NativeID:~controllerType=0 controllerNumber=1 scan=24516~
1	3	P02538	Keratin, type II cytoskeletal 6A OS=Homo sapiens GN=KRT6A PE=1 SV=3	447	60363	43	24	23	16	11381	1	0	0	704.361	1406.71	2	1406.7	0.0033	0	85.2	7.2e-06	K	ADTLTDEINFLR	A					FL0145_JHendy_130416_MSQ525_CW8_160425165036.25635.25635.2 File:~FL0145_JHendy_130416_MSQ525_CW8_160425165036.raw~, NativeID:~controllerType=0 controllerNumber=1 scan=25635~
1	3	P02538	Keratin, type II cytoskeletal 6A OS=Homo sapiens GN=KRT6A PE=1 SV=3	447	60363	43	24	23	16	11402	1	0	0	704.85	1407.69	2	1407.69	-0.0027	0	34.5	0.068	K	ADTLTDEINFLR	A	Deamidated (NQ)	0.000000002000.0			FL0145_JHendy_130416_MSQ525_CW8_160425165036.21793.21793.2 File:~FL0145_JHendy_130416_MSQ525_CW8_160425165036.raw~, NativeID:~controllerType=0 controllerNumber=1 scan=21793~
1	3	P02538	Keratin, type II cytoskeletal 6A OS=Homo sapiens GN=KRT6A PE=1 SV=3	447	60363	43	24	23	16	11425	1	0	0	705.352	1408.69	2	1407.69	1.0011	0	64.2	0.00049	K	ADTLTDEINFLR	A	Deamidated (NQ)	0.000000002000.0			FL0145_JHendy_130416_MSQ525_CW8_160425165036.26490.26490.2 File:~FL0145_JHendy_130416_MSQ525_CW8_160425165036.raw~, NativeID:~controllerType=0 controllerNumber=1 scan=26490~
1	3	P02538	Keratin, type II cytoskeletal 6A OS=Homo sapiens GN=KRT6A PE=1 SV=3	447	60363	43	24	23	16	11427	1	0	0	705.357	1408.7	2	1407.69	1.0123	0	57.39	0.00033	K	ADTLTDEINFLR	A	Deamidated (NQ)	0.000000002000.0			FL0145_JHendy_130416_MSQ525_CW8_160425165036.22684.22684.2 File:~FL0145_JHendy_130416_MSQ525_CW8_160425165036.raw~, NativeID:~controllerType=0 controllerNumber=1 scan=22684~
1	3	P02538	Keratin, type II cytoskeletal 6A OS=Homo sapiens GN=KRT6A PE=1 SV=3	447	60363	43	24	23	16	12052	1	0	0	719.828	1437.64	2	1437.64	-0.0001	0	50.16	0.0026	R	GSGGLGGACGGAGFGSR	S					FL0145_JHendy_130416_MSQ525_CW8_160425165036.7393.7393.2 File:~FL0145_JHendy_130416_MSQ525_CW8_160425165036.raw~, NativeID:~controllerType=0 controllerNumber=1 scan=7393~
1	3	P02538	Keratin, type II cytoskeletal 6A OS=Homo sapiens GN=KRT6A PE=1 SV=3	447	60363	43	24	23	16	12279	1	0	1	724.393	1446.77	2	1446.77	0.0029	0	78.99	1.4e-05	R	AIGGGLSSVGGGSSTIK	Y					FL0145_JHendy_130416_MSQ525_CW8_160425165036.9602.9602.2 File:~FL0145_JHendy_130416_MSQ525_CW8_160425165036.raw~, NativeID:~controllerType=0 controllerNumber=1 scan=9602~
1	3	P02538	Keratin, type II cytoskeletal 6A OS=Homo sapiens GN=KRT6A PE=1 SV=3	447	60363	43	24	23	16	12433	1	0	0	728.349	1454.68	2	1454.68	0.0044	1	39.69	0.0048	R	SRAEAESWYQTK	Y					FL0145_JHendy_130416_MSQ525_CW8_160425165036.5294.5294.2 File:~FL0145_JHendy_130416_MSQ525_CW8_160425165036.raw~, NativeID:~controllerType=0 controllerNumber=1 scan=5294~
1	3	P02538	Keratin, type II cytoskeletal 6A OS=Homo sapiens GN=KRT6A PE=1 SV=3	447	60363	43	24	23	16	12851	1	0	0	739.406	1476.8	2	1475.8	0.9987	1	40.48	0.025	R	FLEQQNKVLETK	W					FL0145_JHendy_130416_MSQ525_CW8_160425165036.7036.7036.2 File:~FL0145_JHendy_130416_MSQ525_CW8_160425165036.raw~, NativeID:~controllerType=0 controllerNumber=1 scan=7036~
1	3	P02538	Keratin, type II cytoskeletal 6A OS=Homo sapiens GN=KRT6A PE=1 SV=3	447	60363	43	24	23	16	13763	1	0	0	762.412	1522.81	2	1522.81	0.0027	1	44.3	0.0017	R	LLKEYQELMNVK	L	Oxidation (M)	0.000000003000.0			FL0145_JHendy_130416_MSQ525_CW8_160425165036.10081.10081.2 File:~FL0145_JHendy_130416_MSQ525_CW8_160425165036.raw~, NativeID:~controllerType=0 controllerNumber=1 scan=10081~
1	3	P02538	Keratin, type II cytoskeletal 6A OS=Homo sapiens GN=KRT6A PE=1 SV=3	447	60363	43	24	23	16	15418	1	0	0	807.394	1612.77	2	1611.77	1.0051	0	104.18	5e-09	R	ISIGGGSCAISGGYGSR	A					FL0145_JHendy_130416_MSQ525_CW8_160425165036.11583.11583.2 File:~FL0145_JHendy_130416_MSQ525_CW8_160425165036.raw~, NativeID:~controllerType=0 controllerNumber=1 scan=11583~
1	3	P02538	Keratin, type II cytoskeletal 6A OS=Homo sapiens GN=KRT6A PE=1 SV=3	447	60363	43	24	23	16	25670	1	0	1	806.743	2417.21	3	2417.2	0.0028	1	46.11	0.00045	R	AIGGGLSSVGGGSSTIKYTTTSSSSR	K					FL0145_JHendy_130416_MSQ525_CW8_160425165036.9840.9840.3 File:~FL0145_JHendy_130416_MSQ525_CW8_160425165036.raw~, NativeID:~controllerType=0 controllerNumber=1 scan=9840~
1	3	P02538	Keratin, type II cytoskeletal 6A OS=Homo sapiens GN=KRT6A PE=1 SV=3	447	60363	43	24	23	16	25673	1	0	0	806.756	2417.25	3	2417.24	0.0029	1	97.83	3.5e-07	R	NLDLDSIIAEVKAQYEEIAQR	S					FL0145_JHendy_130416_MSQ525_CW8_160425165036.32808.32808.3 File:~FL0145_JHendy_130416_MSQ525_CW8_160425165036.raw~, NativeID:~controllerType=0 controllerNumber=1 scan=32808~
1	3	P02538	Keratin, type II cytoskeletal 6A OS=Homo sapiens GN=KRT6A PE=1 SV=3	447	60363	43	24	23	16	28032	1	0	0	1024.81	3071.41	3	3070.39	1.0222	0	50.94	0.011	R	ALYDAELSQMQTHISDTSVVLSMDNNR	N	Deamidated (NQ); 2 Oxidation (M)	0.000000000320000000000030000.0			FL0145_JHendy_130416_MSQ525_CW8_160425165036.16973.16973.3 File:~FL0145_JHendy_130416_MSQ525_CW8_160425165036.raw~, NativeID:~controllerType=0 controllerNumber=1 scan=16973~
1	4	P04259	Keratin, type II cytoskeletal 6B OS=Homo sapiens GN=KRT6B PE=1 SV=5	418	60385	37	23	22	15	1673	1	0	0	453.737	905.46	2	905.461	-0.0004	0	26.54	0.34	R	FLEQQNK	V					FL0145_JHendy_130416_MSQ525_CW8_160425165036.3675.3675.2 File:~FL0145_JHendy_130416_MSQ525_CW8_160425165036.raw~, NativeID:~controllerType=0 controllerNumber=1 scan=3675~
1	4	P04259	Keratin, type II cytoskeletal 6B OS=Homo sapiens GN=KRT6B PE=1 SV=5	418	60385	37	23	22	15	2262	3	0	0	473.259	944.503	2	944.504	-0.0006	1	36.85	0.6	R	GRLDSELR	N					FL0145_JHendy_130416_MSQ525_CW8_160425165036.4194.4194.2 File:~FL0145_JHendy_130416_MSQ525_CW8_160425165036.raw~, NativeID:~controllerType=0 controllerNumber=1 scan=4194~
1	4	P04259	Keratin, type II cytoskeletal 6B OS=Homo sapiens GN=KRT6B PE=1 SV=5	418	60385	37	23	22	15	2263	2	0	0	473.26	944.506	2	944.504	0.0018	1	33.79	1.2	R	GRLDSELR	N					FL0145_JHendy_130416_MSQ525_CW8_160425165036.3524.3524.2 File:~FL0145_JHendy_130416_MSQ525_CW8_160425165036.raw~, NativeID:~controllerType=0 controllerNumber=1 scan=3524~
1	4	P04259	Keratin, type II cytoskeletal 6B OS=Homo sapiens GN=KRT6B PE=1 SV=5	418	60385	37	23	22	15	3365	1	0	0	510.246	1018.48	2	1018.48	0.0016	0	41.36	0.024	K	LLEGEECR	L					FL0145_JHendy_130416_MSQ525_CW8_160425165036.4754.4754.2 File:~FL0145_JHendy_130416_MSQ525_CW8_160425165036.raw~, NativeID:~controllerType=0 controllerNumber=1 scan=4754~
1	4	P04259	Keratin, type II cytoskeletal 6B OS=Homo sapiens GN=KRT6B PE=1 SV=5	418	60385	37	23	22	15	3466	1	0	1	513.765	1025.52	2	1025.51	0.0011	0	33.58	0.025	R	SGFSSISVSR	S					FL0145_JHendy_130416_MSQ525_CW8_160425165036.8799.8799.2 File:~FL0145_JHendy_130416_MSQ525_CW8_160425165036.raw~, NativeID:~controllerType=0 controllerNumber=1 scan=8799~
1	4	P04259	Keratin, type II cytoskeletal 6B OS=Homo sapiens GN=KRT6B PE=1 SV=5	418	60385	37	23	22	15	3755	1	0	1	523.261	1044.51	2	1044.51	-0.0015	0	25.06	0.29	R	QLDNIVGER	G	2 Deamidated (NQ)	0.200200000.0			FL0145_JHendy_130416_MSQ525_CW8_160425165036.9491.9491.2 File:~FL0145_JHendy_130416_MSQ525_CW8_160425165036.raw~, NativeID:~controllerType=0 controllerNumber=1 scan=9491~
1	4	P04259	Keratin, type II cytoskeletal 6B OS=Homo sapiens GN=KRT6B PE=1 SV=5	418	60385	37	23	22	15	4405	1	0	0	541.803	1081.59	2	1081.59	-0.0001	1	37.65	0.051	K	FASFIDKVR	F					FL0145_JHendy_130416_MSQ525_CW8_160425165036.10543.10543.2 File:~FL0145_JHendy_130416_MSQ525_CW8_160425165036.raw~, NativeID:~controllerType=0 controllerNumber=1 scan=10543~
1	4	P04259	Keratin, type II cytoskeletal 6B OS=Homo sapiens GN=KRT6B PE=1 SV=5	418	60385	37	23	22	15	4406	1	0	0	361.538	1081.59	3	1081.59	0	1	40.24	0.024	K	FASFIDKVR	F					FL0145_JHendy_130416_MSQ525_CW8_160425165036.10577.10577.3 File:~FL0145_JHendy_130416_MSQ525_CW8_160425165036.raw~, NativeID:~controllerType=0 controllerNumber=1 scan=10577~
1	4	P04259	Keratin, type II cytoskeletal 6B OS=Homo sapiens GN=KRT6B PE=1 SV=5	418	60385	37	23	22	15	4420	1	0	0	361.872	1082.59	3	1081.59	1.0018	1	34.37	0.38	K	FASFIDKVR	F					FL0145_JHendy_130416_MSQ525_CW8_160425165036.9971.9971.3 File:~FL0145_JHendy_130416_MSQ525_CW8_160425165036.raw~, NativeID:~controllerType=0 controllerNumber=1 scan=9971~
1	4	P04259	Keratin, type II cytoskeletal 6B OS=Homo sapiens GN=KRT6B PE=1 SV=5	418	60385	37	23	22	15	4849	1	0	0	554.276	1106.54	2	1106.54	0.0014	0	57.14	0.0046	K	AQYEEIAQR	S					FL0145_JHendy_130416_MSQ525_CW8_160425165036.5253.5253.2 File:~FL0145_JHendy_130416_MSQ525_CW8_160425165036.raw~, NativeID:~controllerType=0 controllerNumber=1 scan=5253~
1	4	P04259	Keratin, type II cytoskeletal 6B OS=Homo sapiens GN=KRT6B PE=1 SV=5	418	60385	37	23	22	15	4867	1	0	0	554.767	1107.52	2	1107.52	-0.0006	0	37.96	0.03	K	AQYEEIAQR	S	Deamidated (NQ)	0.000000020.0			FL0145_JHendy_130416_MSQ525_CW8_160425165036.6542.6542.2 File:~FL0145_JHendy_130416_MSQ525_CW8_160425165036.raw~, NativeID:~controllerType=0 controllerNumber=1 scan=6542~
1	4	P04259	Keratin, type II cytoskeletal 6B OS=Homo sapiens GN=KRT6B PE=1 SV=5	418	60385	37	23	22	15	4868	1	0	0	554.767	1107.52	2	1107.52	0.0001	0	50.7	0.012	K	AQYEEIAQR	S	Deamidated (NQ)	0.000000020.0			FL0145_JHendy_130416_MSQ525_CW8_160425165036.5852.5852.2 File:~FL0145_JHendy_130416_MSQ525_CW8_160425165036.raw~, NativeID:~controllerType=0 controllerNumber=1 scan=5852~
1	4	P04259	Keratin, type II cytoskeletal 6B OS=Homo sapiens GN=KRT6B PE=1 SV=5	418	60385	37	23	22	15	5623	1	0	0	574.293	1146.57	2	1146.57	0.0016	1	51.73	0.0025	R	KLLEGEECR	L					FL0145_JHendy_130416_MSQ525_CW8_160425165036.3708.3708.2 File:~FL0145_JHendy_130416_MSQ525_CW8_160425165036.raw~, NativeID:~controllerType=0 controllerNumber=1 scan=3708~
1	4	P04259	Keratin, type II cytoskeletal 6B OS=Homo sapiens GN=KRT6B PE=1 SV=5	418	60385	37	23	22	15	6298	1	0	0	590.796	1179.58	2	1179.58	0.0008	0	60.39	0.0018	K	YEELQITAGR	H	Deamidated (NQ)	0.0000200000.0			FL0145_JHendy_130416_MSQ525_CW8_160425165036.11287.11287.2 File:~FL0145_JHendy_130416_MSQ525_CW8_160425165036.raw~, NativeID:~controllerType=0 controllerNumber=1 scan=11287~
1	4	P04259	Keratin, type II cytoskeletal 6B OS=Homo sapiens GN=KRT6B PE=1 SV=5	418	60385	37	23	22	15	7238	1	0	0	612.311	1222.61	2	1222.61	0	0	32.9	0.0089	R	TAAENEFVTLK	K	Deamidated (NQ)	0.00002000000.0			FL0145_JHendy_130416_MSQ525_CW8_160425165036.12029.12029.2 File:~FL0145_JHendy_130416_MSQ525_CW8_160425165036.raw~, NativeID:~controllerType=0 controllerNumber=1 scan=12029~
1	4	P04259	Keratin, type II cytoskeletal 6B OS=Homo sapiens GN=KRT6B PE=1 SV=5	418	60385	37	23	22	15	8080	1	0	0	632.351	1262.69	2	1262.69	0.0007	0	27.43	0.038	K	LALDVEIATYR	K					FL0145_JHendy_130416_MSQ525_CW8_160425165036.21098.21098.2 File:~FL0145_JHendy_130416_MSQ525_CW8_160425165036.raw~, NativeID:~controllerType=0 controllerNumber=1 scan=21098~
1	4	P04259	Keratin, type II cytoskeletal 6B OS=Homo sapiens GN=KRT6B PE=1 SV=5	418	60385	37	23	22	15	8081	1	0	0	632.351	1262.69	2	1262.69	0.0014	0	67.58	0.0003	K	LALDVEIATYR	K					FL0145_JHendy_130416_MSQ525_CW8_160425165036.20363.20363.2 File:~FL0145_JHendy_130416_MSQ525_CW8_160425165036.raw~, NativeID:~controllerType=0 controllerNumber=1 scan=20363~
1	4	P04259	Keratin, type II cytoskeletal 6B OS=Homo sapiens GN=KRT6B PE=1 SV=5	418	60385	37	23	22	15	8082	1	0	0	632.352	1262.69	2	1262.69	0.0018	0	64.89	0.00021	K	LALDVEIATYR	K					FL0145_JHendy_130416_MSQ525_CW8_160425165036.19550.19550.2 File:~FL0145_JHendy_130416_MSQ525_CW8_160425165036.raw~, NativeID:~controllerType=0 controllerNumber=1 scan=19550~
1	4	P04259	Keratin, type II cytoskeletal 6B OS=Homo sapiens GN=KRT6B PE=1 SV=5	418	60385	37	23	22	15	9643	1	0	0	665.367	1328.72	2	1328.72	0.0011	0	74.17	9.2e-05	R	NLDLDSIIAEVK	A					FL0145_JHendy_130416_MSQ525_CW8_160425165036.28188.28188.2 File:~FL0145_JHendy_130416_MSQ525_CW8_160425165036.raw~, NativeID:~controllerType=0 controllerNumber=1 scan=28188~
1	4	P04259	Keratin, type II cytoskeletal 6B OS=Homo sapiens GN=KRT6B PE=1 SV=5	418	60385	37	23	22	15	9656	1	0	0	665.859	1329.7	2	1329.7	0.0013	0	56.28	0.0062	R	NLDLDSIIAEVK	A	Deamidated (NQ)	0.200000000000.0			FL0145_JHendy_130416_MSQ525_CW8_160425165036.32859.32859.2 File:~FL0145_JHendy_130416_MSQ525_CW8_160425165036.raw~, NativeID:~controllerType=0 controllerNumber=1 scan=32859~
1	4	P04259	Keratin, type II cytoskeletal 6B OS=Homo sapiens GN=KRT6B PE=1 SV=5	418	60385	37	23	22	15	9657	1	0	0	665.859	1329.7	2	1329.7	0.0016	0	75.3	7.7e-05	R	NLDLDSIIAEVK	A	Deamidated (NQ)	0.200000000000.0			FL0145_JHendy_130416_MSQ525_CW8_160425165036.31454.31454.2 File:~FL0145_JHendy_130416_MSQ525_CW8_160425165036.raw~, NativeID:~controllerType=0 controllerNumber=1 scan=31454~
1	4	P04259	Keratin, type II cytoskeletal 6B OS=Homo sapiens GN=KRT6B PE=1 SV=5	418	60385	37	23	22	15	9682	1	0	0	666.36	1330.71	2	1329.7	1.0027	0	44.11	0.11	R	NLDLDSIIAEVK	A	Deamidated (NQ)	0.200000000000.0			FL0145_JHendy_130416_MSQ525_CW8_160425165036.25024.25024.2 File:~FL0145_JHendy_130416_MSQ525_CW8_160425165036.raw~, NativeID:~controllerType=0 controllerNumber=1 scan=25024~
1	4	P04259	Keratin, type II cytoskeletal 6B OS=Homo sapiens GN=KRT6B PE=1 SV=5	418	60385	37	23	22	15	9683	1	0	0	666.361	1330.71	2	1329.7	1.0038	0	75.61	6.9e-05	R	NLDLDSIIAEVK	A	Deamidated (NQ)	0.200000000000.0			FL0145_JHendy_130416_MSQ525_CW8_160425165036.30419.30419.2 File:~FL0145_JHendy_130416_MSQ525_CW8_160425165036.raw~, NativeID:~controllerType=0 controllerNumber=1 scan=30419~
1	4	P04259	Keratin, type II cytoskeletal 6B OS=Homo sapiens GN=KRT6B PE=1 SV=5	418	60385	37	23	22	15	10176	1	0	0	676.861	1351.71	2	1350.7	1.0038	1	48.3	0.0013	R	TAAENEFVTLKK	D	Deamidated (NQ)	0.000020000000.0			FL0145_JHendy_130416_MSQ525_CW8_160425165036.8222.8222.2 File:~FL0145_JHendy_130416_MSQ525_CW8_160425165036.raw~, NativeID:~controllerType=0 controllerNumber=1 scan=8222~
1	4	P04259	Keratin, type II cytoskeletal 6B OS=Homo sapiens GN=KRT6B PE=1 SV=5	418	60385	37	23	22	15	11380	1	0	0	704.36	1406.7	2	1406.7	0.0004	0	71.19	0.00018	K	ADTLTDEINFLR	A					FL0145_JHendy_130416_MSQ525_CW8_160425165036.24516.24516.2 File:~FL0145_JHendy_130416_MSQ525_CW8_160425165036.raw~, NativeID:~controllerType=0 controllerNumber=1 scan=24516~
1	4	P04259	Keratin, type II cytoskeletal 6B OS=Homo sapiens GN=KRT6B PE=1 SV=5	418	60385	37	23	22	15	11381	1	0	0	704.361	1406.71	2	1406.7	0.0033	0	85.2	7.2e-06	K	ADTLTDEINFLR	A					FL0145_JHendy_130416_MSQ525_CW8_160425165036.25635.25635.2 File:~FL0145_JHendy_130416_MSQ525_CW8_160425165036.raw~, NativeID:~controllerType=0 controllerNumber=1 scan=25635~
1	4	P04259	Keratin, type II cytoskeletal 6B OS=Homo sapiens GN=KRT6B PE=1 SV=5	418	60385	37	23	22	15	11402	1	0	0	704.85	1407.69	2	1407.69	-0.0027	0	34.5	0.068	K	ADTLTDEINFLR	A	Deamidated (NQ)	0.000000002000.0			FL0145_JHendy_130416_MSQ525_CW8_160425165036.21793.21793.2 File:~FL0145_JHendy_130416_MSQ525_CW8_160425165036.raw~, NativeID:~controllerType=0 controllerNumber=1 scan=21793~
1	4	P04259	Keratin, type II cytoskeletal 6B OS=Homo sapiens GN=KRT6B PE=1 SV=5	418	60385	37	23	22	15	11425	1	0	0	705.352	1408.69	2	1407.69	1.0011	0	64.2	0.00049	K	ADTLTDEINFLR	A	Deamidated (NQ)	0.000000002000.0			FL0145_JHendy_130416_MSQ525_CW8_160425165036.26490.26490.2 File:~FL0145_JHendy_130416_MSQ525_CW8_160425165036.raw~, NativeID:~controllerType=0 controllerNumber=1 scan=26490~
1	4	P04259	Keratin, type II cytoskeletal 6B OS=Homo sapiens GN=KRT6B PE=1 SV=5	418	60385	37	23	22	15	11427	1	0	0	705.357	1408.7	2	1407.69	1.0123	0	57.39	0.00033	K	ADTLTDEINFLR	A	Deamidated (NQ)	0.000000002000.0			FL0145_JHendy_130416_MSQ525_CW8_160425165036.22684.22684.2 File:~FL0145_JHendy_130416_MSQ525_CW8_160425165036.raw~, NativeID:~controllerType=0 controllerNumber=1 scan=22684~
1	4	P04259	Keratin, type II cytoskeletal 6B OS=Homo sapiens GN=KRT6B PE=1 SV=5	418	60385	37	23	22	15	12029	1	0	1	718.877	1435.74	2	1434.73	1.0086	0	72.35	1.9e-05	R	ATGGGLSSVGGGSSTIK	Y					FL0145_JHendy_130416_MSQ525_CW8_160425165036.6465.6465.2 File:~FL0145_JHendy_130416_MSQ525_CW8_160425165036.raw~, NativeID:~controllerType=0 controllerNumber=1 scan=6465~
1	4	P04259	Keratin, type II cytoskeletal 6B OS=Homo sapiens GN=KRT6B PE=1 SV=5	418	60385	37	23	22	15	12052	1	0	0	719.828	1437.64	2	1437.64	-0.0001	0	50.16	0.0026	R	GSGGLGGACGGAGFGSR	S					FL0145_JHendy_130416_MSQ525_CW8_160425165036.7393.7393.2 File:~FL0145_JHendy_130416_MSQ525_CW8_160425165036.raw~, NativeID:~controllerType=0 controllerNumber=1 scan=7393~
1	4	P04259	Keratin, type II cytoskeletal 6B OS=Homo sapiens GN=KRT6B PE=1 SV=5	418	60385	37	23	22	15	12433	1	0	0	728.349	1454.68	2	1454.68	0.0044	1	39.69	0.0048	R	SRAEAESWYQTK	Y					FL0145_JHendy_130416_MSQ525_CW8_160425165036.5294.5294.2 File:~FL0145_JHendy_130416_MSQ525_CW8_160425165036.raw~, NativeID:~controllerType=0 controllerNumber=1 scan=5294~
1	4	P04259	Keratin, type II cytoskeletal 6B OS=Homo sapiens GN=KRT6B PE=1 SV=5	418	60385	37	23	22	15	13763	1	0	0	762.412	1522.81	2	1522.81	0.0027	1	44.3	0.0017	R	LLKEYQELMNVK	L	Oxidation (M)	0.000000003000.0			FL0145_JHendy_130416_MSQ525_CW8_160425165036.10081.10081.2 File:~FL0145_JHendy_130416_MSQ525_CW8_160425165036.raw~, NativeID:~controllerType=0 controllerNumber=1 scan=10081~
1	4	P04259	Keratin, type II cytoskeletal 6B OS=Homo sapiens GN=KRT6B PE=1 SV=5	418	60385	37	23	22	15	15418	1	0	0	807.394	1612.77	2	1611.77	1.0051	0	104.18	5e-09	R	ISIGGGSCAISGGYGSR	A					FL0145_JHendy_130416_MSQ525_CW8_160425165036.11583.11583.2 File:~FL0145_JHendy_130416_MSQ525_CW8_160425165036.raw~, NativeID:~controllerType=0 controllerNumber=1 scan=11583~
1	4	P04259	Keratin, type II cytoskeletal 6B OS=Homo sapiens GN=KRT6B PE=1 SV=5	418	60385	37	23	22	15	18039	1	0	0	587.326	1758.96	3	1758.95	0.0052	1	35.26	0.019	K	VLDTKWTLLQEQGTK	T					FL0145_JHendy_130416_MSQ525_CW8_160425165036.15005.15005.3 File:~FL0145_JHendy_130416_MSQ525_CW8_160425165036.raw~, NativeID:~controllerType=0 controllerNumber=1 scan=15005~
1	4	P04259	Keratin, type II cytoskeletal 6B OS=Homo sapiens GN=KRT6B PE=1 SV=5	418	60385	37	23	22	15	25673	1	0	0	806.756	2417.25	3	2417.24	0.0029	1	97.83	3.5e-07	R	NLDLDSIIAEVKAQYEEIAQR	S					FL0145_JHendy_130416_MSQ525_CW8_160425165036.32808.32808.3 File:~FL0145_JHendy_130416_MSQ525_CW8_160425165036.raw~, NativeID:~controllerType=0 controllerNumber=1 scan=32808~
1	4	P04259	Keratin, type II cytoskeletal 6B OS=Homo sapiens GN=KRT6B PE=1 SV=5	418	60385	37	23	22	15	28032	1	0	0	1024.81	3071.41	3	3070.39	1.0222	0	50.94	0.011	R	ALYDAELSQMQTHISDTSVVLSMDNNR	N	Deamidated (NQ); 2 Oxidation (M)	0.000000000320000000000030000.0			FL0145_JHendy_130416_MSQ525_CW8_160425165036.16973.16973.3 File:~FL0145_JHendy_130416_MSQ525_CW8_160425165036.raw~, NativeID:~controllerType=0 controllerNumber=1 scan=16973~
1	5	P19013	Keratin, type II cytoskeletal 4 OS=Homo sapiens GN=KRT4 PE=1 SV=4	350	57747	22	16	14	10	2910	1	0	1	495.795	989.576	2	989.576	-0.0002	0	38.36	0.046	K	IISTTTLNK	R					FL0145_JHendy_130416_MSQ525_CW8_160425165036.5806.5806.2 File:~FL0145_JHendy_130416_MSQ525_CW8_160425165036.raw~, NativeID:~controllerType=0 controllerNumber=1 scan=5806~
1	5	P19013	Keratin, type II cytoskeletal 4 OS=Homo sapiens GN=KRT4 PE=1 SV=4	350	57747	22	16	14	10	2976	1	0	1	497.753	993.492	2	993.491	0.0007	0	67.96	0.00013	K	SISMSVAGSR	Q					FL0145_JHendy_130416_MSQ525_CW8_160425165036.6709.6709.2 File:~FL0145_JHendy_130416_MSQ525_CW8_160425165036.raw~, NativeID:~controllerType=0 controllerNumber=1 scan=6709~
1	5	P19013	Keratin, type II cytoskeletal 4 OS=Homo sapiens GN=KRT4 PE=1 SV=4	350	57747	22	16	14	10	3224	1	0	1	505.751	1009.49	2	1009.49	0.0006	0	73.22	4.3e-05	K	SISMSVAGSR	Q	Oxidation (M)	0.0003000000.0			FL0145_JHendy_130416_MSQ525_CW8_160425165036.3617.3617.2 File:~FL0145_JHendy_130416_MSQ525_CW8_160425165036.raw~, NativeID:~controllerType=0 controllerNumber=1 scan=3617~
1	5	P19013	Keratin, type II cytoskeletal 4 OS=Homo sapiens GN=KRT4 PE=1 SV=4	350	57747	22	16	14	10	4849	1	0	0	554.276	1106.54	2	1106.54	0.0014	0	57.14	0.0046	R	AQYEEIAQR	S					FL0145_JHendy_130416_MSQ525_CW8_160425165036.5253.5253.2 File:~FL0145_JHendy_130416_MSQ525_CW8_160425165036.raw~, NativeID:~controllerType=0 controllerNumber=1 scan=5253~
1	5	P19013	Keratin, type II cytoskeletal 4 OS=Homo sapiens GN=KRT4 PE=1 SV=4	350	57747	22	16	14	10	4867	1	0	0	554.767	1107.52	2	1107.52	-0.0006	0	37.96	0.03	R	AQYEEIAQR	S	Deamidated (NQ)	0.000000020.0			FL0145_JHendy_130416_MSQ525_CW8_160425165036.6542.6542.2 File:~FL0145_JHendy_130416_MSQ525_CW8_160425165036.raw~, NativeID:~controllerType=0 controllerNumber=1 scan=6542~
1	5	P19013	Keratin, type II cytoskeletal 4 OS=Homo sapiens GN=KRT4 PE=1 SV=4	350	57747	22	16	14	10	4868	1	0	0	554.767	1107.52	2	1107.52	0.0001	0	50.7	0.012	R	AQYEEIAQR	S	Deamidated (NQ)	0.000000020.0			FL0145_JHendy_130416_MSQ525_CW8_160425165036.5852.5852.2 File:~FL0145_JHendy_130416_MSQ525_CW8_160425165036.raw~, NativeID:~controllerType=0 controllerNumber=1 scan=5852~
1	5	P19013	Keratin, type II cytoskeletal 4 OS=Homo sapiens GN=KRT4 PE=1 SV=4	350	57747	22	16	14	10	5392	1	0	1	568.801	1135.59	2	1135.59	0.0004	1	34.77	0.072	R	KLLEGEEYR	M					FL0145_JHendy_130416_MSQ525_CW8_160425165036.4947.4947.2 File:~FL0145_JHendy_130416_MSQ525_CW8_160425165036.raw~, NativeID:~controllerType=0 controllerNumber=1 scan=4947~
1	5	P19013	Keratin, type II cytoskeletal 4 OS=Homo sapiens GN=KRT4 PE=1 SV=4	350	57747	22	16	14	10	8216	1	0	1	635.796	1269.58	2	1269.58	-0.0002	0	73.58	4.2e-05	R	GAFSSVSMSGGAGR	C					FL0145_JHendy_130416_MSQ525_CW8_160425165036.8406.8406.2 File:~FL0145_JHendy_130416_MSQ525_CW8_160425165036.raw~, NativeID:~controllerType=0 controllerNumber=1 scan=8406~
1	5	P19013	Keratin, type II cytoskeletal 4 OS=Homo sapiens GN=KRT4 PE=1 SV=4	350	57747	22	16	14	10	8410	1	0	1	639.358	1276.7	2	1276.7	-0.001	0	39.24	0.0029	K	LALDIEIATYR	K					FL0145_JHendy_130416_MSQ525_CW8_160425165036.24017.24017.2 File:~FL0145_JHendy_130416_MSQ525_CW8_160425165036.raw~, NativeID:~controllerType=0 controllerNumber=1 scan=24017~
1	5	P19013	Keratin, type II cytoskeletal 4 OS=Homo sapiens GN=KRT4 PE=1 SV=4	350	57747	22	16	14	10	8411	1	0	1	639.36	1276.7	2	1276.7	0.002	0	63.99	4.1e-05	K	LALDIEIATYR	K					FL0145_JHendy_130416_MSQ525_CW8_160425165036.23332.23332.2 File:~FL0145_JHendy_130416_MSQ525_CW8_160425165036.raw~, NativeID:~controllerType=0 controllerNumber=1 scan=23332~
1	5	P19013	Keratin, type II cytoskeletal 4 OS=Homo sapiens GN=KRT4 PE=1 SV=4	350	57747	22	16	14	10	8412	1	0	1	639.36	1276.71	2	1276.7	0.0026	0	64.88	0.00013	K	LALDIEIATYR	K					FL0145_JHendy_130416_MSQ525_CW8_160425165036.22025.22025.2 File:~FL0145_JHendy_130416_MSQ525_CW8_160425165036.raw~, NativeID:~controllerType=0 controllerNumber=1 scan=22025~
1	5	P19013	Keratin, type II cytoskeletal 4 OS=Homo sapiens GN=KRT4 PE=1 SV=4	350	57747	22	16	14	10	8607	1	0	1	643.793	1285.57	2	1285.57	0	0	88.87	8.8e-07	R	GAFSSVSMSGGAGR	C	Oxidation (M)	0.00000003000000.0			FL0145_JHendy_130416_MSQ525_CW8_160425165036.5137.5137.2 File:~FL0145_JHendy_130416_MSQ525_CW8_160425165036.raw~, NativeID:~controllerType=0 controllerNumber=1 scan=5137~
1	5	P19013	Keratin, type II cytoskeletal 4 OS=Homo sapiens GN=KRT4 PE=1 SV=4	350	57747	22	16	14	10	9755	1	0	0	667.87	1333.72	2	1333.72	0.0004	1	59.81	0.0014	R	TAAENDFVVLKK	D					FL0145_JHendy_130416_MSQ525_CW8_160425165036.8345.8345.2 File:~FL0145_JHendy_130416_MSQ525_CW8_160425165036.raw~, NativeID:~controllerType=0 controllerNumber=1 scan=8345~
1	5	P19013	Keratin, type II cytoskeletal 4 OS=Homo sapiens GN=KRT4 PE=1 SV=4	350	57747	22	16	14	10	9837	1	0	1	669.851	1337.69	2	1337.68	0.0041	1	75.26	1.8e-05	R	SKAEAEALYQTK	V					FL0145_JHendy_130416_MSQ525_CW8_160425165036.4309.4309.2 File:~FL0145_JHendy_130416_MSQ525_CW8_160425165036.raw~, NativeID:~controllerType=0 controllerNumber=1 scan=4309~
1	5	P19013	Keratin, type II cytoskeletal 4 OS=Homo sapiens GN=KRT4 PE=1 SV=4	350	57747	22	16	14	10	9855	1	0	1	670.34	1338.67	2	1338.67	-0.0014	1	62.2	9.2e-05	R	SKAEAEALYQTK	V	Deamidated (NQ)	0.000000000200.0			FL0145_JHendy_130416_MSQ525_CW8_160425165036.4745.4745.2 File:~FL0145_JHendy_130416_MSQ525_CW8_160425165036.raw~, NativeID:~controllerType=0 controllerNumber=1 scan=4745~
1	5	P19013	Keratin, type II cytoskeletal 4 OS=Homo sapiens GN=KRT4 PE=1 SV=4	350	57747	22	16	14	10	10320	1	0	1	679.873	1357.73	2	1356.72	1.006	0	88.66	3.3e-06	R	NLDLDSIIAEVR	A					FL0145_JHendy_130416_MSQ525_CW8_160425165036.28630.28630.2 File:~FL0145_JHendy_130416_MSQ525_CW8_160425165036.raw~, NativeID:~controllerType=0 controllerNumber=1 scan=28630~
1	5	P19013	Keratin, type II cytoskeletal 4 OS=Homo sapiens GN=KRT4 PE=1 SV=4	350	57747	22	16	14	10	12132	1	0	1	481.565	1441.67	3	1441.67	0.0001	1	54.69	0.0042	K	RGAFSSVSMSGGAGR	C	Oxidation (M)	0.000000003000000.0			FL0145_JHendy_130416_MSQ525_CW8_160425165036.3650.3650.3 File:~FL0145_JHendy_130416_MSQ525_CW8_160425165036.raw~, NativeID:~controllerType=0 controllerNumber=1 scan=3650~
1	5	P19013	Keratin, type II cytoskeletal 4 OS=Homo sapiens GN=KRT4 PE=1 SV=4	350	57747	22	16	14	10	15847	1	0	1	818.422	1634.83	2	1634.83	0.003	0	53.86	0.00073	K	WNLLQQQTTTTSSK	N					FL0145_JHendy_130416_MSQ525_CW8_160425165036.13568.13568.2 File:~FL0145_JHendy_130416_MSQ525_CW8_160425165036.raw~, NativeID:~controllerType=0 controllerNumber=1 scan=13568~
1	5	P19013	Keratin, type II cytoskeletal 4 OS=Homo sapiens GN=KRT4 PE=1 SV=4	350	57747	22	16	14	10	19115	1	0	1	911.478	1820.94	2	1820.94	0.0037	0	63.66	3.2e-05	K	VQQLQISVDQHGDNLK	N					FL0145_JHendy_130416_MSQ525_CW8_160425165036.9575.9575.2 File:~FL0145_JHendy_130416_MSQ525_CW8_160425165036.raw~, NativeID:~controllerType=0 controllerNumber=1 scan=9575~
1	5	P19013	Keratin, type II cytoskeletal 4 OS=Homo sapiens GN=KRT4 PE=1 SV=4	350	57747	22	16	14	10	23185	1	0	1	722.717	2165.13	3	2165.11	0.0216	1	29.32	0.41	K	VQQLQISVDQHGDNLKNTK	S	Deamidated (NQ)	0.0000200000000000000.0			FL0145_JHendy_130416_MSQ525_CW8_160425165036.7110.7110.3 File:~FL0145_JHendy_130416_MSQ525_CW8_160425165036.raw~, NativeID:~controllerType=0 controllerNumber=1 scan=7110~
1	5	P19013	Keratin, type II cytoskeletal 4 OS=Homo sapiens GN=KRT4 PE=1 SV=4	350	57747	22	16	14	10	28029	1	0	1	1024.15	3069.43	3	3068.41	1.0272	0	36.47	0.071	K	VLYDAELSQMQTHVSDTSVVLSMDNNR	N	Deamidated (NQ); Oxidation (M)	0.000000002300000000000000000.0			FL0145_JHendy_130416_MSQ525_CW8_160425165036.18297.18297.3 File:~FL0145_JHendy_130416_MSQ525_CW8_160425165036.raw~, NativeID:~controllerType=0 controllerNumber=1 scan=18297~
1	5	P19013	Keratin, type II cytoskeletal 4 OS=Homo sapiens GN=KRT4 PE=1 SV=4	350	57747	22	16	14	10	28065	1	0	1	1029.48	3085.43	3	3084.4	1.0253	0	40.88	0.076	K	VLYDAELSQMQTHVSDTSVVLSMDNNR	N	Deamidated (NQ); 2 Oxidation (M)	0.000000000320000000000030000.0			FL0145_JHendy_130416_MSQ525_CW8_160425165036.15504.15504.3 File:~FL0145_JHendy_130416_MSQ525_CW8_160425165036.raw~, NativeID:~controllerType=0 controllerNumber=1 scan=15504~
1	6	P13647	Keratin, type II cytoskeletal 5 OS=Homo sapiens GN=KRT5 PE=1 SV=3	277	62624	40	15	23	10	1673	1	0	0	453.737	905.46	2	905.461	-0.0004	0	26.54	0.34	R	FLEQQNK	V					FL0145_JHendy_130416_MSQ525_CW8_160425165036.3675.3675.2 File:~FL0145_JHendy_130416_MSQ525_CW8_160425165036.raw~, NativeID:~controllerType=0 controllerNumber=1 scan=3675~
1	6	P13647	Keratin, type II cytoskeletal 5 OS=Homo sapiens GN=KRT5 PE=1 SV=3	277	62624	40	15	23	10	2262	3	0	0	473.259	944.503	2	944.504	-0.0006	1	36.85	0.6	R	GRLDSELR	N					FL0145_JHendy_130416_MSQ525_CW8_160425165036.4194.4194.2 File:~FL0145_JHendy_130416_MSQ525_CW8_160425165036.raw~, NativeID:~controllerType=0 controllerNumber=1 scan=4194~
1	6	P13647	Keratin, type II cytoskeletal 5 OS=Homo sapiens GN=KRT5 PE=1 SV=3	277	62624	40	15	23	10	2263	2	0	0	473.26	944.506	2	944.504	0.0018	1	33.79	1.2	R	GRLDSELR	N					FL0145_JHendy_130416_MSQ525_CW8_160425165036.3524.3524.2 File:~FL0145_JHendy_130416_MSQ525_CW8_160425165036.raw~, NativeID:~controllerType=0 controllerNumber=1 scan=3524~
1	6	P13647	Keratin, type II cytoskeletal 5 OS=Homo sapiens GN=KRT5 PE=1 SV=3	277	62624	40	15	23	10	3316	1	0	0	508.772	1015.53	2	1015.53	0.0002	0	29.65	0.64	R	QLDSIVGER	G					FL0145_JHendy_130416_MSQ525_CW8_160425165036.8246.8246.2 File:~FL0145_JHendy_130416_MSQ525_CW8_160425165036.raw~, NativeID:~controllerType=0 controllerNumber=1 scan=8246~
1	6	P13647	Keratin, type II cytoskeletal 5 OS=Homo sapiens GN=KRT5 PE=1 SV=3	277	62624	40	15	23	10	3317	1	0	0	508.773	1015.53	2	1015.53	0.0012	0	30.05	0.61	R	QLDSIVGER	G					FL0145_JHendy_130416_MSQ525_CW8_160425165036.7115.7115.2 File:~FL0145_JHendy_130416_MSQ525_CW8_160425165036.raw~, NativeID:~controllerType=0 controllerNumber=1 scan=7115~
1	6	P13647	Keratin, type II cytoskeletal 5 OS=Homo sapiens GN=KRT5 PE=1 SV=3	277	62624	40	15	23	10	3319	1	0	0	508.773	1015.53	2	1015.53	0.0018	0	41.25	0.091	R	QLDSIVGER	G					FL0145_JHendy_130416_MSQ525_CW8_160425165036.7735.7735.2 File:~FL0145_JHendy_130416_MSQ525_CW8_160425165036.raw~, NativeID:~controllerType=0 controllerNumber=1 scan=7735~
1	6	P13647	Keratin, type II cytoskeletal 5 OS=Homo sapiens GN=KRT5 PE=1 SV=3	277	62624	40	15	23	10	3337	1	0	0	509.264	1016.51	2	1016.51	-0.0004	0	38.63	0.013	R	QLDSIVGER	G	Deamidated (NQ)	0.200000000.0			FL0145_JHendy_130416_MSQ525_CW8_160425165036.8611.8611.2 File:~FL0145_JHendy_130416_MSQ525_CW8_160425165036.raw~, NativeID:~controllerType=0 controllerNumber=1 scan=8611~
1	6	P13647	Keratin, type II cytoskeletal 5 OS=Homo sapiens GN=KRT5 PE=1 SV=3	277	62624	40	15	23	10	3354	1	0	0	509.766	1017.52	2	1016.51	1.004	0	27.34	0.076	R	QLDSIVGER	G	Deamidated (NQ)	0.200000000.0			FL0145_JHendy_130416_MSQ525_CW8_160425165036.10034.10034.2 File:~FL0145_JHendy_130416_MSQ525_CW8_160425165036.raw~, NativeID:~controllerType=0 controllerNumber=1 scan=10034~
1	6	P13647	Keratin, type II cytoskeletal 5 OS=Homo sapiens GN=KRT5 PE=1 SV=3	277	62624	40	15	23	10	3365	1	0	0	510.246	1018.48	2	1018.48	0.0016	0	41.36	0.024	K	LLEGEECR	L					FL0145_JHendy_130416_MSQ525_CW8_160425165036.4754.4754.2 File:~FL0145_JHendy_130416_MSQ525_CW8_160425165036.raw~, NativeID:~controllerType=0 controllerNumber=1 scan=4754~
1	6	P13647	Keratin, type II cytoskeletal 5 OS=Homo sapiens GN=KRT5 PE=1 SV=3	277	62624	40	15	23	10	3968	1	0	1	529.303	1056.59	2	1056.59	-0.0008	1	38.41	0.33	R	LRAEIDNVK	K					FL0145_JHendy_130416_MSQ525_CW8_160425165036.4451.4451.2 File:~FL0145_JHendy_130416_MSQ525_CW8_160425165036.raw~, NativeID:~controllerType=0 controllerNumber=1 scan=4451~
1	6	P13647	Keratin, type II cytoskeletal 5 OS=Homo sapiens GN=KRT5 PE=1 SV=3	277	62624	40	15	23	10	4405	1	0	0	541.803	1081.59	2	1081.59	-0.0001	1	37.65	0.051	K	FASFIDKVR	F					FL0145_JHendy_130416_MSQ525_CW8_160425165036.10543.10543.2 File:~FL0145_JHendy_130416_MSQ525_CW8_160425165036.raw~, NativeID:~controllerType=0 controllerNumber=1 scan=10543~
1	6	P13647	Keratin, type II cytoskeletal 5 OS=Homo sapiens GN=KRT5 PE=1 SV=3	277	62624	40	15	23	10	4406	1	0	0	361.538	1081.59	3	1081.59	0	1	40.24	0.024	K	FASFIDKVR	F					FL0145_JHendy_130416_MSQ525_CW8_160425165036.10577.10577.3 File:~FL0145_JHendy_130416_MSQ525_CW8_160425165036.raw~, NativeID:~controllerType=0 controllerNumber=1 scan=10577~
1	6	P13647	Keratin, type II cytoskeletal 5 OS=Homo sapiens GN=KRT5 PE=1 SV=3	277	62624	40	15	23	10	4420	1	0	0	361.872	1082.59	3	1081.59	1.0018	1	34.37	0.38	K	FASFIDKVR	F					FL0145_JHendy_130416_MSQ525_CW8_160425165036.9971.9971.3 File:~FL0145_JHendy_130416_MSQ525_CW8_160425165036.raw~, NativeID:~controllerType=0 controllerNumber=1 scan=9971~
1	6	P13647	Keratin, type II cytoskeletal 5 OS=Homo sapiens GN=KRT5 PE=1 SV=3	277	62624	40	15	23	10	4601	1	0	1	547.267	1092.52	2	1092.52	0.0001	0	49.47	0.0015	K	AQYEEIANR	S					FL0145_JHendy_130416_MSQ525_CW8_160425165036.5120.5120.2 File:~FL0145_JHendy_130416_MSQ525_CW8_160425165036.raw~, NativeID:~controllerType=0 controllerNumber=1 scan=5120~
1	6	P13647	Keratin, type II cytoskeletal 5 OS=Homo sapiens GN=KRT5 PE=1 SV=3	277	62624	40	15	23	10	4616	1	0	1	547.759	1093.5	2	1093.5	-0.0003	0	48.67	0.0026	K	AQYEEIANR	S	Deamidated (NQ)	0.000000020.0			FL0145_JHendy_130416_MSQ525_CW8_160425165036.5406.5406.2 File:~FL0145_JHendy_130416_MSQ525_CW8_160425165036.raw~, NativeID:~controllerType=0 controllerNumber=1 scan=5406~
1	6	P13647	Keratin, type II cytoskeletal 5 OS=Homo sapiens GN=KRT5 PE=1 SV=3	277	62624	40	15	23	10	4625	1	0	1	547.802	1093.59	2	1093.59	0.0023	1	42.25	0.086	R	SLYNLGGSKR	I					FL0145_JHendy_130416_MSQ525_CW8_160425165036.5181.5181.2 File:~FL0145_JHendy_130416_MSQ525_CW8_160425165036.raw~, NativeID:~controllerType=0 controllerNumber=1 scan=5181~
1	6	P13647	Keratin, type II cytoskeletal 5 OS=Homo sapiens GN=KRT5 PE=1 SV=3	277	62624	40	15	23	10	5528	1	0	1	572.318	1142.62	2	1142.62	0.0023	0	33.48	0.53	K	LAELEEALQK	A					FL0145_JHendy_130416_MSQ525_CW8_160425165036.13054.13054.2 File:~FL0145_JHendy_130416_MSQ525_CW8_160425165036.raw~, NativeID:~controllerType=0 controllerNumber=1 scan=13054~
1	6	P13647	Keratin, type II cytoskeletal 5 OS=Homo sapiens GN=KRT5 PE=1 SV=3	277	62624	40	15	23	10	5546	1	0	1	572.809	1143.6	2	1143.6	0.0005	0	35.62	0.22	K	LAELEEALQK	A	Deamidated (NQ)	0.0000000020.0			FL0145_JHendy_130416_MSQ525_CW8_160425165036.14384.14384.2 File:~FL0145_JHendy_130416_MSQ525_CW8_160425165036.raw~, NativeID:~controllerType=0 controllerNumber=1 scan=14384~
1	6	P13647	Keratin, type II cytoskeletal 5 OS=Homo sapiens GN=KRT5 PE=1 SV=3	277	62624	40	15	23	10	5623	1	0	0	574.293	1146.57	2	1146.57	0.0016	1	51.73	0.0025	R	KLLEGEECR	L					FL0145_JHendy_130416_MSQ525_CW8_160425165036.3708.3708.2 File:~FL0145_JHendy_130416_MSQ525_CW8_160425165036.raw~, NativeID:~controllerType=0 controllerNumber=1 scan=3708~
1	6	P13647	Keratin, type II cytoskeletal 5 OS=Homo sapiens GN=KRT5 PE=1 SV=3	277	62624	40	15	23	10	6110	1	0	0	586.823	1171.63	2	1171.63	0.0004	1	45.04	0.021	R	RQLDSIVGER	G					FL0145_JHendy_130416_MSQ525_CW8_160425165036.5752.5752.2 File:~FL0145_JHendy_130416_MSQ525_CW8_160425165036.raw~, NativeID:~controllerType=0 controllerNumber=1 scan=5752~
1	6	P13647	Keratin, type II cytoskeletal 5 OS=Homo sapiens GN=KRT5 PE=1 SV=3	277	62624	40	15	23	10	6111	1	0	0	586.824	1171.63	2	1171.63	0.0019	1	32.56	0.049	R	RQLDSIVGER	G					FL0145_JHendy_130416_MSQ525_CW8_160425165036.5008.5008.2 File:~FL0145_JHendy_130416_MSQ525_CW8_160425165036.raw~, NativeID:~controllerType=0 controllerNumber=1 scan=5008~
1	6	P13647	Keratin, type II cytoskeletal 5 OS=Homo sapiens GN=KRT5 PE=1 SV=3	277	62624	40	15	23	10	6602	1	0	1	597.791	1193.57	2	1193.57	0.0007	0	60.41	0.00091	K	YEELQQTAGR	H					FL0145_JHendy_130416_MSQ525_CW8_160425165036.4675.4675.2 File:~FL0145_JHendy_130416_MSQ525_CW8_160425165036.raw~, NativeID:~controllerType=0 controllerNumber=1 scan=4675~
1	6	P13647	Keratin, type II cytoskeletal 5 OS=Homo sapiens GN=KRT5 PE=1 SV=3	277	62624	40	15	23	10	8080	1	0	0	632.351	1262.69	2	1262.69	0.0007	0	27.43	0.038	K	LALDVEIATYR	K					FL0145_JHendy_130416_MSQ525_CW8_160425165036.21098.21098.2 File:~FL0145_JHendy_130416_MSQ525_CW8_160425165036.raw~, NativeID:~controllerType=0 controllerNumber=1 scan=21098~
1	6	P13647	Keratin, type II cytoskeletal 5 OS=Homo sapiens GN=KRT5 PE=1 SV=3	277	62624	40	15	23	10	8081	1	0	0	632.351	1262.69	2	1262.69	0.0014	0	67.58	0.0003	K	LALDVEIATYR	K					FL0145_JHendy_130416_MSQ525_CW8_160425165036.20363.20363.2 File:~FL0145_JHendy_130416_MSQ525_CW8_160425165036.raw~, NativeID:~controllerType=0 controllerNumber=1 scan=20363~
1	6	P13647	Keratin, type II cytoskeletal 5 OS=Homo sapiens GN=KRT5 PE=1 SV=3	277	62624	40	15	23	10	8082	1	0	0	632.352	1262.69	2	1262.69	0.0018	0	64.89	0.00021	K	LALDVEIATYR	K					FL0145_JHendy_130416_MSQ525_CW8_160425165036.19550.19550.2 File:~FL0145_JHendy_130416_MSQ525_CW8_160425165036.raw~, NativeID:~controllerType=0 controllerNumber=1 scan=19550~
1	6	P13647	Keratin, type II cytoskeletal 5 OS=Homo sapiens GN=KRT5 PE=1 SV=3	277	62624	40	15	23	10	8152	1	0	1	634.34	1266.67	2	1266.67	-0.0026	1	30.32	0.011	K	RISISTSGGSFR	N					FL0145_JHendy_130416_MSQ525_CW8_160425165036.6897.6897.2 File:~FL0145_JHendy_130416_MSQ525_CW8_160425165036.raw~, NativeID:~controllerType=0 controllerNumber=1 scan=6897~
1	6	P13647	Keratin, type II cytoskeletal 5 OS=Homo sapiens GN=KRT5 PE=1 SV=3	277	62624	40	15	23	10	9643	1	0	0	665.367	1328.72	2	1328.72	0.0011	0	74.17	9.2e-05	R	NLDLDSIIAEVK	A					FL0145_JHendy_130416_MSQ525_CW8_160425165036.28188.28188.2 File:~FL0145_JHendy_130416_MSQ525_CW8_160425165036.raw~, NativeID:~controllerType=0 controllerNumber=1 scan=28188~
1	6	P13647	Keratin, type II cytoskeletal 5 OS=Homo sapiens GN=KRT5 PE=1 SV=3	277	62624	40	15	23	10	9656	1	0	0	665.859	1329.7	2	1329.7	0.0013	0	56.28	0.0062	R	NLDLDSIIAEVK	A	Deamidated (NQ)	0.200000000000.0			FL0145_JHendy_130416_MSQ525_CW8_160425165036.32859.32859.2 File:~FL0145_JHendy_130416_MSQ525_CW8_160425165036.raw~, NativeID:~controllerType=0 controllerNumber=1 scan=32859~
1	6	P13647	Keratin, type II cytoskeletal 5 OS=Homo sapiens GN=KRT5 PE=1 SV=3	277	62624	40	15	23	10	9657	1	0	0	665.859	1329.7	2	1329.7	0.0016	0	75.3	7.7e-05	R	NLDLDSIIAEVK	A	Deamidated (NQ)	0.200000000000.0			FL0145_JHendy_130416_MSQ525_CW8_160425165036.31454.31454.2 File:~FL0145_JHendy_130416_MSQ525_CW8_160425165036.raw~, NativeID:~controllerType=0 controllerNumber=1 scan=31454~
1	6	P13647	Keratin, type II cytoskeletal 5 OS=Homo sapiens GN=KRT5 PE=1 SV=3	277	62624	40	15	23	10	9682	1	0	0	666.36	1330.71	2	1329.7	1.0027	0	44.11	0.11	R	NLDLDSIIAEVK	A	Deamidated (NQ)	0.200000000000.0			FL0145_JHendy_130416_MSQ525_CW8_160425165036.25024.25024.2 File:~FL0145_JHendy_130416_MSQ525_CW8_160425165036.raw~, NativeID:~controllerType=0 controllerNumber=1 scan=25024~
1	6	P13647	Keratin, type II cytoskeletal 5 OS=Homo sapiens GN=KRT5 PE=1 SV=3	277	62624	40	15	23	10	9683	1	0	0	666.361	1330.71	2	1329.7	1.0038	0	75.61	6.9e-05	R	NLDLDSIIAEVK	A	Deamidated (NQ)	0.200000000000.0			FL0145_JHendy_130416_MSQ525_CW8_160425165036.30419.30419.2 File:~FL0145_JHendy_130416_MSQ525_CW8_160425165036.raw~, NativeID:~controllerType=0 controllerNumber=1 scan=30419~
1	6	P13647	Keratin, type II cytoskeletal 5 OS=Homo sapiens GN=KRT5 PE=1 SV=3	277	62624	40	15	23	10	10967	1	0	1	694.369	1386.72	2	1386.72	0.0001	1	25.11	0.17	R	NKLAELEEALQK	A	2 Deamidated (NQ)	0.200000000020.0			FL0145_JHendy_130416_MSQ525_CW8_160425165036.20374.20374.2 File:~FL0145_JHendy_130416_MSQ525_CW8_160425165036.raw~, NativeID:~controllerType=0 controllerNumber=1 scan=20374~
1	6	P13647	Keratin, type II cytoskeletal 5 OS=Homo sapiens GN=KRT5 PE=1 SV=3	277	62624	40	15	23	10	10972	1	0	1	694.379	1386.74	2	1385.74	1.0027	1	26.14	0.96	R	NKLAELEEALQK	A	Deamidated (NQ)	0.000000000020.0			FL0145_JHendy_130416_MSQ525_CW8_160425165036.17035.17035.2 File:~FL0145_JHendy_130416_MSQ525_CW8_160425165036.raw~, NativeID:~controllerType=0 controllerNumber=1 scan=17035~
1	6	P13647	Keratin, type II cytoskeletal 5 OS=Homo sapiens GN=KRT5 PE=1 SV=3	277	62624	40	15	23	10	11454	1	0	1	705.867	1409.72	2	1409.72	0.0035	0	69.22	1.8e-05	R	SFSTASAITPSVSR	T					FL0145_JHendy_130416_MSQ525_CW8_160425165036.11060.11060.2 File:~FL0145_JHendy_130416_MSQ525_CW8_160425165036.raw~, NativeID:~controllerType=0 controllerNumber=1 scan=11060~
1	6	P13647	Keratin, type II cytoskeletal 5 OS=Homo sapiens GN=KRT5 PE=1 SV=3	277	62624	40	15	23	10	11754	1	0	1	712.852	1423.69	2	1423.69	0.002	0	72.94	3.8e-06	R	VSLAGACGVGGYGSR	S					FL0145_JHendy_130416_MSQ525_CW8_160425165036.10282.10282.2 File:~FL0145_JHendy_130416_MSQ525_CW8_160425165036.raw~, NativeID:~controllerType=0 controllerNumber=1 scan=10282~
1	6	P13647	Keratin, type II cytoskeletal 5 OS=Homo sapiens GN=KRT5 PE=1 SV=3	277	62624	40	15	23	10	11812	1	0	1	713.867	1425.72	2	1425.72	0.0022	1	40.44	0.0011	R	TTAENEFVMLKK	D	Oxidation (M)	0.000000003000.0			FL0145_JHendy_130416_MSQ525_CW8_160425165036.7555.7555.2 File:~FL0145_JHendy_130416_MSQ525_CW8_160425165036.raw~, NativeID:~controllerType=0 controllerNumber=1 scan=7555~
1	6	P13647	Keratin, type II cytoskeletal 5 OS=Homo sapiens GN=KRT5 PE=1 SV=3	277	62624	40	15	23	10	12081	1	0	1	720.361	1438.71	2	1438.71	0.0011	0	32.26	0.017	R	GLGVGFGSGGGSSSSVK	F					FL0145_JHendy_130416_MSQ525_CW8_160425165036.9604.9604.2 File:~FL0145_JHendy_130416_MSQ525_CW8_160425165036.raw~, NativeID:~controllerType=0 controllerNumber=1 scan=9604~
1	6	P13647	Keratin, type II cytoskeletal 5 OS=Homo sapiens GN=KRT5 PE=1 SV=3	277	62624	40	15	23	10	12991	1	0	1	743.352	1484.69	2	1484.69	0.0006	1	59.95	7.9e-05	R	SRTEAESWYQTK	Y					FL0145_JHendy_130416_MSQ525_CW8_160425165036.5407.5407.2 File:~FL0145_JHendy_130416_MSQ525_CW8_160425165036.raw~, NativeID:~controllerType=0 controllerNumber=1 scan=5407~
1	6	P13647	Keratin, type II cytoskeletal 5 OS=Homo sapiens GN=KRT5 PE=1 SV=3	277	62624	40	15	23	10	18039	1	0	0	587.326	1758.96	3	1758.95	0.0052	1	35.26	0.019	K	VLDTKWTLLQEQGTK	T					FL0145_JHendy_130416_MSQ525_CW8_160425165036.15005.15005.3 File:~FL0145_JHendy_130416_MSQ525_CW8_160425165036.raw~, NativeID:~controllerType=0 controllerNumber=1 scan=15005~
1	6	P13647	Keratin, type II cytoskeletal 5 OS=Homo sapiens GN=KRT5 PE=1 SV=3	277	62624	40	15	23	10	25665	1	0	1	806.713	2417.12	3	2417.11	0.003	1	34.23	0.038	R	TEAESWYQTKYEELQQTAGR	H					FL0145_JHendy_130416_MSQ525_CW8_160425165036.15859.15859.3 File:~FL0145_JHendy_130416_MSQ525_CW8_160425165036.raw~, NativeID:~controllerType=0 controllerNumber=1 scan=15859~
1	7	P07744	Keratin, type II cytoskeletal 4 OS=Mus musculus GN=Krt4 PE=1 SV=2	100	56675	14	5	9	4	1673	1	0	0	453.737	905.46	2	905.461	-0.0004	0	26.54	0.34	R	FLEQQNK	V					FL0145_JHendy_130416_MSQ525_CW8_160425165036.3675.3675.2 File:~FL0145_JHendy_130416_MSQ525_CW8_160425165036.raw~, NativeID:~controllerType=0 controllerNumber=1 scan=3675~
1	7	P07744	Keratin, type II cytoskeletal 4 OS=Mus musculus GN=Krt4 PE=1 SV=2	100	56675	14	5	9	4	3365	1	0	0	510.246	1018.48	2	1018.48	0.0016	0	41.36	0.024	K	LLEGEECR	M					FL0145_JHendy_130416_MSQ525_CW8_160425165036.4754.4754.2 File:~FL0145_JHendy_130416_MSQ525_CW8_160425165036.raw~, NativeID:~controllerType=0 controllerNumber=1 scan=4754~
1	7	P07744	Keratin, type II cytoskeletal 4 OS=Mus musculus GN=Krt4 PE=1 SV=2	100	56675	14	5	9	4	4405	1	0	0	541.803	1081.59	2	1081.59	-0.0001	1	37.65	0.051	K	FASFIDKVR	F					FL0145_JHendy_130416_MSQ525_CW8_160425165036.10543.10543.2 File:~FL0145_JHendy_130416_MSQ525_CW8_160425165036.raw~, NativeID:~controllerType=0 controllerNumber=1 scan=10543~
1	7	P07744	Keratin, type II cytoskeletal 4 OS=Mus musculus GN=Krt4 PE=1 SV=2	100	56675	14	5	9	4	4406	1	0	0	361.538	1081.59	3	1081.59	0	1	40.24	0.024	K	FASFIDKVR	F					FL0145_JHendy_130416_MSQ525_CW8_160425165036.10577.10577.3 File:~FL0145_JHendy_130416_MSQ525_CW8_160425165036.raw~, NativeID:~controllerType=0 controllerNumber=1 scan=10577~
1	7	P07744	Keratin, type II cytoskeletal 4 OS=Mus musculus GN=Krt4 PE=1 SV=2	100	56675	14	5	9	4	4420	1	0	0	361.872	1082.59	3	1081.59	1.0018	1	34.37	0.38	K	FASFIDKVR	F					FL0145_JHendy_130416_MSQ525_CW8_160425165036.9971.9971.3 File:~FL0145_JHendy_130416_MSQ525_CW8_160425165036.raw~, NativeID:~controllerType=0 controllerNumber=1 scan=9971~
1	7	P07744	Keratin, type II cytoskeletal 4 OS=Mus musculus GN=Krt4 PE=1 SV=2	100	56675	14	5	9	4	5623	1	0	0	574.293	1146.57	2	1146.57	0.0016	1	51.73	0.0025	R	KLLEGEECR	M					FL0145_JHendy_130416_MSQ525_CW8_160425165036.3708.3708.2 File:~FL0145_JHendy_130416_MSQ525_CW8_160425165036.raw~, NativeID:~controllerType=0 controllerNumber=1 scan=3708~
1	7	P07744	Keratin, type II cytoskeletal 4 OS=Mus musculus GN=Krt4 PE=1 SV=2	100	56675	14	5	9	4	8080	1	0	0	632.351	1262.69	2	1262.69	0.0007	0	27.43	0.038	K	LALDVEIATYR	K					FL0145_JHendy_130416_MSQ525_CW8_160425165036.21098.21098.2 File:~FL0145_JHendy_130416_MSQ525_CW8_160425165036.raw~, NativeID:~controllerType=0 controllerNumber=1 scan=21098~
1	7	P07744	Keratin, type II cytoskeletal 4 OS=Mus musculus GN=Krt4 PE=1 SV=2	100	56675	14	5	9	4	8081	1	0	0	632.351	1262.69	2	1262.69	0.0014	0	67.58	0.0003	K	LALDVEIATYR	K					FL0145_JHendy_130416_MSQ525_CW8_160425165036.20363.20363.2 File:~FL0145_JHendy_130416_MSQ525_CW8_160425165036.raw~, NativeID:~controllerType=0 controllerNumber=1 scan=20363~
1	7	P07744	Keratin, type II cytoskeletal 4 OS=Mus musculus GN=Krt4 PE=1 SV=2	100	56675	14	5	9	4	8082	1	0	0	632.352	1262.69	2	1262.69	0.0018	0	64.89	0.00021	K	LALDVEIATYR	K					FL0145_JHendy_130416_MSQ525_CW8_160425165036.19550.19550.2 File:~FL0145_JHendy_130416_MSQ525_CW8_160425165036.raw~, NativeID:~controllerType=0 controllerNumber=1 scan=19550~
1	7	P07744	Keratin, type II cytoskeletal 4 OS=Mus musculus GN=Krt4 PE=1 SV=2	100	56675	14	5	9	4	8216	2	0	1	635.796	1269.58	2	1269.58	-0.0002	0	43.35	0.044	R	VAFSSGSMSGGAGR	C					FL0145_JHendy_130416_MSQ525_CW8_160425165036.8406.8406.2 File:~FL0145_JHendy_130416_MSQ525_CW8_160425165036.raw~, NativeID:~controllerType=0 controllerNumber=1 scan=8406~
1	7	P07744	Keratin, type II cytoskeletal 4 OS=Mus musculus GN=Krt4 PE=1 SV=2	100	56675	14	5	9	4	8607	2	0	1	643.793	1285.57	2	1285.57	0	0	44.09	0.026	R	VAFSSGSMSGGAGR	C	Oxidation (M)	0.00000003000000.0			FL0145_JHendy_130416_MSQ525_CW8_160425165036.5137.5137.2 File:~FL0145_JHendy_130416_MSQ525_CW8_160425165036.raw~, NativeID:~controllerType=0 controllerNumber=1 scan=5137~
1	7	P07744	Keratin, type II cytoskeletal 4 OS=Mus musculus GN=Krt4 PE=1 SV=2	100	56675	14	5	9	4	9755	1	0	0	667.87	1333.72	2	1333.72	0.0004	1	59.81	0.0014	R	TAAENDFVVLKK	D					FL0145_JHendy_130416_MSQ525_CW8_160425165036.8345.8345.2 File:~FL0145_JHendy_130416_MSQ525_CW8_160425165036.raw~, NativeID:~controllerType=0 controllerNumber=1 scan=8345~
1	7	P07744	Keratin, type II cytoskeletal 4 OS=Mus musculus GN=Krt4 PE=1 SV=2	100	56675	14	5	9	4	12132	2	0	1	481.565	1441.67	3	1441.67	0.0001	1	50.75	0.01	K	RVAFSSGSMSGGAGR	C	Oxidation (M)	0.000000003000000.0			FL0145_JHendy_130416_MSQ525_CW8_160425165036.3650.3650.3 File:~FL0145_JHendy_130416_MSQ525_CW8_160425165036.raw~, NativeID:~controllerType=0 controllerNumber=1 scan=3650~
1	7	P07744	Keratin, type II cytoskeletal 4 OS=Mus musculus GN=Krt4 PE=1 SV=2	100	56675	14	5	9	4	12851	1	0	0	739.406	1476.8	2	1475.8	0.9987	1	40.48	0.025	R	FLEQQNKVLETK	W					FL0145_JHendy_130416_MSQ525_CW8_160425165036.7036.7036.2 File:~FL0145_JHendy_130416_MSQ525_CW8_160425165036.raw~, NativeID:~controllerType=0 controllerNumber=1 scan=7036~
1	8	A3KN27	Keratin, type II cytoskeletal 74 OS=Bos taurus GN=KRT74 PE=2 SV=1	69	60696	11	4	3	2	4405	1	0	0	541.803	1081.59	2	1081.59	-0.0001	1	37.65	0.051	K	FASFIDKVR	F					FL0145_JHendy_130416_MSQ525_CW8_160425165036.10543.10543.2 File:~FL0145_JHendy_130416_MSQ525_CW8_160425165036.raw~, NativeID:~controllerType=0 controllerNumber=1 scan=10543~
1	8	A3KN27	Keratin, type II cytoskeletal 74 OS=Bos taurus GN=KRT74 PE=2 SV=1	69	60696	11	4	3	2	4406	1	0	0	361.538	1081.59	3	1081.59	0	1	40.24	0.024	K	FASFIDKVR	F					FL0145_JHendy_130416_MSQ525_CW8_160425165036.10577.10577.3 File:~FL0145_JHendy_130416_MSQ525_CW8_160425165036.raw~, NativeID:~controllerType=0 controllerNumber=1 scan=10577~
1	8	A3KN27	Keratin, type II cytoskeletal 74 OS=Bos taurus GN=KRT74 PE=2 SV=1	69	60696	11	4	3	2	4420	1	0	0	361.872	1082.59	3	1081.59	1.0018	1	34.37	0.38	K	FASFIDKVR	F					FL0145_JHendy_130416_MSQ525_CW8_160425165036.9971.9971.3 File:~FL0145_JHendy_130416_MSQ525_CW8_160425165036.raw~, NativeID:~controllerType=0 controllerNumber=1 scan=9971~
1	8	A3KN27	Keratin, type II cytoskeletal 74 OS=Bos taurus GN=KRT74 PE=2 SV=1	69	60696	11	4	3	2	9755	1	0	0	667.87	1333.72	2	1333.72	0.0004	1	59.81	0.0014	R	TAAENDFVVLKK	D					FL0145_JHendy_130416_MSQ525_CW8_160425165036.8345.8345.2 File:~FL0145_JHendy_130416_MSQ525_CW8_160425165036.raw~, NativeID:~controllerType=0 controllerNumber=1 scan=8345~
1	8	A3KN27	Keratin, type II cytoskeletal 74 OS=Bos taurus GN=KRT74 PE=2 SV=1	69	60696	11	4	3	2	12817	2	0	1	738.397	1474.78	2	1474.78	0.0017	0	56.03	0.006	R	FLEQQNQVLGTK	W	Propionamide (K)	0.000000000004.0			FL0145_JHendy_130416_MSQ525_CW8_160425165036.9954.9954.2 File:~FL0145_JHendy_130416_MSQ525_CW8_160425165036.raw~, NativeID:~controllerType=0 controllerNumber=1 scan=9954~
1	8	A3KN27	Keratin, type II cytoskeletal 74 OS=Bos taurus GN=KRT74 PE=2 SV=1	69	60696	11	4	3	2	12819	2	0	1	738.398	1474.78	2	1474.78	0.0035	0	33.01	1.2	R	FLEQQNQVLGTK	W	Propionamide (K)	0.000000000004.0			FL0145_JHendy_130416_MSQ525_CW8_160425165036.10099.10099.2 File:~FL0145_JHendy_130416_MSQ525_CW8_160425165036.raw~, NativeID:~controllerType=0 controllerNumber=1 scan=10099~
1	8	A3KN27	Keratin, type II cytoskeletal 74 OS=Bos taurus GN=KRT74 PE=2 SV=1	69	60696	11	4	3	2	12831	4	0	1	738.891	1475.77	2	1475.76	0.0047	0	49.91	0.028	R	FLEQQNQVLGTK	W	Deamidated (NQ); Propionamide (K)	0.000000200004.0			FL0145_JHendy_130416_MSQ525_CW8_160425165036.11225.11225.2 File:~FL0145_JHendy_130416_MSQ525_CW8_160425165036.raw~, NativeID:~controllerType=0 controllerNumber=1 scan=11225~
1	8	A3KN27	Keratin, type II cytoskeletal 74 OS=Bos taurus GN=KRT74 PE=2 SV=1	69	60696	11	4	3	2	12844	6	0	1	739.381	1476.75	2	1476.75	0.0021	0	53.72	0.011	R	FLEQQNQVLGTK	W	2 Deamidated (NQ); Propionamide (K)	0.000002200004.0			FL0145_JHendy_130416_MSQ525_CW8_160425165036.11536.11536.2 File:~FL0145_JHendy_130416_MSQ525_CW8_160425165036.raw~, NativeID:~controllerType=0 controllerNumber=1 scan=11536~
1	8	A3KN27	Keratin, type II cytoskeletal 74 OS=Bos taurus GN=KRT74 PE=2 SV=1	69	60696	11	4	3	2	12859	5	0	1	739.873	1477.73	2	1477.73	0.002	0	55.89	0.0062	R	FLEQQNQVLGTK	W	3 Deamidated (NQ); Propionamide (K)	0.000202200004.0			FL0145_JHendy_130416_MSQ525_CW8_160425165036.12484.12484.2 File:~FL0145_JHendy_130416_MSQ525_CW8_160425165036.raw~, NativeID:~controllerType=0 controllerNumber=1 scan=12484~
1	8	A3KN27	Keratin, type II cytoskeletal 74 OS=Bos taurus GN=KRT74 PE=2 SV=1	69	60696	11	4	3	2	12860	10	0	1	739.874	1477.73	2	1477.73	0.0038	0	36.14	0.59	R	FLEQQNQVLGTK	W	3 Deamidated (NQ); Propionamide (K)	0.000220200004.0			FL0145_JHendy_130416_MSQ525_CW8_160425165036.11827.11827.2 File:~FL0145_JHendy_130416_MSQ525_CW8_160425165036.raw~, NativeID:~controllerType=0 controllerNumber=1 scan=11827~
1	8	A3KN27	Keratin, type II cytoskeletal 74 OS=Bos taurus GN=KRT74 PE=2 SV=1	69	60696	11	4	3	2	12863	1	0	1	739.88	1477.75	2	1476.75	0.9996	0	44.97	0.012	R	FLEQQNQVLGTK	W	2 Deamidated (NQ); Propionamide (K)	0.000020200004.0			FL0145_JHendy_130416_MSQ525_CW8_160425165036.10887.10887.2 File:~FL0145_JHendy_130416_MSQ525_CW8_160425165036.raw~, NativeID:~controllerType=0 controllerNumber=1 scan=10887~
1		A5A6M6	Keratin, type II cytoskeletal 1 OS=Pan troglodytes GN=KRT1 PE=2 SV=1	1248	65663	101	54	40	29	568	1	0	1	416.748	831.481	2	831.481	-0.0002	0	25.3	0.16	K	SISISVAR	G					FL0145_JHendy_130416_MSQ525_CW8_160425165036.7026.7026.2 File:~FL0145_JHendy_130416_MSQ525_CW8_160425165036.raw~, NativeID:~controllerType=0 controllerNumber=1 scan=7026~
1		A5A6M6	Keratin, type II cytoskeletal 1 OS=Pan troglodytes GN=KRT1 PE=2 SV=1	1248	65663	101	54	40	29	570	1	0	1	416.748	831.482	2	831.481	0.0006	0	40.58	0.16	K	SISISVAR	G					FL0145_JHendy_130416_MSQ525_CW8_160425165036.8032.8032.2 File:~FL0145_JHendy_130416_MSQ525_CW8_160425165036.raw~, NativeID:~controllerType=0 controllerNumber=1 scan=8032~
1		A5A6M6	Keratin, type II cytoskeletal 1 OS=Pan troglodytes GN=KRT1 PE=2 SV=1	1248	65663	101	54	40	29	1183	1	0	1	437.754	873.493	2	873.492	0.0007	0	45.53	0.015	R	SLVNLGGSK	S					FL0145_JHendy_130416_MSQ525_CW8_160425165036.7909.7909.2 File:~FL0145_JHendy_130416_MSQ525_CW8_160425165036.raw~, NativeID:~controllerType=0 controllerNumber=1 scan=7909~
1		A5A6M6	Keratin, type II cytoskeletal 1 OS=Pan troglodytes GN=KRT1 PE=2 SV=1	1248	65663	101	54	40	29	2064	1	0	1	466.756	931.497	2	931.497	0	1	41.6	0.2	R	SEIDNVKK	Q					FL0145_JHendy_130416_MSQ525_CW8_160425165036.2774.2774.2 File:~FL0145_JHendy_130416_MSQ525_CW8_160425165036.raw~, NativeID:~controllerType=0 controllerNumber=1 scan=2774~
1		A5A6M6	Keratin, type II cytoskeletal 1 OS=Pan troglodytes GN=KRT1 PE=2 SV=1	1248	65663	101	54	40	29	2084	1	0	1	467.248	932.481	2	932.481	-0.0001	1	36.29	0.18	R	SEIDNVKK	Q	Deamidated (NQ)	0.00002000.0			FL0145_JHendy_130416_MSQ525_CW8_160425165036.2964.2964.2 File:~FL0145_JHendy_130416_MSQ525_CW8_160425165036.raw~, NativeID:~controllerType=0 controllerNumber=1 scan=2964~
1		A5A6M6	Keratin, type II cytoskeletal 1 OS=Pan troglodytes GN=KRT1 PE=2 SV=1	1248	65663	101	54	40	29	3041	1	0	1	500.226	998.438	2	998.438	0.0005	0	43.41	0.0077	K	DVDGAYMTK	V					FL0145_JHendy_130416_MSQ525_CW8_160425165036.6205.6205.2 File:~FL0145_JHendy_130416_MSQ525_CW8_160425165036.raw~, NativeID:~controllerType=0 controllerNumber=1 scan=6205~
1		A5A6M6	Keratin, type II cytoskeletal 1 OS=Pan troglodytes GN=KRT1 PE=2 SV=1	1248	65663	101	54	40	29	3286	1	0	1	508.225	1014.44	2	1014.43	0.0026	0	41.07	0.013	K	DVDGAYMTK	V	Oxidation (M)	0.000000300.0			FL0145_JHendy_130416_MSQ525_CW8_160425165036.3781.3781.2 File:~FL0145_JHendy_130416_MSQ525_CW8_160425165036.raw~, NativeID:~controllerType=0 controllerNumber=1 scan=3781~
1		A5A6M6	Keratin, type II cytoskeletal 1 OS=Pan troglodytes GN=KRT1 PE=2 SV=1	1248	65663	101	54	40	29	3582	1	0	1	517.262	1032.51	2	1032.51	0.0002	0	49.78	0.024	R	TLLEGEESR	M					FL0145_JHendy_130416_MSQ525_CW8_160425165036.5873.5873.2 File:~FL0145_JHendy_130416_MSQ525_CW8_160425165036.raw~, NativeID:~controllerType=0 controllerNumber=1 scan=5873~
1		A5A6M6	Keratin, type II cytoskeletal 1 OS=Pan troglodytes GN=KRT1 PE=2 SV=1	1248	65663	101	54	40	29	4119	1	0	1	533.756	1065.5	2	1065.5	0.0004	0	40.26	0.019	K	AQYEDIAQK	S	Deamidated (NQ)	0.000000020.0			FL0145_JHendy_130416_MSQ525_CW8_160425165036.5369.5369.2 File:~FL0145_JHendy_130416_MSQ525_CW8_160425165036.raw~, NativeID:~controllerType=0 controllerNumber=1 scan=5369~
1		A5A6M6	Keratin, type II cytoskeletal 1 OS=Pan troglodytes GN=KRT1 PE=2 SV=1	1248	65663	101	54	40	29	4137	1	0	1	534.249	1066.48	2	1066.48	0.0024	0	35.64	0.27	K	AQYEDIAQK	S	2 Deamidated (NQ)	0.020000020.0			FL0145_JHendy_130416_MSQ525_CW8_160425165036.5976.5976.2 File:~FL0145_JHendy_130416_MSQ525_CW8_160425165036.raw~, NativeID:~controllerType=0 controllerNumber=1 scan=5976~
1		A5A6M6	Keratin, type II cytoskeletal 1 OS=Pan troglodytes GN=KRT1 PE=2 SV=1	1248	65663	101	54	40	29	4268	1	0	1	537.79	1073.57	2	1073.57	-0.0062	1	38.13	0.38	R	LRSEIDNVK	K	Deamidated (NQ)	0.000000200.0			FL0145_JHendy_130416_MSQ525_CW8_160425165036.4178.4178.2 File:~FL0145_JHendy_130416_MSQ525_CW8_160425165036.raw~, NativeID:~controllerType=0 controllerNumber=1 scan=4178~
1		A5A6M6	Keratin, type II cytoskeletal 1 OS=Pan troglodytes GN=KRT1 PE=2 SV=1	1248	65663	101	54	40	29	4269	1	0	1	537.79	1073.57	2	1073.57	-0.0062	1	33.98	0.48	R	LRSEIDNVK	K	Deamidated (NQ)	0.000000200.0			FL0145_JHendy_130416_MSQ525_CW8_160425165036.3755.3755.2 File:~FL0145_JHendy_130416_MSQ525_CW8_160425165036.raw~, NativeID:~controllerType=0 controllerNumber=1 scan=3755~
1		A5A6M6	Keratin, type II cytoskeletal 1 OS=Pan troglodytes GN=KRT1 PE=2 SV=1	1248	65663	101	54	40	29	4587	1	0	1	546.756	1091.5	2	1091.5	0.0016	0	47.06	0.0013	R	GSGGGSSGGSIGGR	G					FL0145_JHendy_130416_MSQ525_CW8_160425165036.2430.2430.2 File:~FL0145_JHendy_130416_MSQ525_CW8_160425165036.raw~, NativeID:~controllerType=0 controllerNumber=1 scan=2430~
1		A5A6M6	Keratin, type II cytoskeletal 1 OS=Pan troglodytes GN=KRT1 PE=2 SV=1	1248	65663	101	54	40	29	5160	1	0	1	563.275	1124.54	2	1124.53	0.0011	0	59.61	0.0016	K	AEAESLYQSK	Y					FL0145_JHendy_130416_MSQ525_CW8_160425165036.4998.4998.2 File:~FL0145_JHendy_130416_MSQ525_CW8_160425165036.raw~, NativeID:~controllerType=0 controllerNumber=1 scan=4998~
1		A5A6M6	Keratin, type II cytoskeletal 1 OS=Pan troglodytes GN=KRT1 PE=2 SV=1	1248	65663	101	54	40	29	5195	1	0	1	564.274	1126.53	2	1126.53	-0.0003	1	41.35	0.02	K	KDVDGAYMTK	V					FL0145_JHendy_130416_MSQ525_CW8_160425165036.3510.3510.2 File:~FL0145_JHendy_130416_MSQ525_CW8_160425165036.raw~, NativeID:~controllerType=0 controllerNumber=1 scan=3510~
1		A5A6M6	Keratin, type II cytoskeletal 1 OS=Pan troglodytes GN=KRT1 PE=2 SV=1	1248	65663	101	54	40	29	5810	1	0	1	579.26	1156.51	2	1156.51	-0.0013	0	34.5	0.015	R	DYQELMNTK	L	Oxidation (M)	0.000003000.0			FL0145_JHendy_130416_MSQ525_CW8_160425165036.5486.5486.2 File:~FL0145_JHendy_130416_MSQ525_CW8_160425165036.raw~, NativeID:~controllerType=0 controllerNumber=1 scan=5486~
1		A5A6M6	Keratin, type II cytoskeletal 1 OS=Pan troglodytes GN=KRT1 PE=2 SV=1	1248	65663	101	54	40	29	6298	1	0	0	590.796	1179.58	2	1179.58	0.0008	0	60.39	0.0018	K	YEELQITAGR	H	Deamidated (NQ)	0.0000200000.0			FL0145_JHendy_130416_MSQ525_CW8_160425165036.11287.11287.2 File:~FL0145_JHendy_130416_MSQ525_CW8_160425165036.raw~, NativeID:~controllerType=0 controllerNumber=1 scan=11287~
1		A5A6M6	Keratin, type II cytoskeletal 1 OS=Pan troglodytes GN=KRT1 PE=2 SV=1	1248	65663	101	54	40	29	8132	1	0	1	633.814	1265.61	2	1265.61	0.0001	0	34.28	0.013	R	TNAENEFVTIK	K	Deamidated (NQ)	0.00002000000.0			FL0145_JHendy_130416_MSQ525_CW8_160425165036.12742.12742.2 File:~FL0145_JHendy_130416_MSQ525_CW8_160425165036.raw~, NativeID:~controllerType=0 controllerNumber=1 scan=12742~
1		A5A6M6	Keratin, type II cytoskeletal 1 OS=Pan troglodytes GN=KRT1 PE=2 SV=1	1248	65663	101	54	40	29	8144	1	0	1	634.306	1266.6	2	1266.6	-0.0015	0	36.6	0.047	R	TNAENEFVTIK	K	2 Deamidated (NQ)	0.02002000000.0			FL0145_JHendy_130416_MSQ525_CW8_160425165036.14307.14307.2 File:~FL0145_JHendy_130416_MSQ525_CW8_160425165036.raw~, NativeID:~controllerType=0 controllerNumber=1 scan=14307~
1		A5A6M6	Keratin, type II cytoskeletal 1 OS=Pan troglodytes GN=KRT1 PE=2 SV=1	1248	65663	101	54	40	29	8410	1	0	1	639.358	1276.7	2	1276.7	-0.001	0	39.24	0.0029	K	LALDLEIATYR	T					FL0145_JHendy_130416_MSQ525_CW8_160425165036.24017.24017.2 File:~FL0145_JHendy_130416_MSQ525_CW8_160425165036.raw~, NativeID:~controllerType=0 controllerNumber=1 scan=24017~
1		A5A6M6	Keratin, type II cytoskeletal 1 OS=Pan troglodytes GN=KRT1 PE=2 SV=1	1248	65663	101	54	40	29	8411	1	0	1	639.36	1276.7	2	1276.7	0.002	0	63.99	4.1e-05	K	LALDLEIATYR	T					FL0145_JHendy_130416_MSQ525_CW8_160425165036.23332.23332.2 File:~FL0145_JHendy_130416_MSQ525_CW8_160425165036.raw~, NativeID:~controllerType=0 controllerNumber=1 scan=23332~
1		A5A6M6	Keratin, type II cytoskeletal 1 OS=Pan troglodytes GN=KRT1 PE=2 SV=1	1248	65663	101	54	40	29	8412	1	0	1	639.36	1276.71	2	1276.7	0.0026	0	64.88	0.00013	K	LALDLEIATYR	T					FL0145_JHendy_130416_MSQ525_CW8_160425165036.22025.22025.2 File:~FL0145_JHendy_130416_MSQ525_CW8_160425165036.raw~, NativeID:~controllerType=0 controllerNumber=1 scan=22025~
1		A5A6M6	Keratin, type II cytoskeletal 1 OS=Pan troglodytes GN=KRT1 PE=2 SV=1	1248	65663	101	54	40	29	8483	1	0	1	640.829	1279.64	2	1279.64	0.0018	1	51.26	0.00056	K	AQYEDIAQKSK	A					FL0145_JHendy_130416_MSQ525_CW8_160425165036.3618.3618.2 File:~FL0145_JHendy_130416_MSQ525_CW8_160425165036.raw~, NativeID:~controllerType=0 controllerNumber=1 scan=3618~
1		A5A6M6	Keratin, type II cytoskeletal 1 OS=Pan troglodytes GN=KRT1 PE=2 SV=1	1248	65663	101	54	40	29	9058	1	0	1	651.856	1301.7	2	1301.69	0.0026	1	60.41	0.0019	R	NSKIEISELNR	V					FL0145_JHendy_130416_MSQ525_CW8_160425165036.6801.6801.2 File:~FL0145_JHendy_130416_MSQ525_CW8_160425165036.raw~, NativeID:~controllerType=0 controllerNumber=1 scan=6801~
1		A5A6M6	Keratin, type II cytoskeletal 1 OS=Pan troglodytes GN=KRT1 PE=2 SV=1	1248	65663	101	54	40	29	9061	1	0	1	651.862	1301.71	2	1301.71	0.0013	0	42.36	0.034	R	SLDLDSIIAEVK	A					FL0145_JHendy_130416_MSQ525_CW8_160425165036.22770.22770.2 File:~FL0145_JHendy_130416_MSQ525_CW8_160425165036.raw~, NativeID:~controllerType=0 controllerNumber=1 scan=22770~
1		A5A6M6	Keratin, type II cytoskeletal 1 OS=Pan troglodytes GN=KRT1 PE=2 SV=1	1248	65663	101	54	40	29	9062	1	0	1	651.862	1301.71	2	1301.71	0.0015	0	44.52	0.02	R	SLDLDSIIAEVK	A					FL0145_JHendy_130416_MSQ525_CW8_160425165036.27340.27340.2 File:~FL0145_JHendy_130416_MSQ525_CW8_160425165036.raw~, NativeID:~controllerType=0 controllerNumber=1 scan=27340~
1		A5A6M6	Keratin, type II cytoskeletal 1 OS=Pan troglodytes GN=KRT1 PE=2 SV=1	1248	65663	101	54	40	29	9063	1	0	1	651.862	1301.71	2	1301.71	0.0016	0	63.54	0.00034	R	SLDLDSIIAEVK	A					FL0145_JHendy_130416_MSQ525_CW8_160425165036.29784.29784.2 File:~FL0145_JHendy_130416_MSQ525_CW8_160425165036.raw~, NativeID:~controllerType=0 controllerNumber=1 scan=29784~
1		A5A6M6	Keratin, type II cytoskeletal 1 OS=Pan troglodytes GN=KRT1 PE=2 SV=1	1248	65663	101	54	40	29	9064	1	0	1	651.862	1301.71	2	1301.71	0.0016	0	71.47	0.00017	R	SLDLDSIIAEVK	A					FL0145_JHendy_130416_MSQ525_CW8_160425165036.25420.25420.2 File:~FL0145_JHendy_130416_MSQ525_CW8_160425165036.raw~, NativeID:~controllerType=0 controllerNumber=1 scan=25420~
1		A5A6M6	Keratin, type II cytoskeletal 1 OS=Pan troglodytes GN=KRT1 PE=2 SV=1	1248	65663	101	54	40	29	9065	1	0	1	651.862	1301.71	2	1301.71	0.0017	0	101.59	1.6e-07	R	SLDLDSIIAEVK	A					FL0145_JHendy_130416_MSQ525_CW8_160425165036.28231.28231.2 File:~FL0145_JHendy_130416_MSQ525_CW8_160425165036.raw~, NativeID:~controllerType=0 controllerNumber=1 scan=28231~
1		A5A6M6	Keratin, type II cytoskeletal 1 OS=Pan troglodytes GN=KRT1 PE=2 SV=1	1248	65663	101	54	40	29	9066	1	0	1	651.863	1301.71	2	1301.71	0.0036	0	80.94	1.8e-05	R	SLDLDSIIAEVK	A					FL0145_JHendy_130416_MSQ525_CW8_160425165036.28796.28796.2 File:~FL0145_JHendy_130416_MSQ525_CW8_160425165036.raw~, NativeID:~controllerType=0 controllerNumber=1 scan=28796~
1		A5A6M6	Keratin, type II cytoskeletal 1 OS=Pan troglodytes GN=KRT1 PE=2 SV=1	1248	65663	101	54	40	29	9091	1	0	1	652.346	1302.68	2	1302.68	-0.0002	1	29.32	0.2	R	NSKIEISELNR	V	Deamidated (NQ)	0.20000000000.0			FL0145_JHendy_130416_MSQ525_CW8_160425165036.8941.8941.2 File:~FL0145_JHendy_130416_MSQ525_CW8_160425165036.raw~, NativeID:~controllerType=0 controllerNumber=1 scan=8941~
1		A5A6M6	Keratin, type II cytoskeletal 1 OS=Pan troglodytes GN=KRT1 PE=2 SV=1	1248	65663	101	54	40	29	9093	1	0	1	652.347	1302.68	2	1302.68	0.001	1	30.4	0.32	R	NSKIEISELNR	V	Deamidated (NQ)	0.20000000000.0			FL0145_JHendy_130416_MSQ525_CW8_160425165036.9812.9812.2 File:~FL0145_JHendy_130416_MSQ525_CW8_160425165036.raw~, NativeID:~controllerType=0 controllerNumber=1 scan=9812~
1		A5A6M6	Keratin, type II cytoskeletal 1 OS=Pan troglodytes GN=KRT1 PE=2 SV=1	1248	65663	101	54	40	29	9879	1	0	1	447.56	1339.66	3	1339.66	-0.0037	1	30.78	0.049	K	SKAEAESLYQSK	Y					FL0145_JHendy_130416_MSQ525_CW8_160425165036.3772.3772.3 File:~FL0145_JHendy_130416_MSQ525_CW8_160425165036.raw~, NativeID:~controllerType=0 controllerNumber=1 scan=3772~
1		A5A6M6	Keratin, type II cytoskeletal 1 OS=Pan troglodytes GN=KRT1 PE=2 SV=1	1248	65663	101	54	40	29	9880	1	0	1	670.839	1339.66	2	1339.66	0.0018	1	76.33	3.7e-06	K	SKAEAESLYQSK	Y					FL0145_JHendy_130416_MSQ525_CW8_160425165036.3764.3764.2 File:~FL0145_JHendy_130416_MSQ525_CW8_160425165036.raw~, NativeID:~controllerType=0 controllerNumber=1 scan=3764~
1		A5A6M6	Keratin, type II cytoskeletal 1 OS=Pan troglodytes GN=KRT1 PE=2 SV=1	1248	65663	101	54	40	29	9906	1	0	1	671.33	1340.65	2	1340.65	0.0004	1	33.54	0.22	K	SKAEAESLYQSK	Y	Deamidated (NQ)	0.000000000200.0			FL0145_JHendy_130416_MSQ525_CW8_160425165036.3581.3581.2 File:~FL0145_JHendy_130416_MSQ525_CW8_160425165036.raw~, NativeID:~controllerType=0 controllerNumber=1 scan=3581~
1		A5A6M6	Keratin, type II cytoskeletal 1 OS=Pan troglodytes GN=KRT1 PE=2 SV=1	1248	65663	101	54	40	29	9908	1	0	1	671.332	1340.65	2	1340.65	0.0033	1	59.38	0.00069	K	SKAEAESLYQSK	Y	Deamidated (NQ)	0.000000000200.0			FL0145_JHendy_130416_MSQ525_CW8_160425165036.4089.4089.2 File:~FL0145_JHendy_130416_MSQ525_CW8_160425165036.raw~, NativeID:~controllerType=0 controllerNumber=1 scan=4089~
1		A5A6M6	Keratin, type II cytoskeletal 1 OS=Pan troglodytes GN=KRT1 PE=2 SV=1	1248	65663	101	54	40	29	10878	1	0	1	692.349	1382.68	2	1382.68	0.0001	0	60.91	0.00011	K	SLNNQFASFIDK	V					FL0145_JHendy_130416_MSQ525_CW8_160425165036.19273.19273.2 File:~FL0145_JHendy_130416_MSQ525_CW8_160425165036.raw~, NativeID:~controllerType=0 controllerNumber=1 scan=19273~
1		A5A6M6	Keratin, type II cytoskeletal 1 OS=Pan troglodytes GN=KRT1 PE=2 SV=1	1248	65663	101	54	40	29	11106	1	0	1	697.369	1392.72	2	1392.72	-0.0014	1	78.6	1.7e-06	R	TNAENEFVTIKK	D					FL0145_JHendy_130416_MSQ525_CW8_160425165036.6516.6516.2 File:~FL0145_JHendy_130416_MSQ525_CW8_160425165036.raw~, NativeID:~controllerType=0 controllerNumber=1 scan=6516~
1		A5A6M6	Keratin, type II cytoskeletal 1 OS=Pan troglodytes GN=KRT1 PE=2 SV=1	1248	65663	101	54	40	29	11108	1	0	1	465.249	1392.73	3	1392.72	0.0008	1	34.32	0.013	R	TNAENEFVTIKK	D					FL0145_JHendy_130416_MSQ525_CW8_160425165036.6544.6544.3 File:~FL0145_JHendy_130416_MSQ525_CW8_160425165036.raw~, NativeID:~controllerType=0 controllerNumber=1 scan=6544~
1		A5A6M6	Keratin, type II cytoskeletal 1 OS=Pan troglodytes GN=KRT1 PE=2 SV=1	1248	65663	101	54	40	29	11136	1	0	1	698.356	1394.7	2	1394.69	0.0052	1	39.58	0.0047	R	TNAENEFVTIKK	D	2 Deamidated (NQ)	0.020020000000.0			FL0145_JHendy_130416_MSQ525_CW8_160425165036.8785.8785.2 File:~FL0145_JHendy_130416_MSQ525_CW8_160425165036.raw~, NativeID:~controllerType=0 controllerNumber=1 scan=8785~
1		A5A6M6	Keratin, type II cytoskeletal 1 OS=Pan troglodytes GN=KRT1 PE=2 SV=1	1248	65663	101	54	40	29	12750	3	0	0	490.947	1469.82	3	1469.82	-0.0004	1	25.3	1.3	K	IEISELNRVIQR	L	Deamidated (NQ)	0.000000200000.0			FL0145_JHendy_130416_MSQ525_CW8_160425165036.12270.12270.3 File:~FL0145_JHendy_130416_MSQ525_CW8_160425165036.raw~, NativeID:~controllerType=0 controllerNumber=1 scan=12270~
1		A5A6M6	Keratin, type II cytoskeletal 1 OS=Pan troglodytes GN=KRT1 PE=2 SV=1	1248	65663	101	54	40	29	12773	1	0	0	491.276	1470.81	3	1470.8	0.0024	1	26.68	0.58	K	IEISELNRVIQR	L	2 Deamidated (NQ)	0.000000200020.0			FL0145_JHendy_130416_MSQ525_CW8_160425165036.17839.17839.3 File:~FL0145_JHendy_130416_MSQ525_CW8_160425165036.raw~, NativeID:~controllerType=0 controllerNumber=1 scan=17839~
1		A5A6M6	Keratin, type II cytoskeletal 1 OS=Pan troglodytes GN=KRT1 PE=2 SV=1	1248	65663	101	54	40	29	12774	3	0	0	491.276	1470.81	3	1470.8	0.0029	1	41.98	0.12	K	IEISELNRVIQR	L	2 Deamidated (NQ)	0.000000200020.0			FL0145_JHendy_130416_MSQ525_CW8_160425165036.12782.12782.3 File:~FL0145_JHendy_130416_MSQ525_CW8_160425165036.raw~, NativeID:~controllerType=0 controllerNumber=1 scan=12782~
1		A5A6M6	Keratin, type II cytoskeletal 1 OS=Pan troglodytes GN=KRT1 PE=2 SV=1	1248	65663	101	54	40	29	12817	1	0	0	738.397	1474.78	2	1474.78	0.0017	0	76.78	5e-05	R	FLEQQNQVLQTK	W					FL0145_JHendy_130416_MSQ525_CW8_160425165036.9954.9954.2 File:~FL0145_JHendy_130416_MSQ525_CW8_160425165036.raw~, NativeID:~controllerType=0 controllerNumber=1 scan=9954~
1		A5A6M6	Keratin, type II cytoskeletal 1 OS=Pan troglodytes GN=KRT1 PE=2 SV=1	1248	65663	101	54	40	29	12819	1	0	0	738.398	1474.78	2	1474.78	0.0035	0	43.95	0.096	R	FLEQQNQVLQTK	W					FL0145_JHendy_130416_MSQ525_CW8_160425165036.10099.10099.2 File:~FL0145_JHendy_130416_MSQ525_CW8_160425165036.raw~, NativeID:~controllerType=0 controllerNumber=1 scan=10099~
1		A5A6M6	Keratin, type II cytoskeletal 1 OS=Pan troglodytes GN=KRT1 PE=2 SV=1	1248	65663	101	54	40	29	12831	1	0	0	738.891	1475.77	2	1475.76	0.0047	0	66.91	0.00055	R	FLEQQNQVLQTK	W	Deamidated (NQ)	0.000000200000.0			FL0145_JHendy_130416_MSQ525_CW8_160425165036.11225.11225.2 File:~FL0145_JHendy_130416_MSQ525_CW8_160425165036.raw~, NativeID:~controllerType=0 controllerNumber=1 scan=11225~
1		A5A6M6	Keratin, type II cytoskeletal 1 OS=Pan troglodytes GN=KRT1 PE=2 SV=1	1248	65663	101	54	40	29	12844	1	0	0	739.381	1476.75	2	1476.75	0.0021	0	75.51	7.1e-05	R	FLEQQNQVLQTK	W	2 Deamidated (NQ)	0.000002200000.0			FL0145_JHendy_130416_MSQ525_CW8_160425165036.11536.11536.2 File:~FL0145_JHendy_130416_MSQ525_CW8_160425165036.raw~, NativeID:~controllerType=0 controllerNumber=1 scan=11536~
1		A5A6M6	Keratin, type II cytoskeletal 1 OS=Pan troglodytes GN=KRT1 PE=2 SV=1	1248	65663	101	54	40	29	12859	1	0	0	739.873	1477.73	2	1477.73	0.002	0	71.36	0.00018	R	FLEQQNQVLQTK	W	3 Deamidated (NQ)	0.000202200000.0			FL0145_JHendy_130416_MSQ525_CW8_160425165036.12484.12484.2 File:~FL0145_JHendy_130416_MSQ525_CW8_160425165036.raw~, NativeID:~controllerType=0 controllerNumber=1 scan=12484~
1		A5A6M6	Keratin, type II cytoskeletal 1 OS=Pan troglodytes GN=KRT1 PE=2 SV=1	1248	65663	101	54	40	29	12860	1	0	0	739.874	1477.73	2	1477.73	0.0038	0	45.19	0.073	R	FLEQQNQVLQTK	W	3 Deamidated (NQ)	0.000220200000.0			FL0145_JHendy_130416_MSQ525_CW8_160425165036.11827.11827.2 File:~FL0145_JHendy_130416_MSQ525_CW8_160425165036.raw~, NativeID:~controllerType=0 controllerNumber=1 scan=11827~
1		A5A6M6	Keratin, type II cytoskeletal 1 OS=Pan troglodytes GN=KRT1 PE=2 SV=1	1248	65663	101	54	40	29	12863	1	0	0	739.88	1477.75	2	1476.75	0.9996	0	44.97	0.012	R	FLEQQNQVLQTK	W	2 Deamidated (NQ)	0.000020200000.0			FL0145_JHendy_130416_MSQ525_CW8_160425165036.10887.10887.2 File:~FL0145_JHendy_130416_MSQ525_CW8_160425165036.raw~, NativeID:~controllerType=0 controllerNumber=1 scan=10887~
1		A5A6M6	Keratin, type II cytoskeletal 1 OS=Pan troglodytes GN=KRT1 PE=2 SV=1	1248	65663	101	54	40	29	12867	1	0	0	740.364	1478.71	2	1478.71	-0.0012	0	79.66	1.3e-05	R	FLEQQNQVLQTK	W	4 Deamidated (NQ)	0.000022200200.0			FL0145_JHendy_130416_MSQ525_CW8_160425165036.12929.12929.2 File:~FL0145_JHendy_130416_MSQ525_CW8_160425165036.raw~, NativeID:~controllerType=0 controllerNumber=1 scan=12929~
1		A5A6M6	Keratin, type II cytoskeletal 1 OS=Pan troglodytes GN=KRT1 PE=2 SV=1	1248	65663	101	54	40	29	12889	1	0	0	740.857	1479.7	2	1479.7	0.001	0	65.78	0.00048	R	FLEQQNQVLQTK	W	5 Deamidated (NQ)	0.000222200200.0			FL0145_JHendy_130416_MSQ525_CW8_160425165036.13950.13950.2 File:~FL0145_JHendy_130416_MSQ525_CW8_160425165036.raw~, NativeID:~controllerType=0 controllerNumber=1 scan=13950~
1		A5A6M6	Keratin, type II cytoskeletal 1 OS=Pan troglodytes GN=KRT1 PE=2 SV=1	1248	65663	101	54	40	29	12890	1	0	0	740.857	1479.7	2	1479.7	0.0019	0	58.21	0.00027	R	FLEQQNQVLQTK	W	5 Deamidated (NQ)	0.000222200200.0			FL0145_JHendy_130416_MSQ525_CW8_160425165036.16024.16024.2 File:~FL0145_JHendy_130416_MSQ525_CW8_160425165036.raw~, NativeID:~controllerType=0 controllerNumber=1 scan=16024~
1		A5A6M6	Keratin, type II cytoskeletal 1 OS=Pan troglodytes GN=KRT1 PE=2 SV=1	1248	65663	101	54	40	29	13993	1	0	1	513.933	1538.78	3	1538.78	-0.0004	1	26.55	0.076	R	LLRDYQELMNTK	L	Oxidation (M)	0.000000003000.0			FL0145_JHendy_130416_MSQ525_CW8_160425165036.7687.7687.3 File:~FL0145_JHendy_130416_MSQ525_CW8_160425165036.raw~, NativeID:~controllerType=0 controllerNumber=1 scan=7687~
1		A5A6M6	Keratin, type II cytoskeletal 1 OS=Pan troglodytes GN=KRT1 PE=2 SV=1	1248	65663	101	54	40	29	13995	1	0	1	770.396	1538.78	2	1538.78	0.0018	1	52.39	0.0082	R	LLRDYQELMNTK	L	Oxidation (M)	0.000000003000.0			FL0145_JHendy_130416_MSQ525_CW8_160425165036.7691.7691.2 File:~FL0145_JHendy_130416_MSQ525_CW8_160425165036.raw~, NativeID:~controllerType=0 controllerNumber=1 scan=7691~
1		A5A6M6	Keratin, type II cytoskeletal 1 OS=Pan troglodytes GN=KRT1 PE=2 SV=1	1248	65663	101	54	40	29	14009	1	0	1	770.888	1539.76	2	1539.76	0.001	1	46	0.0021	R	LLRDYQELMNTK	L	Deamidated (NQ); Oxidation (M)	0.000000003200.0			FL0145_JHendy_130416_MSQ525_CW8_160425165036.7861.7861.2 File:~FL0145_JHendy_130416_MSQ525_CW8_160425165036.raw~, NativeID:~controllerType=0 controllerNumber=1 scan=7861~
1		A5A6M6	Keratin, type II cytoskeletal 1 OS=Pan troglodytes GN=KRT1 PE=2 SV=1	1248	65663	101	54	40	29	14012	1	0	1	770.889	1539.76	2	1539.76	0.0028	1	47.49	0.0015	R	LLRDYQELMNTK	L	Deamidated (NQ); Oxidation (M)	0.000000003200.0			FL0145_JHendy_130416_MSQ525_CW8_160425165036.8249.8249.2 File:~FL0145_JHendy_130416_MSQ525_CW8_160425165036.raw~, NativeID:~controllerType=0 controllerNumber=1 scan=8249~
1		A5A6M6	Keratin, type II cytoskeletal 1 OS=Pan troglodytes GN=KRT1 PE=2 SV=1	1248	65663	101	54	40	29	14029	1	0	1	514.589	1540.74	3	1540.74	0.0003	1	29.9	0.16	R	LLRDYQELMNTK	L	2 Deamidated (NQ); Oxidation (M)	0.000002003200.0			FL0145_JHendy_130416_MSQ525_CW8_160425165036.9212.9212.3 File:~FL0145_JHendy_130416_MSQ525_CW8_160425165036.raw~, NativeID:~controllerType=0 controllerNumber=1 scan=9212~
1		A5A6M6	Keratin, type II cytoskeletal 1 OS=Pan troglodytes GN=KRT1 PE=2 SV=1	1248	65663	101	54	40	29	14045	1	0	1	514.923	1541.75	3	1540.74	1.0038	1	28.06	0.23	R	LLRDYQELMNTK	L	2 Deamidated (NQ); Oxidation (M)	0.000002003200.0			FL0145_JHendy_130416_MSQ525_CW8_160425165036.8651.8651.3 File:~FL0145_JHendy_130416_MSQ525_CW8_160425165036.raw~, NativeID:~controllerType=0 controllerNumber=1 scan=8651~
1		A5A6M6	Keratin, type II cytoskeletal 1 OS=Pan troglodytes GN=KRT1 PE=2 SV=1	1248	65663	101	54	40	29	14191	1	0	0	775.392	1548.77	2	1548.77	0.0017	0	31.13	0.05	R	FLEQQNQVLQTK	W	3 Deamidated (NQ); Propionamide (K)	0.000002200204.0			FL0145_JHendy_130416_MSQ525_CW8_160425165036.12134.12134.2 File:~FL0145_JHendy_130416_MSQ525_CW8_160425165036.raw~, NativeID:~controllerType=0 controllerNumber=1 scan=12134~
1		A5A6M6	Keratin, type II cytoskeletal 1 OS=Pan troglodytes GN=KRT1 PE=2 SV=1	1248	65663	101	54	40	29	15904	1	0	1	546.96	1637.86	3	1637.85	0.0044	1	61.27	0.00021	K	SLNNQFASFIDKVR	F					FL0145_JHendy_130416_MSQ525_CW8_160425165036.20069.20069.3 File:~FL0145_JHendy_130416_MSQ525_CW8_160425165036.raw~, NativeID:~controllerType=0 controllerNumber=1 scan=20069~
1		A5A6M6	Keratin, type II cytoskeletal 1 OS=Pan troglodytes GN=KRT1 PE=2 SV=1	1248	65663	101	54	40	29	15952	3	0	1	547.614	1639.82	3	1639.82	0.0005	1	40.86	0.18	K	SLNNQFASFIDKVR	F	2 Deamidated (NQ)	0.00202000000000.0			FL0145_JHendy_130416_MSQ525_CW8_160425165036.21758.21758.3 File:~FL0145_JHendy_130416_MSQ525_CW8_160425165036.raw~, NativeID:~controllerType=0 controllerNumber=1 scan=21758~
1		A5A6M6	Keratin, type II cytoskeletal 1 OS=Pan troglodytes GN=KRT1 PE=2 SV=1	1248	65663	101	54	40	29	15953	3	0	1	547.614	1639.82	3	1639.82	0.0005	1	26.18	1.3	K	SLNNQFASFIDKVR	F	2 Deamidated (NQ)	0.00220000000000.0			FL0145_JHendy_130416_MSQ525_CW8_160425165036.23876.23876.3 File:~FL0145_JHendy_130416_MSQ525_CW8_160425165036.raw~, NativeID:~controllerType=0 controllerNumber=1 scan=23876~
1		A5A6M6	Keratin, type II cytoskeletal 1 OS=Pan troglodytes GN=KRT1 PE=2 SV=1	1248	65663	101	54	40	29	15955	1	0	1	547.615	1639.82	3	1639.82	0.003	1	33.09	0.025	K	SLNNQFASFIDKVR	F	2 Deamidated (NQ)	0.00220000000000.0			FL0145_JHendy_130416_MSQ525_CW8_160425165036.24584.24584.3 File:~FL0145_JHendy_130416_MSQ525_CW8_160425165036.raw~, NativeID:~controllerType=0 controllerNumber=1 scan=24584~
1		A5A6M6	Keratin, type II cytoskeletal 1 OS=Pan troglodytes GN=KRT1 PE=2 SV=1	1248	65663	101	54	40	29	15958	1	0	1	547.622	1639.84	3	1638.84	1.0064	1	39.57	0.036	K	SLNNQFASFIDKVR	F	Deamidated (NQ)	0.00002000000000.0			FL0145_JHendy_130416_MSQ525_CW8_160425165036.21619.21619.3 File:~FL0145_JHendy_130416_MSQ525_CW8_160425165036.raw~, NativeID:~controllerType=0 controllerNumber=1 scan=21619~
1		A5A6M6	Keratin, type II cytoskeletal 1 OS=Pan troglodytes GN=KRT1 PE=2 SV=1	1248	65663	101	54	40	29	15982	1	0	1	547.942	1640.8	3	1640.8	-0.0007	1	27.79	0.41	K	SLNNQFASFIDKVR	F	3 Deamidated (NQ)	0.00222000000000.0			FL0145_JHendy_130416_MSQ525_CW8_160425165036.21842.21842.3 File:~FL0145_JHendy_130416_MSQ525_CW8_160425165036.raw~, NativeID:~controllerType=0 controllerNumber=1 scan=21842~
1		A5A6M6	Keratin, type II cytoskeletal 1 OS=Pan troglodytes GN=KRT1 PE=2 SV=1	1248	65663	101	54	40	29	15983	1	0	1	547.942	1640.8	3	1640.8	0.0002	1	35.59	0.094	K	SLNNQFASFIDKVR	F	3 Deamidated (NQ)	0.00222000000000.0			FL0145_JHendy_130416_MSQ525_CW8_160425165036.19529.19529.3 File:~FL0145_JHendy_130416_MSQ525_CW8_160425165036.raw~, NativeID:~controllerType=0 controllerNumber=1 scan=19529~
1		A5A6M6	Keratin, type II cytoskeletal 1 OS=Pan troglodytes GN=KRT1 PE=2 SV=1	1248	65663	101	54	40	29	15986	1	0	1	547.943	1640.81	3	1640.8	0.0015	1	44.04	0.019	K	SLNNQFASFIDKVR	F	3 Deamidated (NQ)	0.00222000000000.0			FL0145_JHendy_130416_MSQ525_CW8_160425165036.23993.23993.3 File:~FL0145_JHendy_130416_MSQ525_CW8_160425165036.raw~, NativeID:~controllerType=0 controllerNumber=1 scan=23993~
1		A5A6M6	Keratin, type II cytoskeletal 1 OS=Pan troglodytes GN=KRT1 PE=2 SV=1	1248	65663	101	54	40	29	15987	1	0	1	821.41	1640.81	2	1640.8	0.0016	1	57.93	0.0032	K	SLNNQFASFIDKVR	F	3 Deamidated (NQ)	0.00222000000000.0			FL0145_JHendy_130416_MSQ525_CW8_160425165036.23977.23977.2 File:~FL0145_JHendy_130416_MSQ525_CW8_160425165036.raw~, NativeID:~controllerType=0 controllerNumber=1 scan=23977~
1		A5A6M6	Keratin, type II cytoskeletal 1 OS=Pan troglodytes GN=KRT1 PE=2 SV=1	1248	65663	101	54	40	29	15988	1	0	1	547.943	1640.81	3	1640.8	0.0024	1	47.93	0.0087	K	SLNNQFASFIDKVR	F	3 Deamidated (NQ)	0.00222000000000.0			FL0145_JHendy_130416_MSQ525_CW8_160425165036.26468.26468.3 File:~FL0145_JHendy_130416_MSQ525_CW8_160425165036.raw~, NativeID:~controllerType=0 controllerNumber=1 scan=26468~
1		A5A6M6	Keratin, type II cytoskeletal 1 OS=Pan troglodytes GN=KRT1 PE=2 SV=1	1248	65663	101	54	40	29	15989	1	0	1	821.411	1640.81	2	1640.8	0.0036	1	33.46	0.29	K	SLNNQFASFIDKVR	F	3 Deamidated (NQ)	0.00222000000000.0			FL0145_JHendy_130416_MSQ525_CW8_160425165036.19851.19851.2 File:~FL0145_JHendy_130416_MSQ525_CW8_160425165036.raw~, NativeID:~controllerType=0 controllerNumber=1 scan=19851~
1		A5A6M6	Keratin, type II cytoskeletal 1 OS=Pan troglodytes GN=KRT1 PE=2 SV=1	1248	65663	101	54	40	29	15994	1	0	1	547.95	1640.83	3	1639.82	1.0085	1	49.56	0.0042	K	SLNNQFASFIDKVR	F	2 Deamidated (NQ)	0.00220000000000.0			FL0145_JHendy_130416_MSQ525_CW8_160425165036.21783.21783.3 File:~FL0145_JHendy_130416_MSQ525_CW8_160425165036.raw~, NativeID:~controllerType=0 controllerNumber=1 scan=21783~
1		A5A6M6	Keratin, type II cytoskeletal 1 OS=Pan troglodytes GN=KRT1 PE=2 SV=1	1248	65663	101	54	40	29	16227	1	0	1	827.412	1652.81	2	1652.81	0.0019	1	42.6	0.0023	K	DVDGAYMTKVDLQAK	L					FL0145_JHendy_130416_MSQ525_CW8_160425165036.12400.12400.2 File:~FL0145_JHendy_130416_MSQ525_CW8_160425165036.raw~, NativeID:~controllerType=0 controllerNumber=1 scan=12400~
1		A5A6M6	Keratin, type II cytoskeletal 1 OS=Pan troglodytes GN=KRT1 PE=2 SV=1	1248	65663	101	54	40	29	16290	1	0	1	829.399	1656.78	2	1656.79	-0.0018	0	67.58	0.00028	R	SGGGFSSGSAGIINYQR	R					FL0145_JHendy_130416_MSQ525_CW8_160425165036.12320.12320.2 File:~FL0145_JHendy_130416_MSQ525_CW8_160425165036.raw~, NativeID:~controllerType=0 controllerNumber=1 scan=12320~
1		A5A6M6	Keratin, type II cytoskeletal 1 OS=Pan troglodytes GN=KRT1 PE=2 SV=1	1248	65663	101	54	40	29	16315	1	0	1	829.896	1657.78	2	1657.77	0.0078	0	50.17	0.00032	R	SGGGFSSGSAGIINYQR	R	Deamidated (NQ)	0.00000000000002000.0			FL0145_JHendy_130416_MSQ525_CW8_160425165036.13270.13270.2 File:~FL0145_JHendy_130416_MSQ525_CW8_160425165036.raw~, NativeID:~controllerType=0 controllerNumber=1 scan=13270~
1		A5A6M6	Keratin, type II cytoskeletal 1 OS=Pan troglodytes GN=KRT1 PE=2 SV=1	1248	65663	101	54	40	29	16780	1	0	1	563.328	1686.96	3	1686.96	0.0006	1	34.64	0.0078	R	SLVNLGGSKSISISVAR	G					FL0145_JHendy_130416_MSQ525_CW8_160425165036.14803.14803.3 File:~FL0145_JHendy_130416_MSQ525_CW8_160425165036.raw~, NativeID:~controllerType=0 controllerNumber=1 scan=14803~
1		A5A6M6	Keratin, type II cytoskeletal 1 OS=Pan troglodytes GN=KRT1 PE=2 SV=1	1248	65663	101	54	40	29	16796	1	0	1	563.658	1687.95	3	1687.95	0.0044	1	25.11	0.82	R	SLVNLGGSKSISISVAR	G	Deamidated (NQ)	0.00020000000000000.0			FL0145_JHendy_130416_MSQ525_CW8_160425165036.17288.17288.3 File:~FL0145_JHendy_130416_MSQ525_CW8_160425165036.raw~, NativeID:~controllerType=0 controllerNumber=1 scan=17288~
1		A5A6M6	Keratin, type II cytoskeletal 1 OS=Pan troglodytes GN=KRT1 PE=2 SV=1	1248	65663	101	54	40	29	17254	1	0	1	858.929	1715.84	2	1715.84	-0.0005	0	78.83	1.1e-06	K	QISNLQQSISDAEQR	G					FL0145_JHendy_130416_MSQ525_CW8_160425165036.12522.12522.2 File:~FL0145_JHendy_130416_MSQ525_CW8_160425165036.raw~, NativeID:~controllerType=0 controllerNumber=1 scan=12522~
1		A5A6M6	Keratin, type II cytoskeletal 1 OS=Pan troglodytes GN=KRT1 PE=2 SV=1	1248	65663	101	54	40	29	17869	1	0	1	876.418	1750.82	2	1750.82	0.0014	1	71.58	4.4e-06	R	GSGGGSSGGSIGGRGSSSGGVK	S					FL0145_JHendy_130416_MSQ525_CW8_160425165036.2595.2595.2 File:~FL0145_JHendy_130416_MSQ525_CW8_160425165036.raw~, NativeID:~controllerType=0 controllerNumber=1 scan=2595~
1		A5A6M6	Keratin, type II cytoskeletal 1 OS=Pan troglodytes GN=KRT1 PE=2 SV=1	1248	65663	101	54	40	29	17893	1	0	1	584.947	1751.82	3	1750.82	1.0006	1	38.8	0.0084	R	GSGGGSSGGSIGGRGSSSGGVK	S					FL0145_JHendy_130416_MSQ525_CW8_160425165036.2590.2590.3 File:~FL0145_JHendy_130416_MSQ525_CW8_160425165036.raw~, NativeID:~controllerType=0 controllerNumber=1 scan=2590~
1		A5A6M6	Keratin, type II cytoskeletal 1 OS=Pan troglodytes GN=KRT1 PE=2 SV=1	1248	65663	101	54	40	29	18352	1	0	1	890.379	1778.74	2	1778.74	0.001	0	149.38	8.9e-14	R	FSSCGGGGGSFGAGGGFGSR	S					FL0145_JHendy_130416_MSQ525_CW8_160425165036.10535.10535.2 File:~FL0145_JHendy_130416_MSQ525_CW8_160425165036.raw~, NativeID:~controllerType=0 controllerNumber=1 scan=10535~
1		A5A6M6	Keratin, type II cytoskeletal 1 OS=Pan troglodytes GN=KRT1 PE=2 SV=1	1248	65663	101	54	40	29	18354	1	0	1	890.381	1778.75	2	1778.74	0.0037	0	74.98	1.6e-07	R	FSSCGGGGGSFGAGGGFGSR	S					FL0145_JHendy_130416_MSQ525_CW8_160425165036.11168.11168.2 File:~FL0145_JHendy_130416_MSQ525_CW8_160425165036.raw~, NativeID:~controllerType=0 controllerNumber=1 scan=11168~
1		A5A6M6	Keratin, type II cytoskeletal 1 OS=Pan troglodytes GN=KRT1 PE=2 SV=1	1248	65663	101	54	40	29	18369	1	0	1	890.885	1779.75	2	1778.74	1.0112	0	27.18	0.039	R	FSSCGGGGGSFGAGGGFGSR	S					FL0145_JHendy_130416_MSQ525_CW8_160425165036.11965.11965.2 File:~FL0145_JHendy_130416_MSQ525_CW8_160425165036.raw~, NativeID:~controllerType=0 controllerNumber=1 scan=11965~
1		A5A6M6	Keratin, type II cytoskeletal 1 OS=Pan troglodytes GN=KRT1 PE=2 SV=1	1248	65663	101	54	40	29	19001	1	0	1	605.637	1813.89	3	1812.89	1.0028	1	34.04	0.0079	R	SGGGFSSGSAGIINYQRR	T					FL0145_JHendy_130416_MSQ525_CW8_160425165036.8907.8907.3 File:~FL0145_JHendy_130416_MSQ525_CW8_160425165036.raw~, NativeID:~controllerType=0 controllerNumber=1 scan=8907~
1		A5A6M6	Keratin, type II cytoskeletal 1 OS=Pan troglodytes GN=KRT1 PE=2 SV=1	1248	65663	101	54	40	29	21442	1	0	1	665.331	1992.97	3	1992.97	0.0009	0	69.08	0.00014	R	THNLEPYFESFINNLR	R					FL0145_JHendy_130416_MSQ525_CW8_160425165036.26810.26810.3 File:~FL0145_JHendy_130416_MSQ525_CW8_160425165036.raw~, NativeID:~controllerType=0 controllerNumber=1 scan=26810~
1		A5A6M6	Keratin, type II cytoskeletal 1 OS=Pan troglodytes GN=KRT1 PE=2 SV=1	1248	65663	101	54	40	29	21455	1	0	1	665.661	1993.96	3	1993.95	0.0069	0	35.33	0.015	R	THNLEPYFESFINNLR	R	Deamidated (NQ)	0.0000000000000200.0			FL0145_JHendy_130416_MSQ525_CW8_160425165036.22777.22777.3 File:~FL0145_JHendy_130416_MSQ525_CW8_160425165036.raw~, NativeID:~controllerType=0 controllerNumber=1 scan=22777~
1		A5A6M6	Keratin, type II cytoskeletal 1 OS=Pan troglodytes GN=KRT1 PE=2 SV=1	1248	65663	101	54	40	29	23032	1	0	1	539.02	2152.05	4	2151.04	1.0124	1	26.03	0.19	R	THNLEPYFESFINNLRR	R	2 Deamidated (NQ)	0.00200000000002000.0			FL0145_JHendy_130416_MSQ525_CW8_160425165036.24275.24275.4 File:~FL0145_JHendy_130416_MSQ525_CW8_160425165036.raw~, NativeID:~controllerType=0 controllerNumber=1 scan=24275~
1		A5A6M6	Keratin, type II cytoskeletal 1 OS=Pan troglodytes GN=KRT1 PE=2 SV=1	1248	65663	101	54	40	29	24403	1	0	1	762.713	2285.12	3	2285.12	-0.0015	1	62.67	0.00064	K	AEAESLYQSKYEELQITAGR	H					FL0145_JHendy_130416_MSQ525_CW8_160425165036.14798.14798.3 File:~FL0145_JHendy_130416_MSQ525_CW8_160425165036.raw~, NativeID:~controllerType=0 controllerNumber=1 scan=14798~
1		A5A6M6	Keratin, type II cytoskeletal 1 OS=Pan troglodytes GN=KRT1 PE=2 SV=1	1248	65663	101	54	40	29	24404	1	0	1	1143.57	2285.12	2	2285.12	0	1	74.31	2.2e-06	K	AEAESLYQSKYEELQITAGR	H					FL0145_JHendy_130416_MSQ525_CW8_160425165036.14883.14883.2 File:~FL0145_JHendy_130416_MSQ525_CW8_160425165036.raw~, NativeID:~controllerType=0 controllerNumber=1 scan=14883~
1		A5A6M6	Keratin, type II cytoskeletal 1 OS=Pan troglodytes GN=KRT1 PE=2 SV=1	1248	65663	101	54	40	29	24419	1	0	1	763.047	2286.12	3	2286.1	0.0165	1	31.85	0.59	K	AEAESLYQSKYEELQITAGR	H	Deamidated (NQ)	0.00000002000000000000.0			FL0145_JHendy_130416_MSQ525_CW8_160425165036.14773.14773.3 File:~FL0145_JHendy_130416_MSQ525_CW8_160425165036.raw~, NativeID:~controllerType=0 controllerNumber=1 scan=14773~
1		A5A6M6	Keratin, type II cytoskeletal 1 OS=Pan troglodytes GN=KRT1 PE=2 SV=1	1248	65663	101	54	40	29	24427	1	0	1	763.372	2287.09	3	2286.1	0.9934	1	29.45	0.092	K	AEAESLYQSKYEELQITAGR	H	Deamidated (NQ)	0.00000002000000000000.0			FL0145_JHendy_130416_MSQ525_CW8_160425165036.15641.15641.3 File:~FL0145_JHendy_130416_MSQ525_CW8_160425165036.raw~, NativeID:~controllerType=0 controllerNumber=1 scan=15641~
1		A5A6M6	Keratin, type II cytoskeletal 1 OS=Pan troglodytes GN=KRT1 PE=2 SV=1	1248	65663	101	54	40	29	24655	1	0	1	770.002	2306.98	3	2306.98	-0.0001	1	55.79	6.5e-05	R	SGGGGGRFSSCGGGGGSFGAGGGFGSR	S					FL0145_JHendy_130416_MSQ525_CW8_160425165036.8007.8007.3 File:~FL0145_JHendy_130416_MSQ525_CW8_160425165036.raw~, NativeID:~controllerType=0 controllerNumber=1 scan=8007~
1		A5A6M6	Keratin, type II cytoskeletal 1 OS=Pan troglodytes GN=KRT1 PE=2 SV=1	1248	65663	101	54	40	29	25112	1	0	1	783.745	2348.21	3	2348.21	0.0035	1	85.69	2.7e-06	R	SLDLDSIIAEVKAQYEDIAQK	S					FL0145_JHendy_130416_MSQ525_CW8_160425165036.32441.32441.3 File:~FL0145_JHendy_130416_MSQ525_CW8_160425165036.raw~, NativeID:~controllerType=0 controllerNumber=1 scan=32441~
1		A5A6M6	Keratin, type II cytoskeletal 1 OS=Pan troglodytes GN=KRT1 PE=2 SV=1	1248	65663	101	54	40	29	25122	1	0	1	784.073	2349.2	3	2349.2	0.0034	1	35.29	0.12	R	SLDLDSIIAEVKAQYEDIAQK	S	Deamidated (NQ)	0.000000000000000000020.0			FL0145_JHendy_130416_MSQ525_CW8_160425165036.32858.32858.3 File:~FL0145_JHendy_130416_MSQ525_CW8_160425165036.raw~, NativeID:~controllerType=0 controllerNumber=1 scan=32858~
1		A5A6M6	Keratin, type II cytoskeletal 1 OS=Pan troglodytes GN=KRT1 PE=2 SV=1	1248	65663	101	54	40	29	25124	1	0	1	1175.62	2349.22	2	2348.21	1.0104	1	64.98	1.5e-05	R	SLDLDSIIAEVKAQYEDIAQK	S					FL0145_JHendy_130416_MSQ525_CW8_160425165036.32467.32467.2 File:~FL0145_JHendy_130416_MSQ525_CW8_160425165036.raw~, NativeID:~controllerType=0 controllerNumber=1 scan=32467~
1		A5A6M6	Keratin, type II cytoskeletal 1 OS=Pan troglodytes GN=KRT1 PE=2 SV=1	1248	65663	101	54	40	29	25381	1	0	1	1192.48	2382.95	2	2382.94	0.0005	0	110.75	9.5e-11	R	GGGGGGYGSGGSSYGSGGGSYGSGGGGGGGR	G					FL0145_JHendy_130416_MSQ525_CW8_160425165036.4619.4619.2 File:~FL0145_JHendy_130416_MSQ525_CW8_160425165036.raw~, NativeID:~controllerType=0 controllerNumber=1 scan=4619~
1		A5A6M6	Keratin, type II cytoskeletal 1 OS=Pan troglodytes GN=KRT1 PE=2 SV=1	1248	65663	101	54	40	29	25669	1	0	1	806.735	2417.18	3	2416.18	1.0006	1	55.59	0.0002	R	DYQELMNTKLALDLEIATYR	T	Deamidated (NQ); Oxidation (M)	0.00000320000000000000.0			FL0145_JHendy_130416_MSQ525_CW8_160425165036.25038.25038.3 File:~FL0145_JHendy_130416_MSQ525_CW8_160425165036.raw~, NativeID:~controllerType=0 controllerNumber=1 scan=25038~
1		A5A6M6	Keratin, type II cytoskeletal 1 OS=Pan troglodytes GN=KRT1 PE=2 SV=1	1248	65663	101	54	40	29	25683	1	0	1	807.07	2418.19	3	2417.17	1.021	1	33.45	0.06	R	DYQELMNTKLALDLEIATYR	T	2 Deamidated (NQ); Oxidation (M)	0.00200320000000000000.0			FL0145_JHendy_130416_MSQ525_CW8_160425165036.26599.26599.3 File:~FL0145_JHendy_130416_MSQ525_CW8_160425165036.raw~, NativeID:~controllerType=0 controllerNumber=1 scan=26599~
1		A5A6M6	Keratin, type II cytoskeletal 1 OS=Pan troglodytes GN=KRT1 PE=2 SV=1	1248	65663	101	54	40	29	25698	1	0	1	807.425	2419.25	3	2419.25	0.0037	1	83.5	1.4e-06	R	SLDLDSIIAEVKAQYEDIAQK	S	Propionamide (K)	0.000000000004000000000.0			FL0145_JHendy_130416_MSQ525_CW8_160425165036.32442.32442.3 File:~FL0145_JHendy_130416_MSQ525_CW8_160425165036.raw~, NativeID:~controllerType=0 controllerNumber=1 scan=32442~
1		A5A6M6	Keratin, type II cytoskeletal 1 OS=Pan troglodytes GN=KRT1 PE=2 SV=1	1248	65663	101	54	40	29	27811	1	0	1	978.513	2932.52	3	2931.51	1.0078	1	87.88	4.9e-07	R	FLEQQNQVLQTKWELLQQVDTSTR	T					FL0145_JHendy_130416_MSQ525_CW8_160425165036.23076.23076.3 File:~FL0145_JHendy_130416_MSQ525_CW8_160425165036.raw~, NativeID:~controllerType=0 controllerNumber=1 scan=23076~
1		A5A6M6	Keratin, type II cytoskeletal 1 OS=Pan troglodytes GN=KRT1 PE=2 SV=1	1248	65663	101	54	40	29	28528	1	0	1	1104.78	3311.3	3	3311.3	0.0034	0	108.64	4.4e-10	R	GSYGSGGSSYGSGGGSYGSGGGGGGHGSYGSGSSSGGYR	G					FL0145_JHendy_130416_MSQ525_CW8_160425165036.5358.5358.3 File:~FL0145_JHendy_130416_MSQ525_CW8_160425165036.raw~, NativeID:~controllerType=0 controllerNumber=1 scan=5358~
1		P48668	Keratin, type II cytoskeletal 6C OS=Homo sapiens GN=KRT6C PE=1 SV=3	424	60343	43	23	23	15	1673	1	0	0	453.737	905.46	2	905.461	-0.0004	0	26.54	0.34	R	FLEQQNK	V					FL0145_JHendy_130416_MSQ525_CW8_160425165036.3675.3675.2 File:~FL0145_JHendy_130416_MSQ525_CW8_160425165036.raw~, NativeID:~controllerType=0 controllerNumber=1 scan=3675~
1		P48668	Keratin, type II cytoskeletal 6C OS=Homo sapiens GN=KRT6C PE=1 SV=3	424	60343	43	23	23	15	2262	3	0	0	473.259	944.503	2	944.504	-0.0006	1	36.85	0.6	R	GRLDSELR	N					FL0145_JHendy_130416_MSQ525_CW8_160425165036.4194.4194.2 File:~FL0145_JHendy_130416_MSQ525_CW8_160425165036.raw~, NativeID:~controllerType=0 controllerNumber=1 scan=4194~
1		P48668	Keratin, type II cytoskeletal 6C OS=Homo sapiens GN=KRT6C PE=1 SV=3	424	60343	43	23	23	15	2263	2	0	0	473.26	944.506	2	944.504	0.0018	1	33.79	1.2	R	GRLDSELR	N					FL0145_JHendy_130416_MSQ525_CW8_160425165036.3524.3524.2 File:~FL0145_JHendy_130416_MSQ525_CW8_160425165036.raw~, NativeID:~controllerType=0 controllerNumber=1 scan=3524~
1		P48668	Keratin, type II cytoskeletal 6C OS=Homo sapiens GN=KRT6C PE=1 SV=3	424	60343	43	23	23	15	3316	1	0	0	508.772	1015.53	2	1015.53	0.0002	0	29.65	0.64	R	QLDSIVGER	G					FL0145_JHendy_130416_MSQ525_CW8_160425165036.8246.8246.2 File:~FL0145_JHendy_130416_MSQ525_CW8_160425165036.raw~, NativeID:~controllerType=0 controllerNumber=1 scan=8246~
1		P48668	Keratin, type II cytoskeletal 6C OS=Homo sapiens GN=KRT6C PE=1 SV=3	424	60343	43	23	23	15	3317	1	0	0	508.773	1015.53	2	1015.53	0.0012	0	30.05	0.61	R	QLDSIVGER	G					FL0145_JHendy_130416_MSQ525_CW8_160425165036.7115.7115.2 File:~FL0145_JHendy_130416_MSQ525_CW8_160425165036.raw~, NativeID:~controllerType=0 controllerNumber=1 scan=7115~
1		P48668	Keratin, type II cytoskeletal 6C OS=Homo sapiens GN=KRT6C PE=1 SV=3	424	60343	43	23	23	15	3319	1	0	0	508.773	1015.53	2	1015.53	0.0018	0	41.25	0.091	R	QLDSIVGER	G					FL0145_JHendy_130416_MSQ525_CW8_160425165036.7735.7735.2 File:~FL0145_JHendy_130416_MSQ525_CW8_160425165036.raw~, NativeID:~controllerType=0 controllerNumber=1 scan=7735~
1		P48668	Keratin, type II cytoskeletal 6C OS=Homo sapiens GN=KRT6C PE=1 SV=3	424	60343	43	23	23	15	3337	1	0	0	509.264	1016.51	2	1016.51	-0.0004	0	38.63	0.013	R	QLDSIVGER	G	Deamidated (NQ)	0.200000000.0			FL0145_JHendy_130416_MSQ525_CW8_160425165036.8611.8611.2 File:~FL0145_JHendy_130416_MSQ525_CW8_160425165036.raw~, NativeID:~controllerType=0 controllerNumber=1 scan=8611~
1		P48668	Keratin, type II cytoskeletal 6C OS=Homo sapiens GN=KRT6C PE=1 SV=3	424	60343	43	23	23	15	3354	1	0	0	509.766	1017.52	2	1016.51	1.004	0	27.34	0.076	R	QLDSIVGER	G	Deamidated (NQ)	0.200000000.0			FL0145_JHendy_130416_MSQ525_CW8_160425165036.10034.10034.2 File:~FL0145_JHendy_130416_MSQ525_CW8_160425165036.raw~, NativeID:~controllerType=0 controllerNumber=1 scan=10034~
1		P48668	Keratin, type II cytoskeletal 6C OS=Homo sapiens GN=KRT6C PE=1 SV=3	424	60343	43	23	23	15	3365	1	0	0	510.246	1018.48	2	1018.48	0.0016	0	41.36	0.024	K	LLEGEECR	L					FL0145_JHendy_130416_MSQ525_CW8_160425165036.4754.4754.2 File:~FL0145_JHendy_130416_MSQ525_CW8_160425165036.raw~, NativeID:~controllerType=0 controllerNumber=1 scan=4754~
1		P48668	Keratin, type II cytoskeletal 6C OS=Homo sapiens GN=KRT6C PE=1 SV=3	424	60343	43	23	23	15	3466	1	0	1	513.765	1025.52	2	1025.51	0.0011	0	33.58	0.025	R	SGFSSISVSR	S					FL0145_JHendy_130416_MSQ525_CW8_160425165036.8799.8799.2 File:~FL0145_JHendy_130416_MSQ525_CW8_160425165036.raw~, NativeID:~controllerType=0 controllerNumber=1 scan=8799~
1		P48668	Keratin, type II cytoskeletal 6C OS=Homo sapiens GN=KRT6C PE=1 SV=3	424	60343	43	23	23	15	4405	1	0	0	541.803	1081.59	2	1081.59	-0.0001	1	37.65	0.051	K	FASFIDKVR	F					FL0145_JHendy_130416_MSQ525_CW8_160425165036.10543.10543.2 File:~FL0145_JHendy_130416_MSQ525_CW8_160425165036.raw~, NativeID:~controllerType=0 controllerNumber=1 scan=10543~
1		P48668	Keratin, type II cytoskeletal 6C OS=Homo sapiens GN=KRT6C PE=1 SV=3	424	60343	43	23	23	15	4406	1	0	0	361.538	1081.59	3	1081.59	0	1	40.24	0.024	K	FASFIDKVR	F					FL0145_JHendy_130416_MSQ525_CW8_160425165036.10577.10577.3 File:~FL0145_JHendy_130416_MSQ525_CW8_160425165036.raw~, NativeID:~controllerType=0 controllerNumber=1 scan=10577~
1		P48668	Keratin, type II cytoskeletal 6C OS=Homo sapiens GN=KRT6C PE=1 SV=3	424	60343	43	23	23	15	4420	1	0	0	361.872	1082.59	3	1081.59	1.0018	1	34.37	0.38	K	FASFIDKVR	F					FL0145_JHendy_130416_MSQ525_CW8_160425165036.9971.9971.3 File:~FL0145_JHendy_130416_MSQ525_CW8_160425165036.raw~, NativeID:~controllerType=0 controllerNumber=1 scan=9971~
1		P48668	Keratin, type II cytoskeletal 6C OS=Homo sapiens GN=KRT6C PE=1 SV=3	424	60343	43	23	23	15	4849	1	0	0	554.276	1106.54	2	1106.54	0.0014	0	57.14	0.0046	K	AQYEEIAQR	S					FL0145_JHendy_130416_MSQ525_CW8_160425165036.5253.5253.2 File:~FL0145_JHendy_130416_MSQ525_CW8_160425165036.raw~, NativeID:~controllerType=0 controllerNumber=1 scan=5253~
1		P48668	Keratin, type II cytoskeletal 6C OS=Homo sapiens GN=KRT6C PE=1 SV=3	424	60343	43	23	23	15	4867	1	0	0	554.767	1107.52	2	1107.52	-0.0006	0	37.96	0.03	K	AQYEEIAQR	S	Deamidated (NQ)	0.000000020.0			FL0145_JHendy_130416_MSQ525_CW8_160425165036.6542.6542.2 File:~FL0145_JHendy_130416_MSQ525_CW8_160425165036.raw~, NativeID:~controllerType=0 controllerNumber=1 scan=6542~
1		P48668	Keratin, type II cytoskeletal 6C OS=Homo sapiens GN=KRT6C PE=1 SV=3	424	60343	43	23	23	15	4868	1	0	0	554.767	1107.52	2	1107.52	0.0001	0	50.7	0.012	K	AQYEEIAQR	S	Deamidated (NQ)	0.000000020.0			FL0145_JHendy_130416_MSQ525_CW8_160425165036.5852.5852.2 File:~FL0145_JHendy_130416_MSQ525_CW8_160425165036.raw~, NativeID:~controllerType=0 controllerNumber=1 scan=5852~
1		P48668	Keratin, type II cytoskeletal 6C OS=Homo sapiens GN=KRT6C PE=1 SV=3	424	60343	43	23	23	15	5623	1	0	0	574.293	1146.57	2	1146.57	0.0016	1	51.73	0.0025	R	KLLEGEECR	L					FL0145_JHendy_130416_MSQ525_CW8_160425165036.3708.3708.2 File:~FL0145_JHendy_130416_MSQ525_CW8_160425165036.raw~, NativeID:~controllerType=0 controllerNumber=1 scan=3708~
1		P48668	Keratin, type II cytoskeletal 6C OS=Homo sapiens GN=KRT6C PE=1 SV=3	424	60343	43	23	23	15	6110	1	0	0	586.823	1171.63	2	1171.63	0.0004	1	45.04	0.021	R	RQLDSIVGER	G					FL0145_JHendy_130416_MSQ525_CW8_160425165036.5752.5752.2 File:~FL0145_JHendy_130416_MSQ525_CW8_160425165036.raw~, NativeID:~controllerType=0 controllerNumber=1 scan=5752~
1		P48668	Keratin, type II cytoskeletal 6C OS=Homo sapiens GN=KRT6C PE=1 SV=3	424	60343	43	23	23	15	6111	1	0	0	586.824	1171.63	2	1171.63	0.0019	1	32.56	0.049	R	RQLDSIVGER	G					FL0145_JHendy_130416_MSQ525_CW8_160425165036.5008.5008.2 File:~FL0145_JHendy_130416_MSQ525_CW8_160425165036.raw~, NativeID:~controllerType=0 controllerNumber=1 scan=5008~
1		P48668	Keratin, type II cytoskeletal 6C OS=Homo sapiens GN=KRT6C PE=1 SV=3	424	60343	43	23	23	15	7238	1	0	0	612.311	1222.61	2	1222.61	0	0	32.9	0.0089	R	TAAENEFVTLK	K	Deamidated (NQ)	0.00002000000.0			FL0145_JHendy_130416_MSQ525_CW8_160425165036.12029.12029.2 File:~FL0145_JHendy_130416_MSQ525_CW8_160425165036.raw~, NativeID:~controllerType=0 controllerNumber=1 scan=12029~
1		P48668	Keratin, type II cytoskeletal 6C OS=Homo sapiens GN=KRT6C PE=1 SV=3	424	60343	43	23	23	15	8080	1	0	0	632.351	1262.69	2	1262.69	0.0007	0	27.43	0.038	K	LALDVEIATYR	K					FL0145_JHendy_130416_MSQ525_CW8_160425165036.21098.21098.2 File:~FL0145_JHendy_130416_MSQ525_CW8_160425165036.raw~, NativeID:~controllerType=0 controllerNumber=1 scan=21098~
1		P48668	Keratin, type II cytoskeletal 6C OS=Homo sapiens GN=KRT6C PE=1 SV=3	424	60343	43	23	23	15	8081	1	0	0	632.351	1262.69	2	1262.69	0.0014	0	67.58	0.0003	K	LALDVEIATYR	K					FL0145_JHendy_130416_MSQ525_CW8_160425165036.20363.20363.2 File:~FL0145_JHendy_130416_MSQ525_CW8_160425165036.raw~, NativeID:~controllerType=0 controllerNumber=1 scan=20363~
1		P48668	Keratin, type II cytoskeletal 6C OS=Homo sapiens GN=KRT6C PE=1 SV=3	424	60343	43	23	23	15	8082	1	0	0	632.352	1262.69	2	1262.69	0.0018	0	64.89	0.00021	K	LALDVEIATYR	K					FL0145_JHendy_130416_MSQ525_CW8_160425165036.19550.19550.2 File:~FL0145_JHendy_130416_MSQ525_CW8_160425165036.raw~, NativeID:~controllerType=0 controllerNumber=1 scan=19550~
1		P48668	Keratin, type II cytoskeletal 6C OS=Homo sapiens GN=KRT6C PE=1 SV=3	424	60343	43	23	23	15	9643	1	0	0	665.367	1328.72	2	1328.72	0.0011	0	74.17	9.2e-05	R	NLDLDSIIAEVK	A					FL0145_JHendy_130416_MSQ525_CW8_160425165036.28188.28188.2 File:~FL0145_JHendy_130416_MSQ525_CW8_160425165036.raw~, NativeID:~controllerType=0 controllerNumber=1 scan=28188~
1		P48668	Keratin, type II cytoskeletal 6C OS=Homo sapiens GN=KRT6C PE=1 SV=3	424	60343	43	23	23	15	9656	1	0	0	665.859	1329.7	2	1329.7	0.0013	0	56.28	0.0062	R	NLDLDSIIAEVK	A	Deamidated (NQ)	0.200000000000.0			FL0145_JHendy_130416_MSQ525_CW8_160425165036.32859.32859.2 File:~FL0145_JHendy_130416_MSQ525_CW8_160425165036.raw~, NativeID:~controllerType=0 controllerNumber=1 scan=32859~
1		P48668	Keratin, type II cytoskeletal 6C OS=Homo sapiens GN=KRT6C PE=1 SV=3	424	60343	43	23	23	15	9657	1	0	0	665.859	1329.7	2	1329.7	0.0016	0	75.3	7.7e-05	R	NLDLDSIIAEVK	A	Deamidated (NQ)	0.200000000000.0			FL0145_JHendy_130416_MSQ525_CW8_160425165036.31454.31454.2 File:~FL0145_JHendy_130416_MSQ525_CW8_160425165036.raw~, NativeID:~controllerType=0 controllerNumber=1 scan=31454~
1		P48668	Keratin, type II cytoskeletal 6C OS=Homo sapiens GN=KRT6C PE=1 SV=3	424	60343	43	23	23	15	9682	1	0	0	666.36	1330.71	2	1329.7	1.0027	0	44.11	0.11	R	NLDLDSIIAEVK	A	Deamidated (NQ)	0.200000000000.0			FL0145_JHendy_130416_MSQ525_CW8_160425165036.25024.25024.2 File:~FL0145_JHendy_130416_MSQ525_CW8_160425165036.raw~, NativeID:~controllerType=0 controllerNumber=1 scan=25024~
1		P48668	Keratin, type II cytoskeletal 6C OS=Homo sapiens GN=KRT6C PE=1 SV=3	424	60343	43	23	23	15	9683	1	0	0	666.361	1330.71	2	1329.7	1.0038	0	75.61	6.9e-05	R	NLDLDSIIAEVK	A	Deamidated (NQ)	0.200000000000.0			FL0145_JHendy_130416_MSQ525_CW8_160425165036.30419.30419.2 File:~FL0145_JHendy_130416_MSQ525_CW8_160425165036.raw~, NativeID:~controllerType=0 controllerNumber=1 scan=30419~
1		P48668	Keratin, type II cytoskeletal 6C OS=Homo sapiens GN=KRT6C PE=1 SV=3	424	60343	43	23	23	15	10176	1	0	0	676.861	1351.71	2	1350.7	1.0038	1	48.3	0.0013	R	TAAENEFVTLKK	D	Deamidated (NQ)	0.000020000000.0			FL0145_JHendy_130416_MSQ525_CW8_160425165036.8222.8222.2 File:~FL0145_JHendy_130416_MSQ525_CW8_160425165036.raw~, NativeID:~controllerType=0 controllerNumber=1 scan=8222~
1		P48668	Keratin, type II cytoskeletal 6C OS=Homo sapiens GN=KRT6C PE=1 SV=3	424	60343	43	23	23	15	11380	1	0	0	704.36	1406.7	2	1406.7	0.0004	0	71.19	0.00018	K	ADTLTDEINFLR	A					FL0145_JHendy_130416_MSQ525_CW8_160425165036.24516.24516.2 File:~FL0145_JHendy_130416_MSQ525_CW8_160425165036.raw~, NativeID:~controllerType=0 controllerNumber=1 scan=24516~
1		P48668	Keratin, type II cytoskeletal 6C OS=Homo sapiens GN=KRT6C PE=1 SV=3	424	60343	43	23	23	15	11381	1	0	0	704.361	1406.71	2	1406.7	0.0033	0	85.2	7.2e-06	K	ADTLTDEINFLR	A					FL0145_JHendy_130416_MSQ525_CW8_160425165036.25635.25635.2 File:~FL0145_JHendy_130416_MSQ525_CW8_160425165036.raw~, NativeID:~controllerType=0 controllerNumber=1 scan=25635~
1		P48668	Keratin, type II cytoskeletal 6C OS=Homo sapiens GN=KRT6C PE=1 SV=3	424	60343	43	23	23	15	11402	1	0	0	704.85	1407.69	2	1407.69	-0.0027	0	34.5	0.068	K	ADTLTDEINFLR	A	Deamidated (NQ)	0.000000002000.0			FL0145_JHendy_130416_MSQ525_CW8_160425165036.21793.21793.2 File:~FL0145_JHendy_130416_MSQ525_CW8_160425165036.raw~, NativeID:~controllerType=0 controllerNumber=1 scan=21793~
1		P48668	Keratin, type II cytoskeletal 6C OS=Homo sapiens GN=KRT6C PE=1 SV=3	424	60343	43	23	23	15	11425	1	0	0	705.352	1408.69	2	1407.69	1.0011	0	64.2	0.00049	K	ADTLTDEINFLR	A	Deamidated (NQ)	0.000000002000.0			FL0145_JHendy_130416_MSQ525_CW8_160425165036.26490.26490.2 File:~FL0145_JHendy_130416_MSQ525_CW8_160425165036.raw~, NativeID:~controllerType=0 controllerNumber=1 scan=26490~
1		P48668	Keratin, type II cytoskeletal 6C OS=Homo sapiens GN=KRT6C PE=1 SV=3	424	60343	43	23	23	15	11427	1	0	0	705.357	1408.7	2	1407.69	1.0123	0	57.39	0.00033	K	ADTLTDEINFLR	A	Deamidated (NQ)	0.000000002000.0			FL0145_JHendy_130416_MSQ525_CW8_160425165036.22684.22684.2 File:~FL0145_JHendy_130416_MSQ525_CW8_160425165036.raw~, NativeID:~controllerType=0 controllerNumber=1 scan=22684~
1		P48668	Keratin, type II cytoskeletal 6C OS=Homo sapiens GN=KRT6C PE=1 SV=3	424	60343	43	23	23	15	12052	1	0	0	719.828	1437.64	2	1437.64	-0.0001	0	50.16	0.0026	R	GSGGLGGACGGAGFGSR	S					FL0145_JHendy_130416_MSQ525_CW8_160425165036.7393.7393.2 File:~FL0145_JHendy_130416_MSQ525_CW8_160425165036.raw~, NativeID:~controllerType=0 controllerNumber=1 scan=7393~
1		P48668	Keratin, type II cytoskeletal 6C OS=Homo sapiens GN=KRT6C PE=1 SV=3	424	60343	43	23	23	15	12279	1	0	1	724.393	1446.77	2	1446.77	0.0029	0	78.99	1.4e-05	R	AIGGGLSSVGGGSSTIK	Y					FL0145_JHendy_130416_MSQ525_CW8_160425165036.9602.9602.2 File:~FL0145_JHendy_130416_MSQ525_CW8_160425165036.raw~, NativeID:~controllerType=0 controllerNumber=1 scan=9602~
1		P48668	Keratin, type II cytoskeletal 6C OS=Homo sapiens GN=KRT6C PE=1 SV=3	424	60343	43	23	23	15	12433	1	0	0	728.349	1454.68	2	1454.68	0.0044	1	39.69	0.0048	R	SRAEAESWYQTK	Y					FL0145_JHendy_130416_MSQ525_CW8_160425165036.5294.5294.2 File:~FL0145_JHendy_130416_MSQ525_CW8_160425165036.raw~, NativeID:~controllerType=0 controllerNumber=1 scan=5294~
1		P48668	Keratin, type II cytoskeletal 6C OS=Homo sapiens GN=KRT6C PE=1 SV=3	424	60343	43	23	23	15	13763	1	0	0	762.412	1522.81	2	1522.81	0.0027	1	44.3	0.0017	R	LLKEYQELMNVK	L	Oxidation (M)	0.000000003000.0			FL0145_JHendy_130416_MSQ525_CW8_160425165036.10081.10081.2 File:~FL0145_JHendy_130416_MSQ525_CW8_160425165036.raw~, NativeID:~controllerType=0 controllerNumber=1 scan=10081~
1		P48668	Keratin, type II cytoskeletal 6C OS=Homo sapiens GN=KRT6C PE=1 SV=3	424	60343	43	23	23	15	15418	1	0	0	807.394	1612.77	2	1611.77	1.0051	0	104.18	5e-09	R	ISIGGGSCAISGGYGSR	A					FL0145_JHendy_130416_MSQ525_CW8_160425165036.11583.11583.2 File:~FL0145_JHendy_130416_MSQ525_CW8_160425165036.raw~, NativeID:~controllerType=0 controllerNumber=1 scan=11583~
1		P48668	Keratin, type II cytoskeletal 6C OS=Homo sapiens GN=KRT6C PE=1 SV=3	424	60343	43	23	23	15	18039	1	0	0	587.326	1758.96	3	1758.95	0.0052	1	35.26	0.019	K	VLDTKWTLLQEQGTK	T					FL0145_JHendy_130416_MSQ525_CW8_160425165036.15005.15005.3 File:~FL0145_JHendy_130416_MSQ525_CW8_160425165036.raw~, NativeID:~controllerType=0 controllerNumber=1 scan=15005~
1		P48668	Keratin, type II cytoskeletal 6C OS=Homo sapiens GN=KRT6C PE=1 SV=3	424	60343	43	23	23	15	25670	1	0	1	806.743	2417.21	3	2417.2	0.0028	1	46.11	0.00045	R	AIGGGLSSVGGGSSTIKYTTTSSSSR	K					FL0145_JHendy_130416_MSQ525_CW8_160425165036.9840.9840.3 File:~FL0145_JHendy_130416_MSQ525_CW8_160425165036.raw~, NativeID:~controllerType=0 controllerNumber=1 scan=9840~
1		P48668	Keratin, type II cytoskeletal 6C OS=Homo sapiens GN=KRT6C PE=1 SV=3	424	60343	43	23	23	15	25673	1	0	0	806.756	2417.25	3	2417.24	0.0029	1	97.83	3.5e-07	R	NLDLDSIIAEVKAQYEEIAQR	S					FL0145_JHendy_130416_MSQ525_CW8_160425165036.32808.32808.3 File:~FL0145_JHendy_130416_MSQ525_CW8_160425165036.raw~, NativeID:~controllerType=0 controllerNumber=1 scan=32808~
1		P48668	Keratin, type II cytoskeletal 6C OS=Homo sapiens GN=KRT6C PE=1 SV=3	424	60343	43	23	23	15	28032	1	0	0	1024.81	3071.41	3	3070.39	1.0222	0	50.94	0.011	R	ALYDAELSQMQTHISDTSVVLSMDNNR	N	Deamidated (NQ); 2 Oxidation (M)	0.000000000320000000000030000.0			FL0145_JHendy_130416_MSQ525_CW8_160425165036.16973.16973.3 File:~FL0145_JHendy_130416_MSQ525_CW8_160425165036.raw~, NativeID:~controllerType=0 controllerNumber=1 scan=16973~
1		Q6EIY9	Keratin, type II cytoskeletal 1 OS=Canis lupus familiaris GN=KRT1 PE=2 SV=1	388	63964	41	20	11	7	1183	1	0	1	437.754	873.493	2	873.492	0.0007	0	45.53	0.015	R	SLVNLGGSK	S					FL0145_JHendy_130416_MSQ525_CW8_160425165036.7909.7909.2 File:~FL0145_JHendy_130416_MSQ525_CW8_160425165036.raw~, NativeID:~controllerType=0 controllerNumber=1 scan=7909~
1		Q6EIY9	Keratin, type II cytoskeletal 1 OS=Canis lupus familiaris GN=KRT1 PE=2 SV=1	388	63964	41	20	11	7	3582	1	0	1	517.262	1032.51	2	1032.51	0.0002	0	49.78	0.024	R	TLLEGEESR	M					FL0145_JHendy_130416_MSQ525_CW8_160425165036.5873.5873.2 File:~FL0145_JHendy_130416_MSQ525_CW8_160425165036.raw~, NativeID:~controllerType=0 controllerNumber=1 scan=5873~
1		Q6EIY9	Keratin, type II cytoskeletal 1 OS=Canis lupus familiaris GN=KRT1 PE=2 SV=1	388	63964	41	20	11	7	5810	1	0	1	579.26	1156.51	2	1156.51	-0.0013	0	34.5	0.015	R	DYQELMNTK	L	Oxidation (M)	0.000003000.0			FL0145_JHendy_130416_MSQ525_CW8_160425165036.5486.5486.2 File:~FL0145_JHendy_130416_MSQ525_CW8_160425165036.raw~, NativeID:~controllerType=0 controllerNumber=1 scan=5486~
1		Q6EIY9	Keratin, type II cytoskeletal 1 OS=Canis lupus familiaris GN=KRT1 PE=2 SV=1	388	63964	41	20	11	7	8132	1	0	1	633.814	1265.61	2	1265.61	0.0001	0	34.28	0.013	R	TNAENEFVTIK	K	Deamidated (NQ)	0.00002000000.0			FL0145_JHendy_130416_MSQ525_CW8_160425165036.12742.12742.2 File:~FL0145_JHendy_130416_MSQ525_CW8_160425165036.raw~, NativeID:~controllerType=0 controllerNumber=1 scan=12742~
1		Q6EIY9	Keratin, type II cytoskeletal 1 OS=Canis lupus familiaris GN=KRT1 PE=2 SV=1	388	63964	41	20	11	7	8144	1	0	1	634.306	1266.6	2	1266.6	-0.0015	0	36.6	0.047	R	TNAENEFVTIK	K	2 Deamidated (NQ)	0.02002000000.0			FL0145_JHendy_130416_MSQ525_CW8_160425165036.14307.14307.2 File:~FL0145_JHendy_130416_MSQ525_CW8_160425165036.raw~, NativeID:~controllerType=0 controllerNumber=1 scan=14307~
1		Q6EIY9	Keratin, type II cytoskeletal 1 OS=Canis lupus familiaris GN=KRT1 PE=2 SV=1	388	63964	41	20	11	7	9837	1	0	1	669.851	1337.69	2	1337.68	0.0041	1	75.26	1.8e-05	K	SKAEAEALYQTK	Y					FL0145_JHendy_130416_MSQ525_CW8_160425165036.4309.4309.2 File:~FL0145_JHendy_130416_MSQ525_CW8_160425165036.raw~, NativeID:~controllerType=0 controllerNumber=1 scan=4309~
1		Q6EIY9	Keratin, type II cytoskeletal 1 OS=Canis lupus familiaris GN=KRT1 PE=2 SV=1	388	63964	41	20	11	7	9855	1	0	1	670.34	1338.67	2	1338.67	-0.0014	1	62.2	9.2e-05	K	SKAEAEALYQTK	Y	Deamidated (NQ)	0.000000000200.0			FL0145_JHendy_130416_MSQ525_CW8_160425165036.4745.4745.2 File:~FL0145_JHendy_130416_MSQ525_CW8_160425165036.raw~, NativeID:~controllerType=0 controllerNumber=1 scan=4745~
1		Q6EIY9	Keratin, type II cytoskeletal 1 OS=Canis lupus familiaris GN=KRT1 PE=2 SV=1	388	63964	41	20	11	7	10878	1	0	1	692.349	1382.68	2	1382.68	0.0001	0	60.91	0.00011	K	SLNNQFASFIDK	V					FL0145_JHendy_130416_MSQ525_CW8_160425165036.19273.19273.2 File:~FL0145_JHendy_130416_MSQ525_CW8_160425165036.raw~, NativeID:~controllerType=0 controllerNumber=1 scan=19273~
1		Q6EIY9	Keratin, type II cytoskeletal 1 OS=Canis lupus familiaris GN=KRT1 PE=2 SV=1	388	63964	41	20	11	7	11106	1	0	1	697.369	1392.72	2	1392.72	-0.0014	1	78.6	1.7e-06	R	TNAENEFVTIKK	D					FL0145_JHendy_130416_MSQ525_CW8_160425165036.6516.6516.2 File:~FL0145_JHendy_130416_MSQ525_CW8_160425165036.raw~, NativeID:~controllerType=0 controllerNumber=1 scan=6516~
1		Q6EIY9	Keratin, type II cytoskeletal 1 OS=Canis lupus familiaris GN=KRT1 PE=2 SV=1	388	63964	41	20	11	7	11108	1	0	1	465.249	1392.73	3	1392.72	0.0008	1	34.32	0.013	R	TNAENEFVTIKK	D					FL0145_JHendy_130416_MSQ525_CW8_160425165036.6544.6544.3 File:~FL0145_JHendy_130416_MSQ525_CW8_160425165036.raw~, NativeID:~controllerType=0 controllerNumber=1 scan=6544~
1		Q6EIY9	Keratin, type II cytoskeletal 1 OS=Canis lupus familiaris GN=KRT1 PE=2 SV=1	388	63964	41	20	11	7	11136	1	0	1	698.356	1394.7	2	1394.69	0.0052	1	39.58	0.0047	R	TNAENEFVTIKK	D	2 Deamidated (NQ)	0.020020000000.0			FL0145_JHendy_130416_MSQ525_CW8_160425165036.8785.8785.2 File:~FL0145_JHendy_130416_MSQ525_CW8_160425165036.raw~, NativeID:~controllerType=0 controllerNumber=1 scan=8785~
1		Q6EIY9	Keratin, type II cytoskeletal 1 OS=Canis lupus familiaris GN=KRT1 PE=2 SV=1	388	63964	41	20	11	7	12817	1	0	0	738.397	1474.78	2	1474.78	0.0017	0	76.78	5e-05	R	FLEQQNQVLQTK	W					FL0145_JHendy_130416_MSQ525_CW8_160425165036.9954.9954.2 File:~FL0145_JHendy_130416_MSQ525_CW8_160425165036.raw~, NativeID:~controllerType=0 controllerNumber=1 scan=9954~
1		Q6EIY9	Keratin, type II cytoskeletal 1 OS=Canis lupus familiaris GN=KRT1 PE=2 SV=1	388	63964	41	20	11	7	12819	1	0	0	738.398	1474.78	2	1474.78	0.0035	0	43.95	0.096	R	FLEQQNQVLQTK	W					FL0145_JHendy_130416_MSQ525_CW8_160425165036.10099.10099.2 File:~FL0145_JHendy_130416_MSQ525_CW8_160425165036.raw~, NativeID:~controllerType=0 controllerNumber=1 scan=10099~
1		Q6EIY9	Keratin, type II cytoskeletal 1 OS=Canis lupus familiaris GN=KRT1 PE=2 SV=1	388	63964	41	20	11	7	12831	1	0	0	738.891	1475.77	2	1475.76	0.0047	0	66.91	0.00055	R	FLEQQNQVLQTK	W	Deamidated (NQ)	0.000000200000.0			FL0145_JHendy_130416_MSQ525_CW8_160425165036.11225.11225.2 File:~FL0145_JHendy_130416_MSQ525_CW8_160425165036.raw~, NativeID:~controllerType=0 controllerNumber=1 scan=11225~
1		Q6EIY9	Keratin, type II cytoskeletal 1 OS=Canis lupus familiaris GN=KRT1 PE=2 SV=1	388	63964	41	20	11	7	12844	1	0	0	739.381	1476.75	2	1476.75	0.0021	0	75.51	7.1e-05	R	FLEQQNQVLQTK	W	2 Deamidated (NQ)	0.000002200000.0			FL0145_JHendy_130416_MSQ525_CW8_160425165036.11536.11536.2 File:~FL0145_JHendy_130416_MSQ525_CW8_160425165036.raw~, NativeID:~controllerType=0 controllerNumber=1 scan=11536~
1		Q6EIY9	Keratin, type II cytoskeletal 1 OS=Canis lupus familiaris GN=KRT1 PE=2 SV=1	388	63964	41	20	11	7	12859	1	0	0	739.873	1477.73	2	1477.73	0.002	0	71.36	0.00018	R	FLEQQNQVLQTK	W	3 Deamidated (NQ)	0.000202200000.0			FL0145_JHendy_130416_MSQ525_CW8_160425165036.12484.12484.2 File:~FL0145_JHendy_130416_MSQ525_CW8_160425165036.raw~, NativeID:~controllerType=0 controllerNumber=1 scan=12484~
1		Q6EIY9	Keratin, type II cytoskeletal 1 OS=Canis lupus familiaris GN=KRT1 PE=2 SV=1	388	63964	41	20	11	7	12860	1	0	0	739.874	1477.73	2	1477.73	0.0038	0	45.19	0.073	R	FLEQQNQVLQTK	W	3 Deamidated (NQ)	0.000220200000.0			FL0145_JHendy_130416_MSQ525_CW8_160425165036.11827.11827.2 File:~FL0145_JHendy_130416_MSQ525_CW8_160425165036.raw~, NativeID:~controllerType=0 controllerNumber=1 scan=11827~
1		Q6EIY9	Keratin, type II cytoskeletal 1 OS=Canis lupus familiaris GN=KRT1 PE=2 SV=1	388	63964	41	20	11	7	12863	1	0	0	739.88	1477.75	2	1476.75	0.9996	0	44.97	0.012	R	FLEQQNQVLQTK	W	2 Deamidated (NQ)	0.000020200000.0			FL0145_JHendy_130416_MSQ525_CW8_160425165036.10887.10887.2 File:~FL0145_JHendy_130416_MSQ525_CW8_160425165036.raw~, NativeID:~controllerType=0 controllerNumber=1 scan=10887~
1		Q6EIY9	Keratin, type II cytoskeletal 1 OS=Canis lupus familiaris GN=KRT1 PE=2 SV=1	388	63964	41	20	11	7	12867	1	0	0	740.364	1478.71	2	1478.71	-0.0012	0	79.66	1.3e-05	R	FLEQQNQVLQTK	W	4 Deamidated (NQ)	0.000022200200.0			FL0145_JHendy_130416_MSQ525_CW8_160425165036.12929.12929.2 File:~FL0145_JHendy_130416_MSQ525_CW8_160425165036.raw~, NativeID:~controllerType=0 controllerNumber=1 scan=12929~
1		Q6EIY9	Keratin, type II cytoskeletal 1 OS=Canis lupus familiaris GN=KRT1 PE=2 SV=1	388	63964	41	20	11	7	12889	1	0	0	740.857	1479.7	2	1479.7	0.001	0	65.78	0.00048	R	FLEQQNQVLQTK	W	5 Deamidated (NQ)	0.000222200200.0			FL0145_JHendy_130416_MSQ525_CW8_160425165036.13950.13950.2 File:~FL0145_JHendy_130416_MSQ525_CW8_160425165036.raw~, NativeID:~controllerType=0 controllerNumber=1 scan=13950~
1		Q6EIY9	Keratin, type II cytoskeletal 1 OS=Canis lupus familiaris GN=KRT1 PE=2 SV=1	388	63964	41	20	11	7	12890	1	0	0	740.857	1479.7	2	1479.7	0.0019	0	58.21	0.00027	R	FLEQQNQVLQTK	W	5 Deamidated (NQ)	0.000222200200.0			FL0145_JHendy_130416_MSQ525_CW8_160425165036.16024.16024.2 File:~FL0145_JHendy_130416_MSQ525_CW8_160425165036.raw~, NativeID:~controllerType=0 controllerNumber=1 scan=16024~
1		Q6EIY9	Keratin, type II cytoskeletal 1 OS=Canis lupus familiaris GN=KRT1 PE=2 SV=1	388	63964	41	20	11	7	13993	1	0	1	513.933	1538.78	3	1538.78	-0.0004	1	26.55	0.076	R	LLRDYQELMNTK	L	Oxidation (M)	0.000000003000.0			FL0145_JHendy_130416_MSQ525_CW8_160425165036.7687.7687.3 File:~FL0145_JHendy_130416_MSQ525_CW8_160425165036.raw~, NativeID:~controllerType=0 controllerNumber=1 scan=7687~
1		Q6EIY9	Keratin, type II cytoskeletal 1 OS=Canis lupus familiaris GN=KRT1 PE=2 SV=1	388	63964	41	20	11	7	13995	1	0	1	770.396	1538.78	2	1538.78	0.0018	1	52.39	0.0082	R	LLRDYQELMNTK	L	Oxidation (M)	0.000000003000.0			FL0145_JHendy_130416_MSQ525_CW8_160425165036.7691.7691.2 File:~FL0145_JHendy_130416_MSQ525_CW8_160425165036.raw~, NativeID:~controllerType=0 controllerNumber=1 scan=7691~
1		Q6EIY9	Keratin, type II cytoskeletal 1 OS=Canis lupus familiaris GN=KRT1 PE=2 SV=1	388	63964	41	20	11	7	14009	1	0	1	770.888	1539.76	2	1539.76	0.001	1	46	0.0021	R	LLRDYQELMNTK	L	Deamidated (NQ); Oxidation (M)	0.000000003200.0			FL0145_JHendy_130416_MSQ525_CW8_160425165036.7861.7861.2 File:~FL0145_JHendy_130416_MSQ525_CW8_160425165036.raw~, NativeID:~controllerType=0 controllerNumber=1 scan=7861~
1		Q6EIY9	Keratin, type II cytoskeletal 1 OS=Canis lupus familiaris GN=KRT1 PE=2 SV=1	388	63964	41	20	11	7	14012	1	0	1	770.889	1539.76	2	1539.76	0.0028	1	47.49	0.0015	R	LLRDYQELMNTK	L	Deamidated (NQ); Oxidation (M)	0.000000003200.0			FL0145_JHendy_130416_MSQ525_CW8_160425165036.8249.8249.2 File:~FL0145_JHendy_130416_MSQ525_CW8_160425165036.raw~, NativeID:~controllerType=0 controllerNumber=1 scan=8249~
1		Q6EIY9	Keratin, type II cytoskeletal 1 OS=Canis lupus familiaris GN=KRT1 PE=2 SV=1	388	63964	41	20	11	7	14029	1	0	1	514.589	1540.74	3	1540.74	0.0003	1	29.9	0.16	R	LLRDYQELMNTK	L	2 Deamidated (NQ); Oxidation (M)	0.000002003200.0			FL0145_JHendy_130416_MSQ525_CW8_160425165036.9212.9212.3 File:~FL0145_JHendy_130416_MSQ525_CW8_160425165036.raw~, NativeID:~controllerType=0 controllerNumber=1 scan=9212~
1		Q6EIY9	Keratin, type II cytoskeletal 1 OS=Canis lupus familiaris GN=KRT1 PE=2 SV=1	388	63964	41	20	11	7	14045	1	0	1	514.923	1541.75	3	1540.74	1.0038	1	28.06	0.23	R	LLRDYQELMNTK	L	2 Deamidated (NQ); Oxidation (M)	0.000002003200.0			FL0145_JHendy_130416_MSQ525_CW8_160425165036.8651.8651.3 File:~FL0145_JHendy_130416_MSQ525_CW8_160425165036.raw~, NativeID:~controllerType=0 controllerNumber=1 scan=8651~
1		Q6EIY9	Keratin, type II cytoskeletal 1 OS=Canis lupus familiaris GN=KRT1 PE=2 SV=1	388	63964	41	20	11	7	14191	1	0	0	775.392	1548.77	2	1548.77	0.0017	0	31.13	0.05	R	FLEQQNQVLQTK	W	3 Deamidated (NQ); Propionamide (K)	0.000002200204.0			FL0145_JHendy_130416_MSQ525_CW8_160425165036.12134.12134.2 File:~FL0145_JHendy_130416_MSQ525_CW8_160425165036.raw~, NativeID:~controllerType=0 controllerNumber=1 scan=12134~
1		Q6EIY9	Keratin, type II cytoskeletal 1 OS=Canis lupus familiaris GN=KRT1 PE=2 SV=1	388	63964	41	20	11	7	15904	1	0	1	546.96	1637.86	3	1637.85	0.0044	1	61.27	0.00021	K	SLNNQFASFIDKVR	F					FL0145_JHendy_130416_MSQ525_CW8_160425165036.20069.20069.3 File:~FL0145_JHendy_130416_MSQ525_CW8_160425165036.raw~, NativeID:~controllerType=0 controllerNumber=1 scan=20069~
1		Q6EIY9	Keratin, type II cytoskeletal 1 OS=Canis lupus familiaris GN=KRT1 PE=2 SV=1	388	63964	41	20	11	7	15952	3	0	1	547.614	1639.82	3	1639.82	0.0005	1	40.86	0.18	K	SLNNQFASFIDKVR	F	2 Deamidated (NQ)	0.00202000000000.0			FL0145_JHendy_130416_MSQ525_CW8_160425165036.21758.21758.3 File:~FL0145_JHendy_130416_MSQ525_CW8_160425165036.raw~, NativeID:~controllerType=0 controllerNumber=1 scan=21758~
1		Q6EIY9	Keratin, type II cytoskeletal 1 OS=Canis lupus familiaris GN=KRT1 PE=2 SV=1	388	63964	41	20	11	7	15953	3	0	1	547.614	1639.82	3	1639.82	0.0005	1	26.18	1.3	K	SLNNQFASFIDKVR	F	2 Deamidated (NQ)	0.00220000000000.0			FL0145_JHendy_130416_MSQ525_CW8_160425165036.23876.23876.3 File:~FL0145_JHendy_130416_MSQ525_CW8_160425165036.raw~, NativeID:~controllerType=0 controllerNumber=1 scan=23876~
1		Q6EIY9	Keratin, type II cytoskeletal 1 OS=Canis lupus familiaris GN=KRT1 PE=2 SV=1	388	63964	41	20	11	7	15955	1	0	1	547.615	1639.82	3	1639.82	0.003	1	33.09	0.025	K	SLNNQFASFIDKVR	F	2 Deamidated (NQ)	0.00220000000000.0			FL0145_JHendy_130416_MSQ525_CW8_160425165036.24584.24584.3 File:~FL0145_JHendy_130416_MSQ525_CW8_160425165036.raw~, NativeID:~controllerType=0 controllerNumber=1 scan=24584~
1		Q6EIY9	Keratin, type II cytoskeletal 1 OS=Canis lupus familiaris GN=KRT1 PE=2 SV=1	388	63964	41	20	11	7	15958	1	0	1	547.622	1639.84	3	1638.84	1.0064	1	39.57	0.036	K	SLNNQFASFIDKVR	F	Deamidated (NQ)	0.00002000000000.0			FL0145_JHendy_130416_MSQ525_CW8_160425165036.21619.21619.3 File:~FL0145_JHendy_130416_MSQ525_CW8_160425165036.raw~, NativeID:~controllerType=0 controllerNumber=1 scan=21619~
1		Q6EIY9	Keratin, type II cytoskeletal 1 OS=Canis lupus familiaris GN=KRT1 PE=2 SV=1	388	63964	41	20	11	7	15982	1	0	1	547.942	1640.8	3	1640.8	-0.0007	1	27.79	0.41	K	SLNNQFASFIDKVR	F	3 Deamidated (NQ)	0.00222000000000.0			FL0145_JHendy_130416_MSQ525_CW8_160425165036.21842.21842.3 File:~FL0145_JHendy_130416_MSQ525_CW8_160425165036.raw~, NativeID:~controllerType=0 controllerNumber=1 scan=21842~
1		Q6EIY9	Keratin, type II cytoskeletal 1 OS=Canis lupus familiaris GN=KRT1 PE=2 SV=1	388	63964	41	20	11	7	15983	1	0	1	547.942	1640.8	3	1640.8	0.0002	1	35.59	0.094	K	SLNNQFASFIDKVR	F	3 Deamidated (NQ)	0.00222000000000.0			FL0145_JHendy_130416_MSQ525_CW8_160425165036.19529.19529.3 File:~FL0145_JHendy_130416_MSQ525_CW8_160425165036.raw~, NativeID:~controllerType=0 controllerNumber=1 scan=19529~
1		Q6EIY9	Keratin, type II cytoskeletal 1 OS=Canis lupus familiaris GN=KRT1 PE=2 SV=1	388	63964	41	20	11	7	15986	1	0	1	547.943	1640.81	3	1640.8	0.0015	1	44.04	0.019	K	SLNNQFASFIDKVR	F	3 Deamidated (NQ)	0.00222000000000.0			FL0145_JHendy_130416_MSQ525_CW8_160425165036.23993.23993.3 File:~FL0145_JHendy_130416_MSQ525_CW8_160425165036.raw~, NativeID:~controllerType=0 controllerNumber=1 scan=23993~
1		Q6EIY9	Keratin, type II cytoskeletal 1 OS=Canis lupus familiaris GN=KRT1 PE=2 SV=1	388	63964	41	20	11	7	15987	1	0	1	821.41	1640.81	2	1640.8	0.0016	1	57.93	0.0032	K	SLNNQFASFIDKVR	F	3 Deamidated (NQ)	0.00222000000000.0			FL0145_JHendy_130416_MSQ525_CW8_160425165036.23977.23977.2 File:~FL0145_JHendy_130416_MSQ525_CW8_160425165036.raw~, NativeID:~controllerType=0 controllerNumber=1 scan=23977~
1		Q6EIY9	Keratin, type II cytoskeletal 1 OS=Canis lupus familiaris GN=KRT1 PE=2 SV=1	388	63964	41	20	11	7	15988	1	0	1	547.943	1640.81	3	1640.8	0.0024	1	47.93	0.0087	K	SLNNQFASFIDKVR	F	3 Deamidated (NQ)	0.00222000000000.0			FL0145_JHendy_130416_MSQ525_CW8_160425165036.26468.26468.3 File:~FL0145_JHendy_130416_MSQ525_CW8_160425165036.raw~, NativeID:~controllerType=0 controllerNumber=1 scan=26468~
1		Q6EIY9	Keratin, type II cytoskeletal 1 OS=Canis lupus familiaris GN=KRT1 PE=2 SV=1	388	63964	41	20	11	7	15989	1	0	1	821.411	1640.81	2	1640.8	0.0036	1	33.46	0.29	K	SLNNQFASFIDKVR	F	3 Deamidated (NQ)	0.00222000000000.0			FL0145_JHendy_130416_MSQ525_CW8_160425165036.19851.19851.2 File:~FL0145_JHendy_130416_MSQ525_CW8_160425165036.raw~, NativeID:~controllerType=0 controllerNumber=1 scan=19851~
1		Q6EIY9	Keratin, type II cytoskeletal 1 OS=Canis lupus familiaris GN=KRT1 PE=2 SV=1	388	63964	41	20	11	7	15994	1	0	1	547.95	1640.83	3	1639.82	1.0085	1	49.56	0.0042	K	SLNNQFASFIDKVR	F	2 Deamidated (NQ)	0.00220000000000.0			FL0145_JHendy_130416_MSQ525_CW8_160425165036.21783.21783.3 File:~FL0145_JHendy_130416_MSQ525_CW8_160425165036.raw~, NativeID:~controllerType=0 controllerNumber=1 scan=21783~
1		Q6EIY9	Keratin, type II cytoskeletal 1 OS=Canis lupus familiaris GN=KRT1 PE=2 SV=1	388	63964	41	20	11	7	27811	1	0	1	978.513	2932.52	3	2931.51	1.0078	1	87.88	4.9e-07	R	FLEQQNQVLQTKWELLQQVDTSTR	T					FL0145_JHendy_130416_MSQ525_CW8_160425165036.23076.23076.3 File:~FL0145_JHendy_130416_MSQ525_CW8_160425165036.raw~, NativeID:~controllerType=0 controllerNumber=1 scan=23076~
1		Q6IMF3	Keratin, type II cytoskeletal 1 OS=Rattus norvegicus GN=Krt1 PE=2 SV=1	290	65288	27	13	7	4	4405	1	0	0	541.803	1081.59	2	1081.59	-0.0001	1	37.65	0.051	K	FASFIDKVR	F					FL0145_JHendy_130416_MSQ525_CW8_160425165036.10543.10543.2 File:~FL0145_JHendy_130416_MSQ525_CW8_160425165036.raw~, NativeID:~controllerType=0 controllerNumber=1 scan=10543~
1		Q6IMF3	Keratin, type II cytoskeletal 1 OS=Rattus norvegicus GN=Krt1 PE=2 SV=1	290	65288	27	13	7	4	4406	1	0	0	361.538	1081.59	3	1081.59	0	1	40.24	0.024	K	FASFIDKVR	F					FL0145_JHendy_130416_MSQ525_CW8_160425165036.10577.10577.3 File:~FL0145_JHendy_130416_MSQ525_CW8_160425165036.raw~, NativeID:~controllerType=0 controllerNumber=1 scan=10577~
1		Q6IMF3	Keratin, type II cytoskeletal 1 OS=Rattus norvegicus GN=Krt1 PE=2 SV=1	290	65288	27	13	7	4	4420	1	0	0	361.872	1082.59	3	1081.59	1.0018	1	34.37	0.38	K	FASFIDKVR	F					FL0145_JHendy_130416_MSQ525_CW8_160425165036.9971.9971.3 File:~FL0145_JHendy_130416_MSQ525_CW8_160425165036.raw~, NativeID:~controllerType=0 controllerNumber=1 scan=9971~
1		Q6IMF3	Keratin, type II cytoskeletal 1 OS=Rattus norvegicus GN=Krt1 PE=2 SV=1	290	65288	27	13	7	4	5810	1	0	1	579.26	1156.51	2	1156.51	-0.0013	0	34.5	0.015	R	DYQELMNTK	L	Oxidation (M)	0.000003000.0			FL0145_JHendy_130416_MSQ525_CW8_160425165036.5486.5486.2 File:~FL0145_JHendy_130416_MSQ525_CW8_160425165036.raw~, NativeID:~controllerType=0 controllerNumber=1 scan=5486~
1		Q6IMF3	Keratin, type II cytoskeletal 1 OS=Rattus norvegicus GN=Krt1 PE=2 SV=1	290	65288	27	13	7	4	8132	1	0	1	633.814	1265.61	2	1265.61	0.0001	0	34.28	0.013	R	TNAENEFVTIK	K	Deamidated (NQ)	0.00002000000.0			FL0145_JHendy_130416_MSQ525_CW8_160425165036.12742.12742.2 File:~FL0145_JHendy_130416_MSQ525_CW8_160425165036.raw~, NativeID:~controllerType=0 controllerNumber=1 scan=12742~
1		Q6IMF3	Keratin, type II cytoskeletal 1 OS=Rattus norvegicus GN=Krt1 PE=2 SV=1	290	65288	27	13	7	4	8144	1	0	1	634.306	1266.6	2	1266.6	-0.0015	0	36.6	0.047	R	TNAENEFVTIK	K	2 Deamidated (NQ)	0.02002000000.0			FL0145_JHendy_130416_MSQ525_CW8_160425165036.14307.14307.2 File:~FL0145_JHendy_130416_MSQ525_CW8_160425165036.raw~, NativeID:~controllerType=0 controllerNumber=1 scan=14307~
1		Q6IMF3	Keratin, type II cytoskeletal 1 OS=Rattus norvegicus GN=Krt1 PE=2 SV=1	290	65288	27	13	7	4	11106	1	0	1	697.369	1392.72	2	1392.72	-0.0014	1	78.6	1.7e-06	R	TNAENEFVTIKK	D					FL0145_JHendy_130416_MSQ525_CW8_160425165036.6516.6516.2 File:~FL0145_JHendy_130416_MSQ525_CW8_160425165036.raw~, NativeID:~controllerType=0 controllerNumber=1 scan=6516~
1		Q6IMF3	Keratin, type II cytoskeletal 1 OS=Rattus norvegicus GN=Krt1 PE=2 SV=1	290	65288	27	13	7	4	11108	1	0	1	465.249	1392.73	3	1392.72	0.0008	1	34.32	0.013	R	TNAENEFVTIKK	D					FL0145_JHendy_130416_MSQ525_CW8_160425165036.6544.6544.3 File:~FL0145_JHendy_130416_MSQ525_CW8_160425165036.raw~, NativeID:~controllerType=0 controllerNumber=1 scan=6544~
1		Q6IMF3	Keratin, type II cytoskeletal 1 OS=Rattus norvegicus GN=Krt1 PE=2 SV=1	290	65288	27	13	7	4	11136	1	0	1	698.356	1394.7	2	1394.69	0.0052	1	39.58	0.0047	R	TNAENEFVTIKK	D	2 Deamidated (NQ)	0.020020000000.0			FL0145_JHendy_130416_MSQ525_CW8_160425165036.8785.8785.2 File:~FL0145_JHendy_130416_MSQ525_CW8_160425165036.raw~, NativeID:~controllerType=0 controllerNumber=1 scan=8785~
1		Q6IMF3	Keratin, type II cytoskeletal 1 OS=Rattus norvegicus GN=Krt1 PE=2 SV=1	290	65288	27	13	7	4	12817	1	0	0	738.397	1474.78	2	1474.78	0.0017	0	76.78	5e-05	R	FLEQQNQVLQTK	W					FL0145_JHendy_130416_MSQ525_CW8_160425165036.9954.9954.2 File:~FL0145_JHendy_130416_MSQ525_CW8_160425165036.raw~, NativeID:~controllerType=0 controllerNumber=1 scan=9954~
1		Q6IMF3	Keratin, type II cytoskeletal 1 OS=Rattus norvegicus GN=Krt1 PE=2 SV=1	290	65288	27	13	7	4	12819	1	0	0	738.398	1474.78	2	1474.78	0.0035	0	43.95	0.096	R	FLEQQNQVLQTK	W					FL0145_JHendy_130416_MSQ525_CW8_160425165036.10099.10099.2 File:~FL0145_JHendy_130416_MSQ525_CW8_160425165036.raw~, NativeID:~controllerType=0 controllerNumber=1 scan=10099~
1		Q6IMF3	Keratin, type II cytoskeletal 1 OS=Rattus norvegicus GN=Krt1 PE=2 SV=1	290	65288	27	13	7	4	12831	1	0	0	738.891	1475.77	2	1475.76	0.0047	0	66.91	0.00055	R	FLEQQNQVLQTK	W	Deamidated (NQ)	0.000000200000.0			FL0145_JHendy_130416_MSQ525_CW8_160425165036.11225.11225.2 File:~FL0145_JHendy_130416_MSQ525_CW8_160425165036.raw~, NativeID:~controllerType=0 controllerNumber=1 scan=11225~
1		Q6IMF3	Keratin, type II cytoskeletal 1 OS=Rattus norvegicus GN=Krt1 PE=2 SV=1	290	65288	27	13	7	4	12844	1	0	0	739.381	1476.75	2	1476.75	0.0021	0	75.51	7.1e-05	R	FLEQQNQVLQTK	W	2 Deamidated (NQ)	0.000002200000.0			FL0145_JHendy_130416_MSQ525_CW8_160425165036.11536.11536.2 File:~FL0145_JHendy_130416_MSQ525_CW8_160425165036.raw~, NativeID:~controllerType=0 controllerNumber=1 scan=11536~
1		Q6IMF3	Keratin, type II cytoskeletal 1 OS=Rattus norvegicus GN=Krt1 PE=2 SV=1	290	65288	27	13	7	4	12859	1	0	0	739.873	1477.73	2	1477.73	0.002	0	71.36	0.00018	R	FLEQQNQVLQTK	W	3 Deamidated (NQ)	0.000202200000.0			FL0145_JHendy_130416_MSQ525_CW8_160425165036.12484.12484.2 File:~FL0145_JHendy_130416_MSQ525_CW8_160425165036.raw~, NativeID:~controllerType=0 controllerNumber=1 scan=12484~
1		Q6IMF3	Keratin, type II cytoskeletal 1 OS=Rattus norvegicus GN=Krt1 PE=2 SV=1	290	65288	27	13	7	4	12860	1	0	0	739.874	1477.73	2	1477.73	0.0038	0	45.19	0.073	R	FLEQQNQVLQTK	W	3 Deamidated (NQ)	0.000220200000.0			FL0145_JHendy_130416_MSQ525_CW8_160425165036.11827.11827.2 File:~FL0145_JHendy_130416_MSQ525_CW8_160425165036.raw~, NativeID:~controllerType=0 controllerNumber=1 scan=11827~
1		Q6IMF3	Keratin, type II cytoskeletal 1 OS=Rattus norvegicus GN=Krt1 PE=2 SV=1	290	65288	27	13	7	4	12863	1	0	0	739.88	1477.75	2	1476.75	0.9996	0	44.97	0.012	R	FLEQQNQVLQTK	W	2 Deamidated (NQ)	0.000020200000.0			FL0145_JHendy_130416_MSQ525_CW8_160425165036.10887.10887.2 File:~FL0145_JHendy_130416_MSQ525_CW8_160425165036.raw~, NativeID:~controllerType=0 controllerNumber=1 scan=10887~
1		Q6IMF3	Keratin, type II cytoskeletal 1 OS=Rattus norvegicus GN=Krt1 PE=2 SV=1	290	65288	27	13	7	4	12867	1	0	0	740.364	1478.71	2	1478.71	-0.0012	0	79.66	1.3e-05	R	FLEQQNQVLQTK	W	4 Deamidated (NQ)	0.000022200200.0			FL0145_JHendy_130416_MSQ525_CW8_160425165036.12929.12929.2 File:~FL0145_JHendy_130416_MSQ525_CW8_160425165036.raw~, NativeID:~controllerType=0 controllerNumber=1 scan=12929~
1		Q6IMF3	Keratin, type II cytoskeletal 1 OS=Rattus norvegicus GN=Krt1 PE=2 SV=1	290	65288	27	13	7	4	12889	1	0	0	740.857	1479.7	2	1479.7	0.001	0	65.78	0.00048	R	FLEQQNQVLQTK	W	5 Deamidated (NQ)	0.000222200200.0			FL0145_JHendy_130416_MSQ525_CW8_160425165036.13950.13950.2 File:~FL0145_JHendy_130416_MSQ525_CW8_160425165036.raw~, NativeID:~controllerType=0 controllerNumber=1 scan=13950~
1		Q6IMF3	Keratin, type II cytoskeletal 1 OS=Rattus norvegicus GN=Krt1 PE=2 SV=1	290	65288	27	13	7	4	12890	1	0	0	740.857	1479.7	2	1479.7	0.0019	0	58.21	0.00027	R	FLEQQNQVLQTK	W	5 Deamidated (NQ)	0.000222200200.0			FL0145_JHendy_130416_MSQ525_CW8_160425165036.16024.16024.2 File:~FL0145_JHendy_130416_MSQ525_CW8_160425165036.raw~, NativeID:~controllerType=0 controllerNumber=1 scan=16024~
1		Q6IMF3	Keratin, type II cytoskeletal 1 OS=Rattus norvegicus GN=Krt1 PE=2 SV=1	290	65288	27	13	7	4	13993	1	0	1	513.933	1538.78	3	1538.78	-0.0004	1	26.55	0.076	R	LLRDYQELMNTK	L	Oxidation (M)	0.000000003000.0			FL0145_JHendy_130416_MSQ525_CW8_160425165036.7687.7687.3 File:~FL0145_JHendy_130416_MSQ525_CW8_160425165036.raw~, NativeID:~controllerType=0 controllerNumber=1 scan=7687~
1		Q6IMF3	Keratin, type II cytoskeletal 1 OS=Rattus norvegicus GN=Krt1 PE=2 SV=1	290	65288	27	13	7	4	13995	1	0	1	770.396	1538.78	2	1538.78	0.0018	1	52.39	0.0082	R	LLRDYQELMNTK	L	Oxidation (M)	0.000000003000.0			FL0145_JHendy_130416_MSQ525_CW8_160425165036.7691.7691.2 File:~FL0145_JHendy_130416_MSQ525_CW8_160425165036.raw~, NativeID:~controllerType=0 controllerNumber=1 scan=7691~
1		Q6IMF3	Keratin, type II cytoskeletal 1 OS=Rattus norvegicus GN=Krt1 PE=2 SV=1	290	65288	27	13	7	4	14009	1	0	1	770.888	1539.76	2	1539.76	0.001	1	46	0.0021	R	LLRDYQELMNTK	L	Deamidated (NQ); Oxidation (M)	0.000000003200.0			FL0145_JHendy_130416_MSQ525_CW8_160425165036.7861.7861.2 File:~FL0145_JHendy_130416_MSQ525_CW8_160425165036.raw~, NativeID:~controllerType=0 controllerNumber=1 scan=7861~
1		Q6IMF3	Keratin, type II cytoskeletal 1 OS=Rattus norvegicus GN=Krt1 PE=2 SV=1	290	65288	27	13	7	4	14012	1	0	1	770.889	1539.76	2	1539.76	0.0028	1	47.49	0.0015	R	LLRDYQELMNTK	L	Deamidated (NQ); Oxidation (M)	0.000000003200.0			FL0145_JHendy_130416_MSQ525_CW8_160425165036.8249.8249.2 File:~FL0145_JHendy_130416_MSQ525_CW8_160425165036.raw~, NativeID:~controllerType=0 controllerNumber=1 scan=8249~
1		Q6IMF3	Keratin, type II cytoskeletal 1 OS=Rattus norvegicus GN=Krt1 PE=2 SV=1	290	65288	27	13	7	4	14029	1	0	1	514.589	1540.74	3	1540.74	0.0003	1	29.9	0.16	R	LLRDYQELMNTK	L	2 Deamidated (NQ); Oxidation (M)	0.000002003200.0			FL0145_JHendy_130416_MSQ525_CW8_160425165036.9212.9212.3 File:~FL0145_JHendy_130416_MSQ525_CW8_160425165036.raw~, NativeID:~controllerType=0 controllerNumber=1 scan=9212~
1		Q6IMF3	Keratin, type II cytoskeletal 1 OS=Rattus norvegicus GN=Krt1 PE=2 SV=1	290	65288	27	13	7	4	14045	1	0	1	514.923	1541.75	3	1540.74	1.0038	1	28.06	0.23	R	LLRDYQELMNTK	L	2 Deamidated (NQ); Oxidation (M)	0.000002003200.0			FL0145_JHendy_130416_MSQ525_CW8_160425165036.8651.8651.3 File:~FL0145_JHendy_130416_MSQ525_CW8_160425165036.raw~, NativeID:~controllerType=0 controllerNumber=1 scan=8651~
1		Q6IMF3	Keratin, type II cytoskeletal 1 OS=Rattus norvegicus GN=Krt1 PE=2 SV=1	290	65288	27	13	7	4	14191	1	0	0	775.392	1548.77	2	1548.77	0.0017	0	31.13	0.05	R	FLEQQNQVLQTK	W	3 Deamidated (NQ); Propionamide (K)	0.000002200204.0			FL0145_JHendy_130416_MSQ525_CW8_160425165036.12134.12134.2 File:~FL0145_JHendy_130416_MSQ525_CW8_160425165036.raw~, NativeID:~controllerType=0 controllerNumber=1 scan=12134~
1		Q6IMF3	Keratin, type II cytoskeletal 1 OS=Rattus norvegicus GN=Krt1 PE=2 SV=1	290	65288	27	13	7	4	27811	1	0	1	978.513	2932.52	3	2931.51	1.0078	1	87.88	4.9e-07	R	FLEQQNQVLQTKWELLQQVDTSTR	T					FL0145_JHendy_130416_MSQ525_CW8_160425165036.23076.23076.3 File:~FL0145_JHendy_130416_MSQ525_CW8_160425165036.raw~, NativeID:~controllerType=0 controllerNumber=1 scan=23076~
1		Q6IG03	Keratin, type II cytoskeletal 73 OS=Rattus norvegicus GN=Krt73 PE=1 SV=1	279	61131	20	12	6	4	3365	1	0	0	510.246	1018.48	2	1018.48	0.0016	0	41.36	0.024	K	LLEGEECR	M					FL0145_JHendy_130416_MSQ525_CW8_160425165036.4754.4754.2 File:~FL0145_JHendy_130416_MSQ525_CW8_160425165036.raw~, NativeID:~controllerType=0 controllerNumber=1 scan=4754~
1		Q6IG03	Keratin, type II cytoskeletal 73 OS=Rattus norvegicus GN=Krt73 PE=1 SV=1	279	61131	20	12	6	4	4405	1	0	0	541.803	1081.59	2	1081.59	-0.0001	1	37.65	0.051	K	FASFIDKVR	F					FL0145_JHendy_130416_MSQ525_CW8_160425165036.10543.10543.2 File:~FL0145_JHendy_130416_MSQ525_CW8_160425165036.raw~, NativeID:~controllerType=0 controllerNumber=1 scan=10543~
1		Q6IG03	Keratin, type II cytoskeletal 73 OS=Rattus norvegicus GN=Krt73 PE=1 SV=1	279	61131	20	12	6	4	4406	1	0	0	361.538	1081.59	3	1081.59	0	1	40.24	0.024	K	FASFIDKVR	F					FL0145_JHendy_130416_MSQ525_CW8_160425165036.10577.10577.3 File:~FL0145_JHendy_130416_MSQ525_CW8_160425165036.raw~, NativeID:~controllerType=0 controllerNumber=1 scan=10577~
1		Q6IG03	Keratin, type II cytoskeletal 73 OS=Rattus norvegicus GN=Krt73 PE=1 SV=1	279	61131	20	12	6	4	4420	1	0	0	361.872	1082.59	3	1081.59	1.0018	1	34.37	0.38	K	FASFIDKVR	F					FL0145_JHendy_130416_MSQ525_CW8_160425165036.9971.9971.3 File:~FL0145_JHendy_130416_MSQ525_CW8_160425165036.raw~, NativeID:~controllerType=0 controllerNumber=1 scan=9971~
1		Q6IG03	Keratin, type II cytoskeletal 73 OS=Rattus norvegicus GN=Krt73 PE=1 SV=1	279	61131	20	12	6	4	5623	1	0	0	574.293	1146.57	2	1146.57	0.0016	1	51.73	0.0025	R	KLLEGEECR	M					FL0145_JHendy_130416_MSQ525_CW8_160425165036.3708.3708.2 File:~FL0145_JHendy_130416_MSQ525_CW8_160425165036.raw~, NativeID:~controllerType=0 controllerNumber=1 scan=3708~
1		Q6IG03	Keratin, type II cytoskeletal 73 OS=Rattus norvegicus GN=Krt73 PE=1 SV=1	279	61131	20	12	6	4	8410	1	0	1	639.358	1276.7	2	1276.7	-0.001	0	39.24	0.0029	K	LALDIEIATYR	K					FL0145_JHendy_130416_MSQ525_CW8_160425165036.24017.24017.2 File:~FL0145_JHendy_130416_MSQ525_CW8_160425165036.raw~, NativeID:~controllerType=0 controllerNumber=1 scan=24017~
1		Q6IG03	Keratin, type II cytoskeletal 73 OS=Rattus norvegicus GN=Krt73 PE=1 SV=1	279	61131	20	12	6	4	8411	1	0	1	639.36	1276.7	2	1276.7	0.002	0	63.99	4.1e-05	K	LALDIEIATYR	K					FL0145_JHendy_130416_MSQ525_CW8_160425165036.23332.23332.2 File:~FL0145_JHendy_130416_MSQ525_CW8_160425165036.raw~, NativeID:~controllerType=0 controllerNumber=1 scan=23332~
1		Q6IG03	Keratin, type II cytoskeletal 73 OS=Rattus norvegicus GN=Krt73 PE=1 SV=1	279	61131	20	12	6	4	8412	1	0	1	639.36	1276.71	2	1276.7	0.0026	0	64.88	0.00013	K	LALDIEIATYR	K					FL0145_JHendy_130416_MSQ525_CW8_160425165036.22025.22025.2 File:~FL0145_JHendy_130416_MSQ525_CW8_160425165036.raw~, NativeID:~controllerType=0 controllerNumber=1 scan=22025~
1		Q6IG03	Keratin, type II cytoskeletal 73 OS=Rattus norvegicus GN=Krt73 PE=1 SV=1	279	61131	20	12	6	4	10320	1	0	1	679.873	1357.73	2	1356.72	1.006	0	88.66	3.3e-06	R	NLDLDSIIAEVR	A					FL0145_JHendy_130416_MSQ525_CW8_160425165036.28630.28630.2 File:~FL0145_JHendy_130416_MSQ525_CW8_160425165036.raw~, NativeID:~controllerType=0 controllerNumber=1 scan=28630~
1		Q6IG03	Keratin, type II cytoskeletal 73 OS=Rattus norvegicus GN=Krt73 PE=1 SV=1	279	61131	20	12	6	4	12817	1	0	0	738.397	1474.78	2	1474.78	0.0017	0	76.78	5e-05	R	FLEQQNQVLQTK	W					FL0145_JHendy_130416_MSQ525_CW8_160425165036.9954.9954.2 File:~FL0145_JHendy_130416_MSQ525_CW8_160425165036.raw~, NativeID:~controllerType=0 controllerNumber=1 scan=9954~
1		Q6IG03	Keratin, type II cytoskeletal 73 OS=Rattus norvegicus GN=Krt73 PE=1 SV=1	279	61131	20	12	6	4	12819	1	0	0	738.398	1474.78	2	1474.78	0.0035	0	43.95	0.096	R	FLEQQNQVLQTK	W					FL0145_JHendy_130416_MSQ525_CW8_160425165036.10099.10099.2 File:~FL0145_JHendy_130416_MSQ525_CW8_160425165036.raw~, NativeID:~controllerType=0 controllerNumber=1 scan=10099~
1		Q6IG03	Keratin, type II cytoskeletal 73 OS=Rattus norvegicus GN=Krt73 PE=1 SV=1	279	61131	20	12	6	4	12831	1	0	0	738.891	1475.77	2	1475.76	0.0047	0	66.91	0.00055	R	FLEQQNQVLQTK	W	Deamidated (NQ)	0.000000200000.0			FL0145_JHendy_130416_MSQ525_CW8_160425165036.11225.11225.2 File:~FL0145_JHendy_130416_MSQ525_CW8_160425165036.raw~, NativeID:~controllerType=0 controllerNumber=1 scan=11225~
1		Q6IG03	Keratin, type II cytoskeletal 73 OS=Rattus norvegicus GN=Krt73 PE=1 SV=1	279	61131	20	12	6	4	12844	1	0	0	739.381	1476.75	2	1476.75	0.0021	0	75.51	7.1e-05	R	FLEQQNQVLQTK	W	2 Deamidated (NQ)	0.000002200000.0			FL0145_JHendy_130416_MSQ525_CW8_160425165036.11536.11536.2 File:~FL0145_JHendy_130416_MSQ525_CW8_160425165036.raw~, NativeID:~controllerType=0 controllerNumber=1 scan=11536~
1		Q6IG03	Keratin, type II cytoskeletal 73 OS=Rattus norvegicus GN=Krt73 PE=1 SV=1	279	61131	20	12	6	4	12859	1	0	0	739.873	1477.73	2	1477.73	0.002	0	71.36	0.00018	R	FLEQQNQVLQTK	W	3 Deamidated (NQ)	0.000202200000.0			FL0145_JHendy_130416_MSQ525_CW8_160425165036.12484.12484.2 File:~FL0145_JHendy_130416_MSQ525_CW8_160425165036.raw~, NativeID:~controllerType=0 controllerNumber=1 scan=12484~
1		Q6IG03	Keratin, type II cytoskeletal 73 OS=Rattus norvegicus GN=Krt73 PE=1 SV=1	279	61131	20	12	6	4	12860	1	0	0	739.874	1477.73	2	1477.73	0.0038	0	45.19	0.073	R	FLEQQNQVLQTK	W	3 Deamidated (NQ)	0.000220200000.0			FL0145_JHendy_130416_MSQ525_CW8_160425165036.11827.11827.2 File:~FL0145_JHendy_130416_MSQ525_CW8_160425165036.raw~, NativeID:~controllerType=0 controllerNumber=1 scan=11827~
1		Q6IG03	Keratin, type II cytoskeletal 73 OS=Rattus norvegicus GN=Krt73 PE=1 SV=1	279	61131	20	12	6	4	12863	1	0	0	739.88	1477.75	2	1476.75	0.9996	0	44.97	0.012	R	FLEQQNQVLQTK	W	2 Deamidated (NQ)	0.000020200000.0			FL0145_JHendy_130416_MSQ525_CW8_160425165036.10887.10887.2 File:~FL0145_JHendy_130416_MSQ525_CW8_160425165036.raw~, NativeID:~controllerType=0 controllerNumber=1 scan=10887~
1		Q6IG03	Keratin, type II cytoskeletal 73 OS=Rattus norvegicus GN=Krt73 PE=1 SV=1	279	61131	20	12	6	4	12867	1	0	0	740.364	1478.71	2	1478.71	-0.0012	0	79.66	1.3e-05	R	FLEQQNQVLQTK	W	4 Deamidated (NQ)	0.000022200200.0			FL0145_JHendy_130416_MSQ525_CW8_160425165036.12929.12929.2 File:~FL0145_JHendy_130416_MSQ525_CW8_160425165036.raw~, NativeID:~controllerType=0 controllerNumber=1 scan=12929~
1		Q6IG03	Keratin, type II cytoskeletal 73 OS=Rattus norvegicus GN=Krt73 PE=1 SV=1	279	61131	20	12	6	4	12889	1	0	0	740.857	1479.7	2	1479.7	0.001	0	65.78	0.00048	R	FLEQQNQVLQTK	W	5 Deamidated (NQ)	0.000222200200.0			FL0145_JHendy_130416_MSQ525_CW8_160425165036.13950.13950.2 File:~FL0145_JHendy_130416_MSQ525_CW8_160425165036.raw~, NativeID:~controllerType=0 controllerNumber=1 scan=13950~
1		Q6IG03	Keratin, type II cytoskeletal 73 OS=Rattus norvegicus GN=Krt73 PE=1 SV=1	279	61131	20	12	6	4	12890	1	0	0	740.857	1479.7	2	1479.7	0.0019	0	58.21	0.00027	R	FLEQQNQVLQTK	W	5 Deamidated (NQ)	0.000222200200.0			FL0145_JHendy_130416_MSQ525_CW8_160425165036.16024.16024.2 File:~FL0145_JHendy_130416_MSQ525_CW8_160425165036.raw~, NativeID:~controllerType=0 controllerNumber=1 scan=16024~
1		Q6IG03	Keratin, type II cytoskeletal 73 OS=Rattus norvegicus GN=Krt73 PE=1 SV=1	279	61131	20	12	6	4	14191	1	0	0	775.392	1548.77	2	1548.77	0.0017	0	31.13	0.05	R	FLEQQNQVLQTK	W	3 Deamidated (NQ); Propionamide (K)	0.000002200204.0			FL0145_JHendy_130416_MSQ525_CW8_160425165036.12134.12134.2 File:~FL0145_JHendy_130416_MSQ525_CW8_160425165036.raw~, NativeID:~controllerType=0 controllerNumber=1 scan=12134~
1		Q6EIZ1	Keratin, type II cytoskeletal 2 epidermal OS=Canis lupus familiaris GN=KRT2 PE=2 SV=1	276	64883	27	15	10	7	555	1	0	1	416.25	830.486	2	830.486	-0.0001	0	52.89	0.0053	R	SLVGLGGTK	S					FL0145_JHendy_130416_MSQ525_CW8_160425165036.7685.7685.2 File:~FL0145_JHendy_130416_MSQ525_CW8_160425165036.raw~, NativeID:~controllerType=0 controllerNumber=1 scan=7685~
1		Q6EIZ1	Keratin, type II cytoskeletal 2 epidermal OS=Canis lupus familiaris GN=KRT2 PE=2 SV=1	276	64883	27	15	10	7	2984	1	0	1	497.788	993.561	2	993.561	0.0002	0	53.82	0.0024	R	LQGEIAHVK	K					FL0145_JHendy_130416_MSQ525_CW8_160425165036.3677.3677.2 File:~FL0145_JHendy_130416_MSQ525_CW8_160425165036.raw~, NativeID:~controllerType=0 controllerNumber=1 scan=3677~
1		Q6EIZ1	Keratin, type II cytoskeletal 2 epidermal OS=Canis lupus familiaris GN=KRT2 PE=2 SV=1	276	64883	27	15	10	7	3365	1	0	0	510.246	1018.48	2	1018.48	0.0016	0	41.36	0.024	K	LLEGEECR	M					FL0145_JHendy_130416_MSQ525_CW8_160425165036.4754.4754.2 File:~FL0145_JHendy_130416_MSQ525_CW8_160425165036.raw~, NativeID:~controllerType=0 controllerNumber=1 scan=4754~
1		Q6EIZ1	Keratin, type II cytoskeletal 2 epidermal OS=Canis lupus familiaris GN=KRT2 PE=2 SV=1	276	64883	27	15	10	7	4405	1	0	0	541.803	1081.59	2	1081.59	-0.0001	1	37.65	0.051	K	FASFIDKVR	F					FL0145_JHendy_130416_MSQ525_CW8_160425165036.10543.10543.2 File:~FL0145_JHendy_130416_MSQ525_CW8_160425165036.raw~, NativeID:~controllerType=0 controllerNumber=1 scan=10543~
1		Q6EIZ1	Keratin, type II cytoskeletal 2 epidermal OS=Canis lupus familiaris GN=KRT2 PE=2 SV=1	276	64883	27	15	10	7	4406	1	0	0	361.538	1081.59	3	1081.59	0	1	40.24	0.024	K	FASFIDKVR	F					FL0145_JHendy_130416_MSQ525_CW8_160425165036.10577.10577.3 File:~FL0145_JHendy_130416_MSQ525_CW8_160425165036.raw~, NativeID:~controllerType=0 controllerNumber=1 scan=10577~
1		Q6EIZ1	Keratin, type II cytoskeletal 2 epidermal OS=Canis lupus familiaris GN=KRT2 PE=2 SV=1	276	64883	27	15	10	7	4420	1	0	0	361.872	1082.59	3	1081.59	1.0018	1	34.37	0.38	K	FASFIDKVR	F					FL0145_JHendy_130416_MSQ525_CW8_160425165036.9971.9971.3 File:~FL0145_JHendy_130416_MSQ525_CW8_160425165036.raw~, NativeID:~controllerType=0 controllerNumber=1 scan=9971~
1		Q6EIZ1	Keratin, type II cytoskeletal 2 epidermal OS=Canis lupus familiaris GN=KRT2 PE=2 SV=1	276	64883	27	15	10	7	5125	1	0	1	561.835	1121.65	2	1121.66	-0.0007	1	36.1	0.11	R	LQGEIAHVKK	Q					FL0145_JHendy_130416_MSQ525_CW8_160425165036.2942.2942.2 File:~FL0145_JHendy_130416_MSQ525_CW8_160425165036.raw~, NativeID:~controllerType=0 controllerNumber=1 scan=2942~
1		Q6EIZ1	Keratin, type II cytoskeletal 2 epidermal OS=Canis lupus familiaris GN=KRT2 PE=2 SV=1	276	64883	27	15	10	7	5623	1	0	0	574.293	1146.57	2	1146.57	0.0016	1	51.73	0.0025	R	KLLEGEECR	M					FL0145_JHendy_130416_MSQ525_CW8_160425165036.3708.3708.2 File:~FL0145_JHendy_130416_MSQ525_CW8_160425165036.raw~, NativeID:~controllerType=0 controllerNumber=1 scan=3708~
1		Q6EIZ1	Keratin, type II cytoskeletal 2 epidermal OS=Canis lupus familiaris GN=KRT2 PE=2 SV=1	276	64883	27	15	10	7	6884	1	0	1	604.813	1207.61	2	1207.61	0.0022	0	45.98	0.0041	R	TAAENDFVTLK	K					FL0145_JHendy_130416_MSQ525_CW8_160425165036.11720.11720.2 File:~FL0145_JHendy_130416_MSQ525_CW8_160425165036.raw~, NativeID:~controllerType=0 controllerNumber=1 scan=11720~
1		Q6EIZ1	Keratin, type II cytoskeletal 2 epidermal OS=Canis lupus familiaris GN=KRT2 PE=2 SV=1	276	64883	27	15	10	7	6915	1	0	1	605.806	1209.6	2	1208.59	1.0054	0	25.81	0.1	R	TAAENDFVTLK	K	Deamidated (NQ)	0.00002000000.0			FL0145_JHendy_130416_MSQ525_CW8_160425165036.12876.12876.2 File:~FL0145_JHendy_130416_MSQ525_CW8_160425165036.raw~, NativeID:~controllerType=0 controllerNumber=1 scan=12876~
1		Q6EIZ1	Keratin, type II cytoskeletal 2 epidermal OS=Canis lupus familiaris GN=KRT2 PE=2 SV=1	276	64883	27	15	10	7	8080	1	0	0	632.351	1262.69	2	1262.69	0.0007	0	27.43	0.038	K	LALDVEIATYR	K					FL0145_JHendy_130416_MSQ525_CW8_160425165036.21098.21098.2 File:~FL0145_JHendy_130416_MSQ525_CW8_160425165036.raw~, NativeID:~controllerType=0 controllerNumber=1 scan=21098~
1		Q6EIZ1	Keratin, type II cytoskeletal 2 epidermal OS=Canis lupus familiaris GN=KRT2 PE=2 SV=1	276	64883	27	15	10	7	8081	1	0	0	632.351	1262.69	2	1262.69	0.0014	0	67.58	0.0003	K	LALDVEIATYR	K					FL0145_JHendy_130416_MSQ525_CW8_160425165036.20363.20363.2 File:~FL0145_JHendy_130416_MSQ525_CW8_160425165036.raw~, NativeID:~controllerType=0 controllerNumber=1 scan=20363~
1		Q6EIZ1	Keratin, type II cytoskeletal 2 epidermal OS=Canis lupus familiaris GN=KRT2 PE=2 SV=1	276	64883	27	15	10	7	8082	1	0	0	632.352	1262.69	2	1262.69	0.0018	0	64.89	0.00021	K	LALDVEIATYR	K					FL0145_JHendy_130416_MSQ525_CW8_160425165036.19550.19550.2 File:~FL0145_JHendy_130416_MSQ525_CW8_160425165036.raw~, NativeID:~controllerType=0 controllerNumber=1 scan=19550~
1		Q6EIZ1	Keratin, type II cytoskeletal 2 epidermal OS=Canis lupus familiaris GN=KRT2 PE=2 SV=1	276	64883	27	15	10	7	9794	1	0	1	668.861	1335.71	2	1335.7	0.0031	1	78.56	6.7e-06	R	TAAENDFVTLKK	D					FL0145_JHendy_130416_MSQ525_CW8_160425165036.6888.6888.2 File:~FL0145_JHendy_130416_MSQ525_CW8_160425165036.raw~, NativeID:~controllerType=0 controllerNumber=1 scan=6888~
1		Q6EIZ1	Keratin, type II cytoskeletal 2 epidermal OS=Canis lupus familiaris GN=KRT2 PE=2 SV=1	276	64883	27	15	10	7	9817	1	0	1	669.352	1336.69	2	1336.69	0.0021	1	40.05	0.011	R	TAAENDFVTLKK	D	Deamidated (NQ)	0.000020000000.0			FL0145_JHendy_130416_MSQ525_CW8_160425165036.8165.8165.2 File:~FL0145_JHendy_130416_MSQ525_CW8_160425165036.raw~, NativeID:~controllerType=0 controllerNumber=1 scan=8165~
1		Q6EIZ1	Keratin, type II cytoskeletal 2 epidermal OS=Canis lupus familiaris GN=KRT2 PE=2 SV=1	276	64883	27	15	10	7	9838	1	0	1	669.854	1337.69	2	1336.69	1.0052	1	36.11	0.029	R	TAAENDFVTLKK	D	Deamidated (NQ)	0.000020000000.0			FL0145_JHendy_130416_MSQ525_CW8_160425165036.7073.7073.2 File:~FL0145_JHendy_130416_MSQ525_CW8_160425165036.raw~, NativeID:~controllerType=0 controllerNumber=1 scan=7073~
1		Q6EIZ1	Keratin, type II cytoskeletal 2 epidermal OS=Canis lupus familiaris GN=KRT2 PE=2 SV=1	276	64883	27	15	10	7	12817	1	0	0	738.397	1474.78	2	1474.78	0.0017	0	76.78	5e-05	R	FLEQQNQVLQTK	W					FL0145_JHendy_130416_MSQ525_CW8_160425165036.9954.9954.2 File:~FL0145_JHendy_130416_MSQ525_CW8_160425165036.raw~, NativeID:~controllerType=0 controllerNumber=1 scan=9954~
1		Q6EIZ1	Keratin, type II cytoskeletal 2 epidermal OS=Canis lupus familiaris GN=KRT2 PE=2 SV=1	276	64883	27	15	10	7	12819	1	0	0	738.398	1474.78	2	1474.78	0.0035	0	43.95	0.096	R	FLEQQNQVLQTK	W					FL0145_JHendy_130416_MSQ525_CW8_160425165036.10099.10099.2 File:~FL0145_JHendy_130416_MSQ525_CW8_160425165036.raw~, NativeID:~controllerType=0 controllerNumber=1 scan=10099~
1		Q6EIZ1	Keratin, type II cytoskeletal 2 epidermal OS=Canis lupus familiaris GN=KRT2 PE=2 SV=1	276	64883	27	15	10	7	12831	1	0	0	738.891	1475.77	2	1475.76	0.0047	0	66.91	0.00055	R	FLEQQNQVLQTK	W	Deamidated (NQ)	0.000000200000.0			FL0145_JHendy_130416_MSQ525_CW8_160425165036.11225.11225.2 File:~FL0145_JHendy_130416_MSQ525_CW8_160425165036.raw~, NativeID:~controllerType=0 controllerNumber=1 scan=11225~
1		Q6EIZ1	Keratin, type II cytoskeletal 2 epidermal OS=Canis lupus familiaris GN=KRT2 PE=2 SV=1	276	64883	27	15	10	7	12844	1	0	0	739.381	1476.75	2	1476.75	0.0021	0	75.51	7.1e-05	R	FLEQQNQVLQTK	W	2 Deamidated (NQ)	0.000002200000.0			FL0145_JHendy_130416_MSQ525_CW8_160425165036.11536.11536.2 File:~FL0145_JHendy_130416_MSQ525_CW8_160425165036.raw~, NativeID:~controllerType=0 controllerNumber=1 scan=11536~
1		Q6EIZ1	Keratin, type II cytoskeletal 2 epidermal OS=Canis lupus familiaris GN=KRT2 PE=2 SV=1	276	64883	27	15	10	7	12859	1	0	0	739.873	1477.73	2	1477.73	0.002	0	71.36	0.00018	R	FLEQQNQVLQTK	W	3 Deamidated (NQ)	0.000202200000.0			FL0145_JHendy_130416_MSQ525_CW8_160425165036.12484.12484.2 File:~FL0145_JHendy_130416_MSQ525_CW8_160425165036.raw~, NativeID:~controllerType=0 controllerNumber=1 scan=12484~
1		Q6EIZ1	Keratin, type II cytoskeletal 2 epidermal OS=Canis lupus familiaris GN=KRT2 PE=2 SV=1	276	64883	27	15	10	7	12860	1	0	0	739.874	1477.73	2	1477.73	0.0038	0	45.19	0.073	R	FLEQQNQVLQTK	W	3 Deamidated (NQ)	0.000220200000.0			FL0145_JHendy_130416_MSQ525_CW8_160425165036.11827.11827.2 File:~FL0145_JHendy_130416_MSQ525_CW8_160425165036.raw~, NativeID:~controllerType=0 controllerNumber=1 scan=11827~
1		Q6EIZ1	Keratin, type II cytoskeletal 2 epidermal OS=Canis lupus familiaris GN=KRT2 PE=2 SV=1	276	64883	27	15	10	7	12863	1	0	0	739.88	1477.75	2	1476.75	0.9996	0	44.97	0.012	R	FLEQQNQVLQTK	W	2 Deamidated (NQ)	0.000020200000.0			FL0145_JHendy_130416_MSQ525_CW8_160425165036.10887.10887.2 File:~FL0145_JHendy_130416_MSQ525_CW8_160425165036.raw~, NativeID:~controllerType=0 controllerNumber=1 scan=10887~
1		Q6EIZ1	Keratin, type II cytoskeletal 2 epidermal OS=Canis lupus familiaris GN=KRT2 PE=2 SV=1	276	64883	27	15	10	7	12867	1	0	0	740.364	1478.71	2	1478.71	-0.0012	0	79.66	1.3e-05	R	FLEQQNQVLQTK	W	4 Deamidated (NQ)	0.000022200200.0			FL0145_JHendy_130416_MSQ525_CW8_160425165036.12929.12929.2 File:~FL0145_JHendy_130416_MSQ525_CW8_160425165036.raw~, NativeID:~controllerType=0 controllerNumber=1 scan=12929~
1		Q6EIZ1	Keratin, type II cytoskeletal 2 epidermal OS=Canis lupus familiaris GN=KRT2 PE=2 SV=1	276	64883	27	15	10	7	12889	1	0	0	740.857	1479.7	2	1479.7	0.001	0	65.78	0.00048	R	FLEQQNQVLQTK	W	5 Deamidated (NQ)	0.000222200200.0			FL0145_JHendy_130416_MSQ525_CW8_160425165036.13950.13950.2 File:~FL0145_JHendy_130416_MSQ525_CW8_160425165036.raw~, NativeID:~controllerType=0 controllerNumber=1 scan=13950~
1		Q6EIZ1	Keratin, type II cytoskeletal 2 epidermal OS=Canis lupus familiaris GN=KRT2 PE=2 SV=1	276	64883	27	15	10	7	12890	1	0	0	740.857	1479.7	2	1479.7	0.0019	0	58.21	0.00027	R	FLEQQNQVLQTK	W	5 Deamidated (NQ)	0.000222200200.0			FL0145_JHendy_130416_MSQ525_CW8_160425165036.16024.16024.2 File:~FL0145_JHendy_130416_MSQ525_CW8_160425165036.raw~, NativeID:~controllerType=0 controllerNumber=1 scan=16024~
1		Q6EIZ1	Keratin, type II cytoskeletal 2 epidermal OS=Canis lupus familiaris GN=KRT2 PE=2 SV=1	276	64883	27	15	10	7	14191	1	0	0	775.392	1548.77	2	1548.77	0.0017	0	31.13	0.05	R	FLEQQNQVLQTK	W	3 Deamidated (NQ); Propionamide (K)	0.000002200204.0			FL0145_JHendy_130416_MSQ525_CW8_160425165036.12134.12134.2 File:~FL0145_JHendy_130416_MSQ525_CW8_160425165036.raw~, NativeID:~controllerType=0 controllerNumber=1 scan=12134~
1		Q5XQN5	Keratin, type II cytoskeletal 5 OS=Bos taurus GN=KRT5 PE=1 SV=1	270	63111	27	11	15	7	1673	1	0	0	453.737	905.46	2	905.461	-0.0004	0	26.54	0.34	R	FLEQQNK	V					FL0145_JHendy_130416_MSQ525_CW8_160425165036.3675.3675.2 File:~FL0145_JHendy_130416_MSQ525_CW8_160425165036.raw~, NativeID:~controllerType=0 controllerNumber=1 scan=3675~
1		Q5XQN5	Keratin, type II cytoskeletal 5 OS=Bos taurus GN=KRT5 PE=1 SV=1	270	63111	27	11	15	7	2064	1	0	1	466.756	931.497	2	931.497	0	1	41.6	0.2	R	SEIDNVKK	Q					FL0145_JHendy_130416_MSQ525_CW8_160425165036.2774.2774.2 File:~FL0145_JHendy_130416_MSQ525_CW8_160425165036.raw~, NativeID:~controllerType=0 controllerNumber=1 scan=2774~
1		Q5XQN5	Keratin, type II cytoskeletal 5 OS=Bos taurus GN=KRT5 PE=1 SV=1	270	63111	27	11	15	7	2084	1	0	1	467.248	932.481	2	932.481	-0.0001	1	36.29	0.18	R	SEIDNVKK	Q	Deamidated (NQ)	0.00002000.0			FL0145_JHendy_130416_MSQ525_CW8_160425165036.2964.2964.2 File:~FL0145_JHendy_130416_MSQ525_CW8_160425165036.raw~, NativeID:~controllerType=0 controllerNumber=1 scan=2964~
1		Q5XQN5	Keratin, type II cytoskeletal 5 OS=Bos taurus GN=KRT5 PE=1 SV=1	270	63111	27	11	15	7	2262	3	0	0	473.259	944.503	2	944.504	-0.0006	1	36.85	0.6	R	GRLDSELR	N					FL0145_JHendy_130416_MSQ525_CW8_160425165036.4194.4194.2 File:~FL0145_JHendy_130416_MSQ525_CW8_160425165036.raw~, NativeID:~controllerType=0 controllerNumber=1 scan=4194~
1		Q5XQN5	Keratin, type II cytoskeletal 5 OS=Bos taurus GN=KRT5 PE=1 SV=1	270	63111	27	11	15	7	2263	2	0	0	473.26	944.506	2	944.504	0.0018	1	33.79	1.2	R	GRLDSELR	N					FL0145_JHendy_130416_MSQ525_CW8_160425165036.3524.3524.2 File:~FL0145_JHendy_130416_MSQ525_CW8_160425165036.raw~, NativeID:~controllerType=0 controllerNumber=1 scan=3524~
1		Q5XQN5	Keratin, type II cytoskeletal 5 OS=Bos taurus GN=KRT5 PE=1 SV=1	270	63111	27	11	15	7	3365	1	0	0	510.246	1018.48	2	1018.48	0.0016	0	41.36	0.024	K	LLEGEECR	L					FL0145_JHendy_130416_MSQ525_CW8_160425165036.4754.4754.2 File:~FL0145_JHendy_130416_MSQ525_CW8_160425165036.raw~, NativeID:~controllerType=0 controllerNumber=1 scan=4754~
1		Q5XQN5	Keratin, type II cytoskeletal 5 OS=Bos taurus GN=KRT5 PE=1 SV=1	270	63111	27	11	15	7	4268	1	0	1	537.79	1073.57	2	1073.57	-0.0062	1	38.13	0.38	R	LRSEIDNVK	K	Deamidated (NQ)	0.000000200.0			FL0145_JHendy_130416_MSQ525_CW8_160425165036.4178.4178.2 File:~FL0145_JHendy_130416_MSQ525_CW8_160425165036.raw~, NativeID:~controllerType=0 controllerNumber=1 scan=4178~
1		Q5XQN5	Keratin, type II cytoskeletal 5 OS=Bos taurus GN=KRT5 PE=1 SV=1	270	63111	27	11	15	7	4269	1	0	1	537.79	1073.57	2	1073.57	-0.0062	1	33.98	0.48	R	LRSEIDNVK	K	Deamidated (NQ)	0.000000200.0			FL0145_JHendy_130416_MSQ525_CW8_160425165036.3755.3755.2 File:~FL0145_JHendy_130416_MSQ525_CW8_160425165036.raw~, NativeID:~controllerType=0 controllerNumber=1 scan=3755~
1		Q5XQN5	Keratin, type II cytoskeletal 5 OS=Bos taurus GN=KRT5 PE=1 SV=1	270	63111	27	11	15	7	4405	1	0	0	541.803	1081.59	2	1081.59	-0.0001	1	37.65	0.051	K	FASFIDKVR	F					FL0145_JHendy_130416_MSQ525_CW8_160425165036.10543.10543.2 File:~FL0145_JHendy_130416_MSQ525_CW8_160425165036.raw~, NativeID:~controllerType=0 controllerNumber=1 scan=10543~
1		Q5XQN5	Keratin, type II cytoskeletal 5 OS=Bos taurus GN=KRT5 PE=1 SV=1	270	63111	27	11	15	7	4406	1	0	0	361.538	1081.59	3	1081.59	0	1	40.24	0.024	K	FASFIDKVR	F					FL0145_JHendy_130416_MSQ525_CW8_160425165036.10577.10577.3 File:~FL0145_JHendy_130416_MSQ525_CW8_160425165036.raw~, NativeID:~controllerType=0 controllerNumber=1 scan=10577~
1		Q5XQN5	Keratin, type II cytoskeletal 5 OS=Bos taurus GN=KRT5 PE=1 SV=1	270	63111	27	11	15	7	4420	1	0	0	361.872	1082.59	3	1081.59	1.0018	1	34.37	0.38	K	FASFIDKVR	F					FL0145_JHendy_130416_MSQ525_CW8_160425165036.9971.9971.3 File:~FL0145_JHendy_130416_MSQ525_CW8_160425165036.raw~, NativeID:~controllerType=0 controllerNumber=1 scan=9971~
1		Q5XQN5	Keratin, type II cytoskeletal 5 OS=Bos taurus GN=KRT5 PE=1 SV=1	270	63111	27	11	15	7	4625	1	0	1	547.802	1093.59	2	1093.59	0.0023	1	42.25	0.086	R	SLYNLGGSKR	I					FL0145_JHendy_130416_MSQ525_CW8_160425165036.5181.5181.2 File:~FL0145_JHendy_130416_MSQ525_CW8_160425165036.raw~, NativeID:~controllerType=0 controllerNumber=1 scan=5181~
1		Q5XQN5	Keratin, type II cytoskeletal 5 OS=Bos taurus GN=KRT5 PE=1 SV=1	270	63111	27	11	15	7	5623	1	0	0	574.293	1146.57	2	1146.57	0.0016	1	51.73	0.0025	R	KLLEGEECR	L					FL0145_JHendy_130416_MSQ525_CW8_160425165036.3708.3708.2 File:~FL0145_JHendy_130416_MSQ525_CW8_160425165036.raw~, NativeID:~controllerType=0 controllerNumber=1 scan=3708~
1		Q5XQN5	Keratin, type II cytoskeletal 5 OS=Bos taurus GN=KRT5 PE=1 SV=1	270	63111	27	11	15	7	6602	1	0	1	597.791	1193.57	2	1193.57	0.0007	0	60.41	0.00091	K	YEELQQTAGR	H					FL0145_JHendy_130416_MSQ525_CW8_160425165036.4675.4675.2 File:~FL0145_JHendy_130416_MSQ525_CW8_160425165036.raw~, NativeID:~controllerType=0 controllerNumber=1 scan=4675~
1		Q5XQN5	Keratin, type II cytoskeletal 5 OS=Bos taurus GN=KRT5 PE=1 SV=1	270	63111	27	11	15	7	8080	1	0	0	632.351	1262.69	2	1262.69	0.0007	0	27.43	0.038	K	LALDVEIATYR	K					FL0145_JHendy_130416_MSQ525_CW8_160425165036.21098.21098.2 File:~FL0145_JHendy_130416_MSQ525_CW8_160425165036.raw~, NativeID:~controllerType=0 controllerNumber=1 scan=21098~
1		Q5XQN5	Keratin, type II cytoskeletal 5 OS=Bos taurus GN=KRT5 PE=1 SV=1	270	63111	27	11	15	7	8081	1	0	0	632.351	1262.69	2	1262.69	0.0014	0	67.58	0.0003	K	LALDVEIATYR	K					FL0145_JHendy_130416_MSQ525_CW8_160425165036.20363.20363.2 File:~FL0145_JHendy_130416_MSQ525_CW8_160425165036.raw~, NativeID:~controllerType=0 controllerNumber=1 scan=20363~
1		Q5XQN5	Keratin, type II cytoskeletal 5 OS=Bos taurus GN=KRT5 PE=1 SV=1	270	63111	27	11	15	7	8082	1	0	0	632.352	1262.69	2	1262.69	0.0018	0	64.89	0.00021	K	LALDVEIATYR	K					FL0145_JHendy_130416_MSQ525_CW8_160425165036.19550.19550.2 File:~FL0145_JHendy_130416_MSQ525_CW8_160425165036.raw~, NativeID:~controllerType=0 controllerNumber=1 scan=19550~
1		Q5XQN5	Keratin, type II cytoskeletal 5 OS=Bos taurus GN=KRT5 PE=1 SV=1	270	63111	27	11	15	7	9061	1	0	1	651.862	1301.71	2	1301.71	0.0013	0	42.36	0.034	R	SLDLDSIIAEVK	A					FL0145_JHendy_130416_MSQ525_CW8_160425165036.22770.22770.2 File:~FL0145_JHendy_130416_MSQ525_CW8_160425165036.raw~, NativeID:~controllerType=0 controllerNumber=1 scan=22770~
1		Q5XQN5	Keratin, type II cytoskeletal 5 OS=Bos taurus GN=KRT5 PE=1 SV=1	270	63111	27	11	15	7	9062	1	0	1	651.862	1301.71	2	1301.71	0.0015	0	44.52	0.02	R	SLDLDSIIAEVK	A					FL0145_JHendy_130416_MSQ525_CW8_160425165036.27340.27340.2 File:~FL0145_JHendy_130416_MSQ525_CW8_160425165036.raw~, NativeID:~controllerType=0 controllerNumber=1 scan=27340~
1		Q5XQN5	Keratin, type II cytoskeletal 5 OS=Bos taurus GN=KRT5 PE=1 SV=1	270	63111	27	11	15	7	9063	1	0	1	651.862	1301.71	2	1301.71	0.0016	0	63.54	0.00034	R	SLDLDSIIAEVK	A					FL0145_JHendy_130416_MSQ525_CW8_160425165036.29784.29784.2 File:~FL0145_JHendy_130416_MSQ525_CW8_160425165036.raw~, NativeID:~controllerType=0 controllerNumber=1 scan=29784~
1		Q5XQN5	Keratin, type II cytoskeletal 5 OS=Bos taurus GN=KRT5 PE=1 SV=1	270	63111	27	11	15	7	9064	1	0	1	651.862	1301.71	2	1301.71	0.0016	0	71.47	0.00017	R	SLDLDSIIAEVK	A					FL0145_JHendy_130416_MSQ525_CW8_160425165036.25420.25420.2 File:~FL0145_JHendy_130416_MSQ525_CW8_160425165036.raw~, NativeID:~controllerType=0 controllerNumber=1 scan=25420~
1		Q5XQN5	Keratin, type II cytoskeletal 5 OS=Bos taurus GN=KRT5 PE=1 SV=1	270	63111	27	11	15	7	9065	1	0	1	651.862	1301.71	2	1301.71	0.0017	0	101.59	1.6e-07	R	SLDLDSIIAEVK	A					FL0145_JHendy_130416_MSQ525_CW8_160425165036.28231.28231.2 File:~FL0145_JHendy_130416_MSQ525_CW8_160425165036.raw~, NativeID:~controllerType=0 controllerNumber=1 scan=28231~
1		Q5XQN5	Keratin, type II cytoskeletal 5 OS=Bos taurus GN=KRT5 PE=1 SV=1	270	63111	27	11	15	7	9066	1	0	1	651.863	1301.71	2	1301.71	0.0036	0	80.94	1.8e-05	R	SLDLDSIIAEVK	A					FL0145_JHendy_130416_MSQ525_CW8_160425165036.28796.28796.2 File:~FL0145_JHendy_130416_MSQ525_CW8_160425165036.raw~, NativeID:~controllerType=0 controllerNumber=1 scan=28796~
1		Q5XQN5	Keratin, type II cytoskeletal 5 OS=Bos taurus GN=KRT5 PE=1 SV=1	270	63111	27	11	15	7	11454	1	0	1	705.867	1409.72	2	1409.72	0.0035	0	69.22	1.8e-05	R	SFSTASAITPSVSR	T					FL0145_JHendy_130416_MSQ525_CW8_160425165036.11060.11060.2 File:~FL0145_JHendy_130416_MSQ525_CW8_160425165036.raw~, NativeID:~controllerType=0 controllerNumber=1 scan=11060~
1		Q5XQN5	Keratin, type II cytoskeletal 5 OS=Bos taurus GN=KRT5 PE=1 SV=1	270	63111	27	11	15	7	11812	1	0	1	713.867	1425.72	2	1425.72	0.0022	1	40.44	0.0011	R	TTAENEFVMLKK	D	Oxidation (M)	0.000000003000.0			FL0145_JHendy_130416_MSQ525_CW8_160425165036.7555.7555.2 File:~FL0145_JHendy_130416_MSQ525_CW8_160425165036.raw~, NativeID:~controllerType=0 controllerNumber=1 scan=7555~
1		Q5XQN5	Keratin, type II cytoskeletal 5 OS=Bos taurus GN=KRT5 PE=1 SV=1	270	63111	27	11	15	7	12991	1	0	1	743.352	1484.69	2	1484.69	0.0006	1	59.95	7.9e-05	R	SRTEAESWYQTK	Y					FL0145_JHendy_130416_MSQ525_CW8_160425165036.5407.5407.2 File:~FL0145_JHendy_130416_MSQ525_CW8_160425165036.raw~, NativeID:~controllerType=0 controllerNumber=1 scan=5407~
1		Q5XQN5	Keratin, type II cytoskeletal 5 OS=Bos taurus GN=KRT5 PE=1 SV=1	270	63111	27	11	15	7	25665	1	0	1	806.713	2417.12	3	2417.11	0.003	1	34.23	0.038	R	TEAESWYQTKYEELQQTAGR	H					FL0145_JHendy_130416_MSQ525_CW8_160425165036.15859.15859.3 File:~FL0145_JHendy_130416_MSQ525_CW8_160425165036.raw~, NativeID:~controllerType=0 controllerNumber=1 scan=15859~
1		A5A6M8	Keratin, type II cytoskeletal 5 OS=Pan troglodytes GN=KRT5 PE=2 SV=1	244	62784	37	13	20	8	1673	1	0	0	453.737	905.46	2	905.461	-0.0004	0	26.54	0.34	R	FLEQQNK	V					FL0145_JHendy_130416_MSQ525_CW8_160425165036.3675.3675.2 File:~FL0145_JHendy_130416_MSQ525_CW8_160425165036.raw~, NativeID:~controllerType=0 controllerNumber=1 scan=3675~
1		A5A6M8	Keratin, type II cytoskeletal 5 OS=Pan troglodytes GN=KRT5 PE=2 SV=1	244	62784	37	13	20	8	2262	3	0	0	473.259	944.503	2	944.504	-0.0006	1	36.85	0.6	R	GRLDSELR	N					FL0145_JHendy_130416_MSQ525_CW8_160425165036.4194.4194.2 File:~FL0145_JHendy_130416_MSQ525_CW8_160425165036.raw~, NativeID:~controllerType=0 controllerNumber=1 scan=4194~
1		A5A6M8	Keratin, type II cytoskeletal 5 OS=Pan troglodytes GN=KRT5 PE=2 SV=1	244	62784	37	13	20	8	2263	2	0	0	473.26	944.506	2	944.504	0.0018	1	33.79	1.2	R	GRLDSELR	N					FL0145_JHendy_130416_MSQ525_CW8_160425165036.3524.3524.2 File:~FL0145_JHendy_130416_MSQ525_CW8_160425165036.raw~, NativeID:~controllerType=0 controllerNumber=1 scan=3524~
1		A5A6M8	Keratin, type II cytoskeletal 5 OS=Pan troglodytes GN=KRT5 PE=2 SV=1	244	62784	37	13	20	8	3316	1	0	0	508.772	1015.53	2	1015.53	0.0002	0	29.65	0.64	R	QLDSIVGER	G					FL0145_JHendy_130416_MSQ525_CW8_160425165036.8246.8246.2 File:~FL0145_JHendy_130416_MSQ525_CW8_160425165036.raw~, NativeID:~controllerType=0 controllerNumber=1 scan=8246~
1		A5A6M8	Keratin, type II cytoskeletal 5 OS=Pan troglodytes GN=KRT5 PE=2 SV=1	244	62784	37	13	20	8	3317	1	0	0	508.773	1015.53	2	1015.53	0.0012	0	30.05	0.61	R	QLDSIVGER	G					FL0145_JHendy_130416_MSQ525_CW8_160425165036.7115.7115.2 File:~FL0145_JHendy_130416_MSQ525_CW8_160425165036.raw~, NativeID:~controllerType=0 controllerNumber=1 scan=7115~
1		A5A6M8	Keratin, type II cytoskeletal 5 OS=Pan troglodytes GN=KRT5 PE=2 SV=1	244	62784	37	13	20	8	3319	1	0	0	508.773	1015.53	2	1015.53	0.0018	0	41.25	0.091	R	QLDSIVGER	G					FL0145_JHendy_130416_MSQ525_CW8_160425165036.7735.7735.2 File:~FL0145_JHendy_130416_MSQ525_CW8_160425165036.raw~, NativeID:~controllerType=0 controllerNumber=1 scan=7735~
1		A5A6M8	Keratin, type II cytoskeletal 5 OS=Pan troglodytes GN=KRT5 PE=2 SV=1	244	62784	37	13	20	8	3337	1	0	0	509.264	1016.51	2	1016.51	-0.0004	0	38.63	0.013	R	QLDSIVGER	G	Deamidated (NQ)	0.200000000.0			FL0145_JHendy_130416_MSQ525_CW8_160425165036.8611.8611.2 File:~FL0145_JHendy_130416_MSQ525_CW8_160425165036.raw~, NativeID:~controllerType=0 controllerNumber=1 scan=8611~
1		A5A6M8	Keratin, type II cytoskeletal 5 OS=Pan troglodytes GN=KRT5 PE=2 SV=1	244	62784	37	13	20	8	3354	1	0	0	509.766	1017.52	2	1016.51	1.004	0	27.34	0.076	R	QLDSIVGER	G	Deamidated (NQ)	0.200000000.0			FL0145_JHendy_130416_MSQ525_CW8_160425165036.10034.10034.2 File:~FL0145_JHendy_130416_MSQ525_CW8_160425165036.raw~, NativeID:~controllerType=0 controllerNumber=1 scan=10034~
1		A5A6M8	Keratin, type II cytoskeletal 5 OS=Pan troglodytes GN=KRT5 PE=2 SV=1	244	62784	37	13	20	8	3365	1	0	0	510.246	1018.48	2	1018.48	0.0016	0	41.36	0.024	K	LLEGEECR	L					FL0145_JHendy_130416_MSQ525_CW8_160425165036.4754.4754.2 File:~FL0145_JHendy_130416_MSQ525_CW8_160425165036.raw~, NativeID:~controllerType=0 controllerNumber=1 scan=4754~
1		A5A6M8	Keratin, type II cytoskeletal 5 OS=Pan troglodytes GN=KRT5 PE=2 SV=1	244	62784	37	13	20	8	3968	1	0	1	529.303	1056.59	2	1056.59	-0.0008	1	38.41	0.33	R	LRAEIDNVK	K					FL0145_JHendy_130416_MSQ525_CW8_160425165036.4451.4451.2 File:~FL0145_JHendy_130416_MSQ525_CW8_160425165036.raw~, NativeID:~controllerType=0 controllerNumber=1 scan=4451~
1		A5A6M8	Keratin, type II cytoskeletal 5 OS=Pan troglodytes GN=KRT5 PE=2 SV=1	244	62784	37	13	20	8	4405	1	0	0	541.803	1081.59	2	1081.59	-0.0001	1	37.65	0.051	K	FASFIDKVR	F					FL0145_JHendy_130416_MSQ525_CW8_160425165036.10543.10543.2 File:~FL0145_JHendy_130416_MSQ525_CW8_160425165036.raw~, NativeID:~controllerType=0 controllerNumber=1 scan=10543~
1		A5A6M8	Keratin, type II cytoskeletal 5 OS=Pan troglodytes GN=KRT5 PE=2 SV=1	244	62784	37	13	20	8	4406	1	0	0	361.538	1081.59	3	1081.59	0	1	40.24	0.024	K	FASFIDKVR	F					FL0145_JHendy_130416_MSQ525_CW8_160425165036.10577.10577.3 File:~FL0145_JHendy_130416_MSQ525_CW8_160425165036.raw~, NativeID:~controllerType=0 controllerNumber=1 scan=10577~
1		A5A6M8	Keratin, type II cytoskeletal 5 OS=Pan troglodytes GN=KRT5 PE=2 SV=1	244	62784	37	13	20	8	4420	1	0	0	361.872	1082.59	3	1081.59	1.0018	1	34.37	0.38	K	FASFIDKVR	F					FL0145_JHendy_130416_MSQ525_CW8_160425165036.9971.9971.3 File:~FL0145_JHendy_130416_MSQ525_CW8_160425165036.raw~, NativeID:~controllerType=0 controllerNumber=1 scan=9971~
1		A5A6M8	Keratin, type II cytoskeletal 5 OS=Pan troglodytes GN=KRT5 PE=2 SV=1	244	62784	37	13	20	8	4601	1	0	1	547.267	1092.52	2	1092.52	0.0001	0	49.47	0.0015	K	AQYEEIANR	S					FL0145_JHendy_130416_MSQ525_CW8_160425165036.5120.5120.2 File:~FL0145_JHendy_130416_MSQ525_CW8_160425165036.raw~, NativeID:~controllerType=0 controllerNumber=1 scan=5120~
1		A5A6M8	Keratin, type II cytoskeletal 5 OS=Pan troglodytes GN=KRT5 PE=2 SV=1	244	62784	37	13	20	8	4616	1	0	1	547.759	1093.5	2	1093.5	-0.0003	0	48.67	0.0026	K	AQYEEIANR	S	Deamidated (NQ)	0.000000020.0			FL0145_JHendy_130416_MSQ525_CW8_160425165036.5406.5406.2 File:~FL0145_JHendy_130416_MSQ525_CW8_160425165036.raw~, NativeID:~controllerType=0 controllerNumber=1 scan=5406~
1		A5A6M8	Keratin, type II cytoskeletal 5 OS=Pan troglodytes GN=KRT5 PE=2 SV=1	244	62784	37	13	20	8	5528	1	0	1	572.318	1142.62	2	1142.62	0.0023	0	33.48	0.53	K	LAELEEALQK	A					FL0145_JHendy_130416_MSQ525_CW8_160425165036.13054.13054.2 File:~FL0145_JHendy_130416_MSQ525_CW8_160425165036.raw~, NativeID:~controllerType=0 controllerNumber=1 scan=13054~
1		A5A6M8	Keratin, type II cytoskeletal 5 OS=Pan troglodytes GN=KRT5 PE=2 SV=1	244	62784	37	13	20	8	5546	1	0	1	572.809	1143.6	2	1143.6	0.0005	0	35.62	0.22	K	LAELEEALQK	A	Deamidated (NQ)	0.0000000020.0			FL0145_JHendy_130416_MSQ525_CW8_160425165036.14384.14384.2 File:~FL0145_JHendy_130416_MSQ525_CW8_160425165036.raw~, NativeID:~controllerType=0 controllerNumber=1 scan=14384~
1		A5A6M8	Keratin, type II cytoskeletal 5 OS=Pan troglodytes GN=KRT5 PE=2 SV=1	244	62784	37	13	20	8	5623	1	0	0	574.293	1146.57	2	1146.57	0.0016	1	51.73	0.0025	R	KLLEGEECR	L					FL0145_JHendy_130416_MSQ525_CW8_160425165036.3708.3708.2 File:~FL0145_JHendy_130416_MSQ525_CW8_160425165036.raw~, NativeID:~controllerType=0 controllerNumber=1 scan=3708~
1		A5A6M8	Keratin, type II cytoskeletal 5 OS=Pan troglodytes GN=KRT5 PE=2 SV=1	244	62784	37	13	20	8	6110	1	0	0	586.823	1171.63	2	1171.63	0.0004	1	45.04	0.021	R	RQLDSIVGER	G					FL0145_JHendy_130416_MSQ525_CW8_160425165036.5752.5752.2 File:~FL0145_JHendy_130416_MSQ525_CW8_160425165036.raw~, NativeID:~controllerType=0 controllerNumber=1 scan=5752~
1		A5A6M8	Keratin, type II cytoskeletal 5 OS=Pan troglodytes GN=KRT5 PE=2 SV=1	244	62784	37	13	20	8	6111	1	0	0	586.824	1171.63	2	1171.63	0.0019	1	32.56	0.049	R	RQLDSIVGER	G					FL0145_JHendy_130416_MSQ525_CW8_160425165036.5008.5008.2 File:~FL0145_JHendy_130416_MSQ525_CW8_160425165036.raw~, NativeID:~controllerType=0 controllerNumber=1 scan=5008~
1		A5A6M8	Keratin, type II cytoskeletal 5 OS=Pan troglodytes GN=KRT5 PE=2 SV=1	244	62784	37	13	20	8	6602	1	0	1	597.791	1193.57	2	1193.57	0.0007	0	60.41	0.00091	K	YEELQQTAGR	H					FL0145_JHendy_130416_MSQ525_CW8_160425165036.4675.4675.2 File:~FL0145_JHendy_130416_MSQ525_CW8_160425165036.raw~, NativeID:~controllerType=0 controllerNumber=1 scan=4675~
1		A5A6M8	Keratin, type II cytoskeletal 5 OS=Pan troglodytes GN=KRT5 PE=2 SV=1	244	62784	37	13	20	8	8080	1	0	0	632.351	1262.69	2	1262.69	0.0007	0	27.43	0.038	K	LALDVEIATYR	K					FL0145_JHendy_130416_MSQ525_CW8_160425165036.21098.21098.2 File:~FL0145_JHendy_130416_MSQ525_CW8_160425165036.raw~, NativeID:~controllerType=0 controllerNumber=1 scan=21098~
1		A5A6M8	Keratin, type II cytoskeletal 5 OS=Pan troglodytes GN=KRT5 PE=2 SV=1	244	62784	37	13	20	8	8081	1	0	0	632.351	1262.69	2	1262.69	0.0014	0	67.58	0.0003	K	LALDVEIATYR	K					FL0145_JHendy_130416_MSQ525_CW8_160425165036.20363.20363.2 File:~FL0145_JHendy_130416_MSQ525_CW8_160425165036.raw~, NativeID:~controllerType=0 controllerNumber=1 scan=20363~
1		A5A6M8	Keratin, type II cytoskeletal 5 OS=Pan troglodytes GN=KRT5 PE=2 SV=1	244	62784	37	13	20	8	8082	1	0	0	632.352	1262.69	2	1262.69	0.0018	0	64.89	0.00021	K	LALDVEIATYR	K					FL0145_JHendy_130416_MSQ525_CW8_160425165036.19550.19550.2 File:~FL0145_JHendy_130416_MSQ525_CW8_160425165036.raw~, NativeID:~controllerType=0 controllerNumber=1 scan=19550~
1		A5A6M8	Keratin, type II cytoskeletal 5 OS=Pan troglodytes GN=KRT5 PE=2 SV=1	244	62784	37	13	20	8	9643	1	0	0	665.367	1328.72	2	1328.72	0.0011	0	74.17	9.2e-05	R	NLDLDSIIAEVK	A					FL0145_JHendy_130416_MSQ525_CW8_160425165036.28188.28188.2 File:~FL0145_JHendy_130416_MSQ525_CW8_160425165036.raw~, NativeID:~controllerType=0 controllerNumber=1 scan=28188~
1		A5A6M8	Keratin, type II cytoskeletal 5 OS=Pan troglodytes GN=KRT5 PE=2 SV=1	244	62784	37	13	20	8	9656	1	0	0	665.859	1329.7	2	1329.7	0.0013	0	56.28	0.0062	R	NLDLDSIIAEVK	A	Deamidated (NQ)	0.200000000000.0			FL0145_JHendy_130416_MSQ525_CW8_160425165036.32859.32859.2 File:~FL0145_JHendy_130416_MSQ525_CW8_160425165036.raw~, NativeID:~controllerType=0 controllerNumber=1 scan=32859~
1		A5A6M8	Keratin, type II cytoskeletal 5 OS=Pan troglodytes GN=KRT5 PE=2 SV=1	244	62784	37	13	20	8	9657	1	0	0	665.859	1329.7	2	1329.7	0.0016	0	75.3	7.7e-05	R	NLDLDSIIAEVK	A	Deamidated (NQ)	0.200000000000.0			FL0145_JHendy_130416_MSQ525_CW8_160425165036.31454.31454.2 File:~FL0145_JHendy_130416_MSQ525_CW8_160425165036.raw~, NativeID:~controllerType=0 controllerNumber=1 scan=31454~
1		A5A6M8	Keratin, type II cytoskeletal 5 OS=Pan troglodytes GN=KRT5 PE=2 SV=1	244	62784	37	13	20	8	9682	1	0	0	666.36	1330.71	2	1329.7	1.0027	0	44.11	0.11	R	NLDLDSIIAEVK	A	Deamidated (NQ)	0.200000000000.0			FL0145_JHendy_130416_MSQ525_CW8_160425165036.25024.25024.2 File:~FL0145_JHendy_130416_MSQ525_CW8_160425165036.raw~, NativeID:~controllerType=0 controllerNumber=1 scan=25024~
1		A5A6M8	Keratin, type II cytoskeletal 5 OS=Pan troglodytes GN=KRT5 PE=2 SV=1	244	62784	37	13	20	8	9683	1	0	0	666.361	1330.71	2	1329.7	1.0038	0	75.61	6.9e-05	R	NLDLDSIIAEVK	A	Deamidated (NQ)	0.200000000000.0			FL0145_JHendy_130416_MSQ525_CW8_160425165036.30419.30419.2 File:~FL0145_JHendy_130416_MSQ525_CW8_160425165036.raw~, NativeID:~controllerType=0 controllerNumber=1 scan=30419~
1		A5A6M8	Keratin, type II cytoskeletal 5 OS=Pan troglodytes GN=KRT5 PE=2 SV=1	244	62784	37	13	20	8	10967	1	0	1	694.369	1386.72	2	1386.72	0.0001	1	25.11	0.17	R	NKLAELEEALQK	A	2 Deamidated (NQ)	0.200000000020.0			FL0145_JHendy_130416_MSQ525_CW8_160425165036.20374.20374.2 File:~FL0145_JHendy_130416_MSQ525_CW8_160425165036.raw~, NativeID:~controllerType=0 controllerNumber=1 scan=20374~
1		A5A6M8	Keratin, type II cytoskeletal 5 OS=Pan troglodytes GN=KRT5 PE=2 SV=1	244	62784	37	13	20	8	10972	1	0	1	694.379	1386.74	2	1385.74	1.0027	1	26.14	0.96	R	NKLAELEEALQK	A	Deamidated (NQ)	0.000000000020.0			FL0145_JHendy_130416_MSQ525_CW8_160425165036.17035.17035.2 File:~FL0145_JHendy_130416_MSQ525_CW8_160425165036.raw~, NativeID:~controllerType=0 controllerNumber=1 scan=17035~
1		A5A6M8	Keratin, type II cytoskeletal 5 OS=Pan troglodytes GN=KRT5 PE=2 SV=1	244	62784	37	13	20	8	11454	1	0	1	705.867	1409.72	2	1409.72	0.0035	0	69.22	1.8e-05	R	SFSTASAITPSVSR	T					FL0145_JHendy_130416_MSQ525_CW8_160425165036.11060.11060.2 File:~FL0145_JHendy_130416_MSQ525_CW8_160425165036.raw~, NativeID:~controllerType=0 controllerNumber=1 scan=11060~
1		A5A6M8	Keratin, type II cytoskeletal 5 OS=Pan troglodytes GN=KRT5 PE=2 SV=1	244	62784	37	13	20	8	11812	1	0	1	713.867	1425.72	2	1425.72	0.0022	1	40.44	0.0011	R	TTAENEFVMLKK	D	Oxidation (M)	0.000000003000.0			FL0145_JHendy_130416_MSQ525_CW8_160425165036.7555.7555.2 File:~FL0145_JHendy_130416_MSQ525_CW8_160425165036.raw~, NativeID:~controllerType=0 controllerNumber=1 scan=7555~
1		A5A6M8	Keratin, type II cytoskeletal 5 OS=Pan troglodytes GN=KRT5 PE=2 SV=1	244	62784	37	13	20	8	12081	1	0	1	720.361	1438.71	2	1438.71	0.0011	0	32.26	0.017	R	GLGVGFGSGGGSSSSVK	F					FL0145_JHendy_130416_MSQ525_CW8_160425165036.9604.9604.2 File:~FL0145_JHendy_130416_MSQ525_CW8_160425165036.raw~, NativeID:~controllerType=0 controllerNumber=1 scan=9604~
1		A5A6M8	Keratin, type II cytoskeletal 5 OS=Pan troglodytes GN=KRT5 PE=2 SV=1	244	62784	37	13	20	8	12991	1	0	1	743.352	1484.69	2	1484.69	0.0006	1	59.95	7.9e-05	R	SRTEAESWYQTK	Y					FL0145_JHendy_130416_MSQ525_CW8_160425165036.5407.5407.2 File:~FL0145_JHendy_130416_MSQ525_CW8_160425165036.raw~, NativeID:~controllerType=0 controllerNumber=1 scan=5407~
1		A5A6M8	Keratin, type II cytoskeletal 5 OS=Pan troglodytes GN=KRT5 PE=2 SV=1	244	62784	37	13	20	8	18039	1	0	0	587.326	1758.96	3	1758.95	0.0052	1	35.26	0.019	K	VLDTKWTLLQEQGTK	T					FL0145_JHendy_130416_MSQ525_CW8_160425165036.15005.15005.3 File:~FL0145_JHendy_130416_MSQ525_CW8_160425165036.raw~, NativeID:~controllerType=0 controllerNumber=1 scan=15005~
1		A5A6M8	Keratin, type II cytoskeletal 5 OS=Pan troglodytes GN=KRT5 PE=2 SV=1	244	62784	37	13	20	8	25665	1	0	1	806.713	2417.12	3	2417.11	0.003	1	34.23	0.038	R	TEAESWYQTKYEELQQTAGR	H					FL0145_JHendy_130416_MSQ525_CW8_160425165036.15859.15859.3 File:~FL0145_JHendy_130416_MSQ525_CW8_160425165036.raw~, NativeID:~controllerType=0 controllerNumber=1 scan=15859~
1		Q6P6Q2	Keratin, type II cytoskeletal 5 OS=Rattus norvegicus GN=Krt5 PE=1 SV=1	242	62001	26	10	14	6	1673	1	0	0	453.737	905.46	2	905.461	-0.0004	0	26.54	0.34	R	FLEQQNK	V					FL0145_JHendy_130416_MSQ525_CW8_160425165036.3675.3675.2 File:~FL0145_JHendy_130416_MSQ525_CW8_160425165036.raw~, NativeID:~controllerType=0 controllerNumber=1 scan=3675~
1		Q6P6Q2	Keratin, type II cytoskeletal 5 OS=Rattus norvegicus GN=Krt5 PE=1 SV=1	242	62001	26	10	14	6	2064	1	0	1	466.756	931.497	2	931.497	0	1	41.6	0.2	R	SEIDNVKK	Q					FL0145_JHendy_130416_MSQ525_CW8_160425165036.2774.2774.2 File:~FL0145_JHendy_130416_MSQ525_CW8_160425165036.raw~, NativeID:~controllerType=0 controllerNumber=1 scan=2774~
1		Q6P6Q2	Keratin, type II cytoskeletal 5 OS=Rattus norvegicus GN=Krt5 PE=1 SV=1	242	62001	26	10	14	6	2084	1	0	1	467.248	932.481	2	932.481	-0.0001	1	36.29	0.18	R	SEIDNVKK	Q	Deamidated (NQ)	0.00002000.0			FL0145_JHendy_130416_MSQ525_CW8_160425165036.2964.2964.2 File:~FL0145_JHendy_130416_MSQ525_CW8_160425165036.raw~, NativeID:~controllerType=0 controllerNumber=1 scan=2964~
1		Q6P6Q2	Keratin, type II cytoskeletal 5 OS=Rattus norvegicus GN=Krt5 PE=1 SV=1	242	62001	26	10	14	6	2262	3	0	0	473.259	944.503	2	944.504	-0.0006	1	36.85	0.6	R	GRLDSELR	N					FL0145_JHendy_130416_MSQ525_CW8_160425165036.4194.4194.2 File:~FL0145_JHendy_130416_MSQ525_CW8_160425165036.raw~, NativeID:~controllerType=0 controllerNumber=1 scan=4194~
1		Q6P6Q2	Keratin, type II cytoskeletal 5 OS=Rattus norvegicus GN=Krt5 PE=1 SV=1	242	62001	26	10	14	6	2263	2	0	0	473.26	944.506	2	944.504	0.0018	1	33.79	1.2	R	GRLDSELR	N					FL0145_JHendy_130416_MSQ525_CW8_160425165036.3524.3524.2 File:~FL0145_JHendy_130416_MSQ525_CW8_160425165036.raw~, NativeID:~controllerType=0 controllerNumber=1 scan=3524~
1		Q6P6Q2	Keratin, type II cytoskeletal 5 OS=Rattus norvegicus GN=Krt5 PE=1 SV=1	242	62001	26	10	14	6	3365	1	0	0	510.246	1018.48	2	1018.48	0.0016	0	41.36	0.024	K	LLEGEECR	L					FL0145_JHendy_130416_MSQ525_CW8_160425165036.4754.4754.2 File:~FL0145_JHendy_130416_MSQ525_CW8_160425165036.raw~, NativeID:~controllerType=0 controllerNumber=1 scan=4754~
1		Q6P6Q2	Keratin, type II cytoskeletal 5 OS=Rattus norvegicus GN=Krt5 PE=1 SV=1	242	62001	26	10	14	6	4268	1	0	1	537.79	1073.57	2	1073.57	-0.0062	1	38.13	0.38	R	LRSEIDNVK	K	Deamidated (NQ)	0.000000200.0			FL0145_JHendy_130416_MSQ525_CW8_160425165036.4178.4178.2 File:~FL0145_JHendy_130416_MSQ525_CW8_160425165036.raw~, NativeID:~controllerType=0 controllerNumber=1 scan=4178~
1		Q6P6Q2	Keratin, type II cytoskeletal 5 OS=Rattus norvegicus GN=Krt5 PE=1 SV=1	242	62001	26	10	14	6	4269	1	0	1	537.79	1073.57	2	1073.57	-0.0062	1	33.98	0.48	R	LRSEIDNVK	K	Deamidated (NQ)	0.000000200.0			FL0145_JHendy_130416_MSQ525_CW8_160425165036.3755.3755.2 File:~FL0145_JHendy_130416_MSQ525_CW8_160425165036.raw~, NativeID:~controllerType=0 controllerNumber=1 scan=3755~
1		Q6P6Q2	Keratin, type II cytoskeletal 5 OS=Rattus norvegicus GN=Krt5 PE=1 SV=1	242	62001	26	10	14	6	4405	1	0	0	541.803	1081.59	2	1081.59	-0.0001	1	37.65	0.051	K	FASFIDKVR	F					FL0145_JHendy_130416_MSQ525_CW8_160425165036.10543.10543.2 File:~FL0145_JHendy_130416_MSQ525_CW8_160425165036.raw~, NativeID:~controllerType=0 controllerNumber=1 scan=10543~
1		Q6P6Q2	Keratin, type II cytoskeletal 5 OS=Rattus norvegicus GN=Krt5 PE=1 SV=1	242	62001	26	10	14	6	4406	1	0	0	361.538	1081.59	3	1081.59	0	1	40.24	0.024	K	FASFIDKVR	F					FL0145_JHendy_130416_MSQ525_CW8_160425165036.10577.10577.3 File:~FL0145_JHendy_130416_MSQ525_CW8_160425165036.raw~, NativeID:~controllerType=0 controllerNumber=1 scan=10577~
1		Q6P6Q2	Keratin, type II cytoskeletal 5 OS=Rattus norvegicus GN=Krt5 PE=1 SV=1	242	62001	26	10	14	6	4420	1	0	0	361.872	1082.59	3	1081.59	1.0018	1	34.37	0.38	K	FASFIDKVR	F					FL0145_JHendy_130416_MSQ525_CW8_160425165036.9971.9971.3 File:~FL0145_JHendy_130416_MSQ525_CW8_160425165036.raw~, NativeID:~controllerType=0 controllerNumber=1 scan=9971~
1		Q6P6Q2	Keratin, type II cytoskeletal 5 OS=Rattus norvegicus GN=Krt5 PE=1 SV=1	242	62001	26	10	14	6	5623	1	0	0	574.293	1146.57	2	1146.57	0.0016	1	51.73	0.0025	R	KLLEGEECR	L					FL0145_JHendy_130416_MSQ525_CW8_160425165036.3708.3708.2 File:~FL0145_JHendy_130416_MSQ525_CW8_160425165036.raw~, NativeID:~controllerType=0 controllerNumber=1 scan=3708~
1		Q6P6Q2	Keratin, type II cytoskeletal 5 OS=Rattus norvegicus GN=Krt5 PE=1 SV=1	242	62001	26	10	14	6	6602	1	0	1	597.791	1193.57	2	1193.57	0.0007	0	60.41	0.00091	K	YEELQQTAGR	H					FL0145_JHendy_130416_MSQ525_CW8_160425165036.4675.4675.2 File:~FL0145_JHendy_130416_MSQ525_CW8_160425165036.raw~, NativeID:~controllerType=0 controllerNumber=1 scan=4675~
1		Q6P6Q2	Keratin, type II cytoskeletal 5 OS=Rattus norvegicus GN=Krt5 PE=1 SV=1	242	62001	26	10	14	6	8080	1	0	0	632.351	1262.69	2	1262.69	0.0007	0	27.43	0.038	K	LALDVEIATYR	K					FL0145_JHendy_130416_MSQ525_CW8_160425165036.21098.21098.2 File:~FL0145_JHendy_130416_MSQ525_CW8_160425165036.raw~, NativeID:~controllerType=0 controllerNumber=1 scan=21098~
1		Q6P6Q2	Keratin, type II cytoskeletal 5 OS=Rattus norvegicus GN=Krt5 PE=1 SV=1	242	62001	26	10	14	6	8081	1	0	0	632.351	1262.69	2	1262.69	0.0014	0	67.58	0.0003	K	LALDVEIATYR	K					FL0145_JHendy_130416_MSQ525_CW8_160425165036.20363.20363.2 File:~FL0145_JHendy_130416_MSQ525_CW8_160425165036.raw~, NativeID:~controllerType=0 controllerNumber=1 scan=20363~
1		Q6P6Q2	Keratin, type II cytoskeletal 5 OS=Rattus norvegicus GN=Krt5 PE=1 SV=1	242	62001	26	10	14	6	8082	1	0	0	632.352	1262.69	2	1262.69	0.0018	0	64.89	0.00021	K	LALDVEIATYR	K					FL0145_JHendy_130416_MSQ525_CW8_160425165036.19550.19550.2 File:~FL0145_JHendy_130416_MSQ525_CW8_160425165036.raw~, NativeID:~controllerType=0 controllerNumber=1 scan=19550~
1		Q6P6Q2	Keratin, type II cytoskeletal 5 OS=Rattus norvegicus GN=Krt5 PE=1 SV=1	242	62001	26	10	14	6	9061	1	0	1	651.862	1301.71	2	1301.71	0.0013	0	42.36	0.034	R	SLDLDSIIAEVK	A					FL0145_JHendy_130416_MSQ525_CW8_160425165036.22770.22770.2 File:~FL0145_JHendy_130416_MSQ525_CW8_160425165036.raw~, NativeID:~controllerType=0 controllerNumber=1 scan=22770~
1		Q6P6Q2	Keratin, type II cytoskeletal 5 OS=Rattus norvegicus GN=Krt5 PE=1 SV=1	242	62001	26	10	14	6	9062	1	0	1	651.862	1301.71	2	1301.71	0.0015	0	44.52	0.02	R	SLDLDSIIAEVK	A					FL0145_JHendy_130416_MSQ525_CW8_160425165036.27340.27340.2 File:~FL0145_JHendy_130416_MSQ525_CW8_160425165036.raw~, NativeID:~controllerType=0 controllerNumber=1 scan=27340~
1		Q6P6Q2	Keratin, type II cytoskeletal 5 OS=Rattus norvegicus GN=Krt5 PE=1 SV=1	242	62001	26	10	14	6	9063	1	0	1	651.862	1301.71	2	1301.71	0.0016	0	63.54	0.00034	R	SLDLDSIIAEVK	A					FL0145_JHendy_130416_MSQ525_CW8_160425165036.29784.29784.2 File:~FL0145_JHendy_130416_MSQ525_CW8_160425165036.raw~, NativeID:~controllerType=0 controllerNumber=1 scan=29784~
1		Q6P6Q2	Keratin, type II cytoskeletal 5 OS=Rattus norvegicus GN=Krt5 PE=1 SV=1	242	62001	26	10	14	6	9064	1	0	1	651.862	1301.71	2	1301.71	0.0016	0	71.47	0.00017	R	SLDLDSIIAEVK	A					FL0145_JHendy_130416_MSQ525_CW8_160425165036.25420.25420.2 File:~FL0145_JHendy_130416_MSQ525_CW8_160425165036.raw~, NativeID:~controllerType=0 controllerNumber=1 scan=25420~
1		Q6P6Q2	Keratin, type II cytoskeletal 5 OS=Rattus norvegicus GN=Krt5 PE=1 SV=1	242	62001	26	10	14	6	9065	1	0	1	651.862	1301.71	2	1301.71	0.0017	0	101.59	1.6e-07	R	SLDLDSIIAEVK	A					FL0145_JHendy_130416_MSQ525_CW8_160425165036.28231.28231.2 File:~FL0145_JHendy_130416_MSQ525_CW8_160425165036.raw~, NativeID:~controllerType=0 controllerNumber=1 scan=28231~
1		Q6P6Q2	Keratin, type II cytoskeletal 5 OS=Rattus norvegicus GN=Krt5 PE=1 SV=1	242	62001	26	10	14	6	9066	1	0	1	651.863	1301.71	2	1301.71	0.0036	0	80.94	1.8e-05	R	SLDLDSIIAEVK	A					FL0145_JHendy_130416_MSQ525_CW8_160425165036.28796.28796.2 File:~FL0145_JHendy_130416_MSQ525_CW8_160425165036.raw~, NativeID:~controllerType=0 controllerNumber=1 scan=28796~
1		Q6P6Q2	Keratin, type II cytoskeletal 5 OS=Rattus norvegicus GN=Krt5 PE=1 SV=1	242	62001	26	10	14	6	11812	1	0	1	713.867	1425.72	2	1425.72	0.0022	1	40.44	0.0011	R	TTAENEFVMLKK	D	Oxidation (M)	0.000000003000.0			FL0145_JHendy_130416_MSQ525_CW8_160425165036.7555.7555.2 File:~FL0145_JHendy_130416_MSQ525_CW8_160425165036.raw~, NativeID:~controllerType=0 controllerNumber=1 scan=7555~
1		Q6P6Q2	Keratin, type II cytoskeletal 5 OS=Rattus norvegicus GN=Krt5 PE=1 SV=1	242	62001	26	10	14	6	12991	1	0	1	743.352	1484.69	2	1484.69	0.0006	1	59.95	7.9e-05	R	SRTEAESWYQTK	Y					FL0145_JHendy_130416_MSQ525_CW8_160425165036.5407.5407.2 File:~FL0145_JHendy_130416_MSQ525_CW8_160425165036.raw~, NativeID:~controllerType=0 controllerNumber=1 scan=5407~
1		Q6P6Q2	Keratin, type II cytoskeletal 5 OS=Rattus norvegicus GN=Krt5 PE=1 SV=1	242	62001	26	10	14	6	18039	1	0	0	587.326	1758.96	3	1758.95	0.0052	1	35.26	0.019	K	VLDTKWTLLQEQGTK	T					FL0145_JHendy_130416_MSQ525_CW8_160425165036.15005.15005.3 File:~FL0145_JHendy_130416_MSQ525_CW8_160425165036.raw~, NativeID:~controllerType=0 controllerNumber=1 scan=15005~
1		Q6P6Q2	Keratin, type II cytoskeletal 5 OS=Rattus norvegicus GN=Krt5 PE=1 SV=1	242	62001	26	10	14	6	25665	1	0	1	806.713	2417.12	3	2417.11	0.003	1	34.23	0.038	R	TEAESWYQTKYEELQQTAGR	H					FL0145_JHendy_130416_MSQ525_CW8_160425165036.15859.15859.3 File:~FL0145_JHendy_130416_MSQ525_CW8_160425165036.raw~, NativeID:~controllerType=0 controllerNumber=1 scan=15859~
1		Q9R0H5	Keratin, type II cytoskeletal 71 OS=Mus musculus GN=Krt71 PE=1 SV=1	237	57986	16	9	3	2	4405	1	0	0	541.803	1081.59	2	1081.59	-0.0001	1	37.65	0.051	K	FASFIDKVR	F					FL0145_JHendy_130416_MSQ525_CW8_160425165036.10543.10543.2 File:~FL0145_JHendy_130416_MSQ525_CW8_160425165036.raw~, NativeID:~controllerType=0 controllerNumber=1 scan=10543~
1		Q9R0H5	Keratin, type II cytoskeletal 71 OS=Mus musculus GN=Krt71 PE=1 SV=1	237	57986	16	9	3	2	4406	1	0	0	361.538	1081.59	3	1081.59	0	1	40.24	0.024	K	FASFIDKVR	F					FL0145_JHendy_130416_MSQ525_CW8_160425165036.10577.10577.3 File:~FL0145_JHendy_130416_MSQ525_CW8_160425165036.raw~, NativeID:~controllerType=0 controllerNumber=1 scan=10577~
1		Q9R0H5	Keratin, type II cytoskeletal 71 OS=Mus musculus GN=Krt71 PE=1 SV=1	237	57986	16	9	3	2	4420	1	0	0	361.872	1082.59	3	1081.59	1.0018	1	34.37	0.38	K	FASFIDKVR	F					FL0145_JHendy_130416_MSQ525_CW8_160425165036.9971.9971.3 File:~FL0145_JHendy_130416_MSQ525_CW8_160425165036.raw~, NativeID:~controllerType=0 controllerNumber=1 scan=9971~
1		Q9R0H5	Keratin, type II cytoskeletal 71 OS=Mus musculus GN=Krt71 PE=1 SV=1	237	57986	16	9	3	2	9837	1	0	1	669.851	1337.69	2	1337.68	0.0041	1	75.26	1.8e-05	K	SKAEAEALYQTK	F					FL0145_JHendy_130416_MSQ525_CW8_160425165036.4309.4309.2 File:~FL0145_JHendy_130416_MSQ525_CW8_160425165036.raw~, NativeID:~controllerType=0 controllerNumber=1 scan=4309~
1		Q9R0H5	Keratin, type II cytoskeletal 71 OS=Mus musculus GN=Krt71 PE=1 SV=1	237	57986	16	9	3	2	9855	1	0	1	670.34	1338.67	2	1338.67	-0.0014	1	62.2	9.2e-05	K	SKAEAEALYQTK	F	Deamidated (NQ)	0.000000000200.0			FL0145_JHendy_130416_MSQ525_CW8_160425165036.4745.4745.2 File:~FL0145_JHendy_130416_MSQ525_CW8_160425165036.raw~, NativeID:~controllerType=0 controllerNumber=1 scan=4745~
1		Q9R0H5	Keratin, type II cytoskeletal 71 OS=Mus musculus GN=Krt71 PE=1 SV=1	237	57986	16	9	3	2	12817	1	0	0	738.397	1474.78	2	1474.78	0.0017	0	76.78	5e-05	R	FLEQQNQVLQTK	W					FL0145_JHendy_130416_MSQ525_CW8_160425165036.9954.9954.2 File:~FL0145_JHendy_130416_MSQ525_CW8_160425165036.raw~, NativeID:~controllerType=0 controllerNumber=1 scan=9954~
1		Q9R0H5	Keratin, type II cytoskeletal 71 OS=Mus musculus GN=Krt71 PE=1 SV=1	237	57986	16	9	3	2	12819	1	0	0	738.398	1474.78	2	1474.78	0.0035	0	43.95	0.096	R	FLEQQNQVLQTK	W					FL0145_JHendy_130416_MSQ525_CW8_160425165036.10099.10099.2 File:~FL0145_JHendy_130416_MSQ525_CW8_160425165036.raw~, NativeID:~controllerType=0 controllerNumber=1 scan=10099~
1		Q9R0H5	Keratin, type II cytoskeletal 71 OS=Mus musculus GN=Krt71 PE=1 SV=1	237	57986	16	9	3	2	12831	1	0	0	738.891	1475.77	2	1475.76	0.0047	0	66.91	0.00055	R	FLEQQNQVLQTK	W	Deamidated (NQ)	0.000000200000.0			FL0145_JHendy_130416_MSQ525_CW8_160425165036.11225.11225.2 File:~FL0145_JHendy_130416_MSQ525_CW8_160425165036.raw~, NativeID:~controllerType=0 controllerNumber=1 scan=11225~
1		Q9R0H5	Keratin, type II cytoskeletal 71 OS=Mus musculus GN=Krt71 PE=1 SV=1	237	57986	16	9	3	2	12844	1	0	0	739.381	1476.75	2	1476.75	0.0021	0	75.51	7.1e-05	R	FLEQQNQVLQTK	W	2 Deamidated (NQ)	0.000002200000.0			FL0145_JHendy_130416_MSQ525_CW8_160425165036.11536.11536.2 File:~FL0145_JHendy_130416_MSQ525_CW8_160425165036.raw~, NativeID:~controllerType=0 controllerNumber=1 scan=11536~
1		Q9R0H5	Keratin, type II cytoskeletal 71 OS=Mus musculus GN=Krt71 PE=1 SV=1	237	57986	16	9	3	2	12859	1	0	0	739.873	1477.73	2	1477.73	0.002	0	71.36	0.00018	R	FLEQQNQVLQTK	W	3 Deamidated (NQ)	0.000202200000.0			FL0145_JHendy_130416_MSQ525_CW8_160425165036.12484.12484.2 File:~FL0145_JHendy_130416_MSQ525_CW8_160425165036.raw~, NativeID:~controllerType=0 controllerNumber=1 scan=12484~
1		Q9R0H5	Keratin, type II cytoskeletal 71 OS=Mus musculus GN=Krt71 PE=1 SV=1	237	57986	16	9	3	2	12860	1	0	0	739.874	1477.73	2	1477.73	0.0038	0	45.19	0.073	R	FLEQQNQVLQTK	W	3 Deamidated (NQ)	0.000220200000.0			FL0145_JHendy_130416_MSQ525_CW8_160425165036.11827.11827.2 File:~FL0145_JHendy_130416_MSQ525_CW8_160425165036.raw~, NativeID:~controllerType=0 controllerNumber=1 scan=11827~
1		Q9R0H5	Keratin, type II cytoskeletal 71 OS=Mus musculus GN=Krt71 PE=1 SV=1	237	57986	16	9	3	2	12863	1	0	0	739.88	1477.75	2	1476.75	0.9996	0	44.97	0.012	R	FLEQQNQVLQTK	W	2 Deamidated (NQ)	0.000020200000.0			FL0145_JHendy_130416_MSQ525_CW8_160425165036.10887.10887.2 File:~FL0145_JHendy_130416_MSQ525_CW8_160425165036.raw~, NativeID:~controllerType=0 controllerNumber=1 scan=10887~
1		Q9R0H5	Keratin, type II cytoskeletal 71 OS=Mus musculus GN=Krt71 PE=1 SV=1	237	57986	16	9	3	2	12867	1	0	0	740.364	1478.71	2	1478.71	-0.0012	0	79.66	1.3e-05	R	FLEQQNQVLQTK	W	4 Deamidated (NQ)	0.000022200200.0			FL0145_JHendy_130416_MSQ525_CW8_160425165036.12929.12929.2 File:~FL0145_JHendy_130416_MSQ525_CW8_160425165036.raw~, NativeID:~controllerType=0 controllerNumber=1 scan=12929~
1		Q9R0H5	Keratin, type II cytoskeletal 71 OS=Mus musculus GN=Krt71 PE=1 SV=1	237	57986	16	9	3	2	12889	1	0	0	740.857	1479.7	2	1479.7	0.001	0	65.78	0.00048	R	FLEQQNQVLQTK	W	5 Deamidated (NQ)	0.000222200200.0			FL0145_JHendy_130416_MSQ525_CW8_160425165036.13950.13950.2 File:~FL0145_JHendy_130416_MSQ525_CW8_160425165036.raw~, NativeID:~controllerType=0 controllerNumber=1 scan=13950~
1		Q9R0H5	Keratin, type II cytoskeletal 71 OS=Mus musculus GN=Krt71 PE=1 SV=1	237	57986	16	9	3	2	12890	1	0	0	740.857	1479.7	2	1479.7	0.0019	0	58.21	0.00027	R	FLEQQNQVLQTK	W	5 Deamidated (NQ)	0.000222200200.0			FL0145_JHendy_130416_MSQ525_CW8_160425165036.16024.16024.2 File:~FL0145_JHendy_130416_MSQ525_CW8_160425165036.raw~, NativeID:~controllerType=0 controllerNumber=1 scan=16024~
1		Q9R0H5	Keratin, type II cytoskeletal 71 OS=Mus musculus GN=Krt71 PE=1 SV=1	237	57986	16	9	3	2	14191	1	0	0	775.392	1548.77	2	1548.77	0.0017	0	31.13	0.05	R	FLEQQNQVLQTK	W	3 Deamidated (NQ); Propionamide (K)	0.000002200204.0			FL0145_JHendy_130416_MSQ525_CW8_160425165036.12134.12134.2 File:~FL0145_JHendy_130416_MSQ525_CW8_160425165036.raw~, NativeID:~controllerType=0 controllerNumber=1 scan=12134~
1		Q6IFZ6	Keratin, type II cytoskeletal 1b OS=Mus musculus GN=Krt77 PE=1 SV=1	232	61393	17	8	5	2	4405	1	0	0	541.803	1081.59	2	1081.59	-0.0001	1	37.65	0.051	K	FASFIDKVR	F					FL0145_JHendy_130416_MSQ525_CW8_160425165036.10543.10543.2 File:~FL0145_JHendy_130416_MSQ525_CW8_160425165036.raw~, NativeID:~controllerType=0 controllerNumber=1 scan=10543~
1		Q6IFZ6	Keratin, type II cytoskeletal 1b OS=Mus musculus GN=Krt77 PE=1 SV=1	232	61393	17	8	5	2	4406	1	0	0	361.538	1081.59	3	1081.59	0	1	40.24	0.024	K	FASFIDKVR	F					FL0145_JHendy_130416_MSQ525_CW8_160425165036.10577.10577.3 File:~FL0145_JHendy_130416_MSQ525_CW8_160425165036.raw~, NativeID:~controllerType=0 controllerNumber=1 scan=10577~
1		Q6IFZ6	Keratin, type II cytoskeletal 1b OS=Mus musculus GN=Krt77 PE=1 SV=1	232	61393	17	8	5	2	4420	1	0	0	361.872	1082.59	3	1081.59	1.0018	1	34.37	0.38	K	FASFIDKVR	F					FL0145_JHendy_130416_MSQ525_CW8_160425165036.9971.9971.3 File:~FL0145_JHendy_130416_MSQ525_CW8_160425165036.raw~, NativeID:~controllerType=0 controllerNumber=1 scan=9971~
1		Q6IFZ6	Keratin, type II cytoskeletal 1b OS=Mus musculus GN=Krt77 PE=1 SV=1	232	61393	17	8	5	2	9377	1	0	1	658.856	1315.7	2	1315.7	0.0001	0	29.14	0.064	R	SLDLDSIIDAVR	A					FL0145_JHendy_130416_MSQ525_CW8_160425165036.29419.29419.2 File:~FL0145_JHendy_130416_MSQ525_CW8_160425165036.raw~, NativeID:~controllerType=0 controllerNumber=1 scan=29419~
1		Q6IFZ6	Keratin, type II cytoskeletal 1b OS=Mus musculus GN=Krt77 PE=1 SV=1	232	61393	17	8	5	2	10857	1	0	1	691.845	1381.68	2	1381.67	0.0033	1	28.22	0.07	K	SKDEAEALYQTK	Y					FL0145_JHendy_130416_MSQ525_CW8_160425165036.4934.4934.2 File:~FL0145_JHendy_130416_MSQ525_CW8_160425165036.raw~, NativeID:~controllerType=0 controllerNumber=1 scan=4934~
1		Q6IFZ6	Keratin, type II cytoskeletal 1b OS=Mus musculus GN=Krt77 PE=1 SV=1	232	61393	17	8	5	2	12817	1	0	0	738.397	1474.78	2	1474.78	0.0017	0	76.78	5e-05	R	FLEQQNQVLQTK	W					FL0145_JHendy_130416_MSQ525_CW8_160425165036.9954.9954.2 File:~FL0145_JHendy_130416_MSQ525_CW8_160425165036.raw~, NativeID:~controllerType=0 controllerNumber=1 scan=9954~
1		Q6IFZ6	Keratin, type II cytoskeletal 1b OS=Mus musculus GN=Krt77 PE=1 SV=1	232	61393	17	8	5	2	12819	1	0	0	738.398	1474.78	2	1474.78	0.0035	0	43.95	0.096	R	FLEQQNQVLQTK	W					FL0145_JHendy_130416_MSQ525_CW8_160425165036.10099.10099.2 File:~FL0145_JHendy_130416_MSQ525_CW8_160425165036.raw~, NativeID:~controllerType=0 controllerNumber=1 scan=10099~
1		Q6IFZ6	Keratin, type II cytoskeletal 1b OS=Mus musculus GN=Krt77 PE=1 SV=1	232	61393	17	8	5	2	12831	1	0	0	738.891	1475.77	2	1475.76	0.0047	0	66.91	0.00055	R	FLEQQNQVLQTK	W	Deamidated (NQ)	0.000000200000.0			FL0145_JHendy_130416_MSQ525_CW8_160425165036.11225.11225.2 File:~FL0145_JHendy_130416_MSQ525_CW8_160425165036.raw~, NativeID:~controllerType=0 controllerNumber=1 scan=11225~
1		Q6IFZ6	Keratin, type II cytoskeletal 1b OS=Mus musculus GN=Krt77 PE=1 SV=1	232	61393	17	8	5	2	12844	1	0	0	739.381	1476.75	2	1476.75	0.0021	0	75.51	7.1e-05	R	FLEQQNQVLQTK	W	2 Deamidated (NQ)	0.000002200000.0			FL0145_JHendy_130416_MSQ525_CW8_160425165036.11536.11536.2 File:~FL0145_JHendy_130416_MSQ525_CW8_160425165036.raw~, NativeID:~controllerType=0 controllerNumber=1 scan=11536~
1		Q6IFZ6	Keratin, type II cytoskeletal 1b OS=Mus musculus GN=Krt77 PE=1 SV=1	232	61393	17	8	5	2	12859	1	0	0	739.873	1477.73	2	1477.73	0.002	0	71.36	0.00018	R	FLEQQNQVLQTK	W	3 Deamidated (NQ)	0.000202200000.0			FL0145_JHendy_130416_MSQ525_CW8_160425165036.12484.12484.2 File:~FL0145_JHendy_130416_MSQ525_CW8_160425165036.raw~, NativeID:~controllerType=0 controllerNumber=1 scan=12484~
1		Q6IFZ6	Keratin, type II cytoskeletal 1b OS=Mus musculus GN=Krt77 PE=1 SV=1	232	61393	17	8	5	2	12860	1	0	0	739.874	1477.73	2	1477.73	0.0038	0	45.19	0.073	R	FLEQQNQVLQTK	W	3 Deamidated (NQ)	0.000220200000.0			FL0145_JHendy_130416_MSQ525_CW8_160425165036.11827.11827.2 File:~FL0145_JHendy_130416_MSQ525_CW8_160425165036.raw~, NativeID:~controllerType=0 controllerNumber=1 scan=11827~
1		Q6IFZ6	Keratin, type II cytoskeletal 1b OS=Mus musculus GN=Krt77 PE=1 SV=1	232	61393	17	8	5	2	12863	1	0	0	739.88	1477.75	2	1476.75	0.9996	0	44.97	0.012	R	FLEQQNQVLQTK	W	2 Deamidated (NQ)	0.000020200000.0			FL0145_JHendy_130416_MSQ525_CW8_160425165036.10887.10887.2 File:~FL0145_JHendy_130416_MSQ525_CW8_160425165036.raw~, NativeID:~controllerType=0 controllerNumber=1 scan=10887~
1		Q6IFZ6	Keratin, type II cytoskeletal 1b OS=Mus musculus GN=Krt77 PE=1 SV=1	232	61393	17	8	5	2	12867	1	0	0	740.364	1478.71	2	1478.71	-0.0012	0	79.66	1.3e-05	R	FLEQQNQVLQTK	W	4 Deamidated (NQ)	0.000022200200.0			FL0145_JHendy_130416_MSQ525_CW8_160425165036.12929.12929.2 File:~FL0145_JHendy_130416_MSQ525_CW8_160425165036.raw~, NativeID:~controllerType=0 controllerNumber=1 scan=12929~
1		Q6IFZ6	Keratin, type II cytoskeletal 1b OS=Mus musculus GN=Krt77 PE=1 SV=1	232	61393	17	8	5	2	12889	1	0	0	740.857	1479.7	2	1479.7	0.001	0	65.78	0.00048	R	FLEQQNQVLQTK	W	5 Deamidated (NQ)	0.000222200200.0			FL0145_JHendy_130416_MSQ525_CW8_160425165036.13950.13950.2 File:~FL0145_JHendy_130416_MSQ525_CW8_160425165036.raw~, NativeID:~controllerType=0 controllerNumber=1 scan=13950~
1		Q6IFZ6	Keratin, type II cytoskeletal 1b OS=Mus musculus GN=Krt77 PE=1 SV=1	232	61393	17	8	5	2	12890	1	0	0	740.857	1479.7	2	1479.7	0.0019	0	58.21	0.00027	R	FLEQQNQVLQTK	W	5 Deamidated (NQ)	0.000222200200.0			FL0145_JHendy_130416_MSQ525_CW8_160425165036.16024.16024.2 File:~FL0145_JHendy_130416_MSQ525_CW8_160425165036.raw~, NativeID:~controllerType=0 controllerNumber=1 scan=16024~
1		Q6IFZ6	Keratin, type II cytoskeletal 1b OS=Mus musculus GN=Krt77 PE=1 SV=1	232	61393	17	8	5	2	14191	1	0	0	775.392	1548.77	2	1548.77	0.0017	0	31.13	0.05	R	FLEQQNQVLQTK	W	3 Deamidated (NQ); Propionamide (K)	0.000002200204.0			FL0145_JHendy_130416_MSQ525_CW8_160425165036.12134.12134.2 File:~FL0145_JHendy_130416_MSQ525_CW8_160425165036.raw~, NativeID:~controllerType=0 controllerNumber=1 scan=12134~
1		Q6IFZ6	Keratin, type II cytoskeletal 1b OS=Mus musculus GN=Krt77 PE=1 SV=1	232	61393	17	8	5	2	27811	1	0	1	978.513	2932.52	3	2931.51	1.0079	1	87.88	4.9e-07	R	FLEQQNQVLQTKWELLQQVNTSTR	T	Deamidated (NQ)	0.000000000000000000020000.0			FL0145_JHendy_130416_MSQ525_CW8_160425165036.23076.23076.3 File:~FL0145_JHendy_130416_MSQ525_CW8_160425165036.raw~, NativeID:~controllerType=0 controllerNumber=1 scan=23076~
1		P04104	Keratin, type II cytoskeletal 1 OS=Mus musculus GN=Krt1 PE=1 SV=4	229	66205	19	9	4	2	4405	1	0	0	541.803	1081.59	2	1081.59	-0.0001	1	37.65	0.051	K	FASFIDKVR	F					FL0145_JHendy_130416_MSQ525_CW8_160425165036.10543.10543.2 File:~FL0145_JHendy_130416_MSQ525_CW8_160425165036.raw~, NativeID:~controllerType=0 controllerNumber=1 scan=10543~
1		P04104	Keratin, type II cytoskeletal 1 OS=Mus musculus GN=Krt1 PE=1 SV=4	229	66205	19	9	4	2	4406	1	0	0	361.538	1081.59	3	1081.59	0	1	40.24	0.024	K	FASFIDKVR	F					FL0145_JHendy_130416_MSQ525_CW8_160425165036.10577.10577.3 File:~FL0145_JHendy_130416_MSQ525_CW8_160425165036.raw~, NativeID:~controllerType=0 controllerNumber=1 scan=10577~
1		P04104	Keratin, type II cytoskeletal 1 OS=Mus musculus GN=Krt1 PE=1 SV=4	229	66205	19	9	4	2	4420	1	0	0	361.872	1082.59	3	1081.59	1.0018	1	34.37	0.38	K	FASFIDKVR	F					FL0145_JHendy_130416_MSQ525_CW8_160425165036.9971.9971.3 File:~FL0145_JHendy_130416_MSQ525_CW8_160425165036.raw~, NativeID:~controllerType=0 controllerNumber=1 scan=9971~
1		P04104	Keratin, type II cytoskeletal 1 OS=Mus musculus GN=Krt1 PE=1 SV=4	229	66205	19	9	4	2	8132	1	0	1	633.814	1265.61	2	1265.61	0.0001	0	34.28	0.013	R	TNAENEFVTIK	K	Deamidated (NQ)	0.00002000000.0			FL0145_JHendy_130416_MSQ525_CW8_160425165036.12742.12742.2 File:~FL0145_JHendy_130416_MSQ525_CW8_160425165036.raw~, NativeID:~controllerType=0 controllerNumber=1 scan=12742~
1		P04104	Keratin, type II cytoskeletal 1 OS=Mus musculus GN=Krt1 PE=1 SV=4	229	66205	19	9	4	2	8144	1	0	1	634.306	1266.6	2	1266.6	-0.0015	0	36.6	0.047	R	TNAENEFVTIK	K	2 Deamidated (NQ)	0.02002000000.0			FL0145_JHendy_130416_MSQ525_CW8_160425165036.14307.14307.2 File:~FL0145_JHendy_130416_MSQ525_CW8_160425165036.raw~, NativeID:~controllerType=0 controllerNumber=1 scan=14307~
1		P04104	Keratin, type II cytoskeletal 1 OS=Mus musculus GN=Krt1 PE=1 SV=4	229	66205	19	9	4	2	11106	1	0	1	697.369	1392.72	2	1392.72	-0.0014	1	78.6	1.7e-06	R	TNAENEFVTIKK	D					FL0145_JHendy_130416_MSQ525_CW8_160425165036.6516.6516.2 File:~FL0145_JHendy_130416_MSQ525_CW8_160425165036.raw~, NativeID:~controllerType=0 controllerNumber=1 scan=6516~
1		P04104	Keratin, type II cytoskeletal 1 OS=Mus musculus GN=Krt1 PE=1 SV=4	229	66205	19	9	4	2	11108	1	0	1	465.249	1392.73	3	1392.72	0.0008	1	34.32	0.013	R	TNAENEFVTIKK	D					FL0145_JHendy_130416_MSQ525_CW8_160425165036.6544.6544.3 File:~FL0145_JHendy_130416_MSQ525_CW8_160425165036.raw~, NativeID:~controllerType=0 controllerNumber=1 scan=6544~
1		P04104	Keratin, type II cytoskeletal 1 OS=Mus musculus GN=Krt1 PE=1 SV=4	229	66205	19	9	4	2	11136	1	0	1	698.356	1394.7	2	1394.69	0.0052	1	39.58	0.0047	R	TNAENEFVTIKK	D	2 Deamidated (NQ)	0.020020000000.0			FL0145_JHendy_130416_MSQ525_CW8_160425165036.8785.8785.2 File:~FL0145_JHendy_130416_MSQ525_CW8_160425165036.raw~, NativeID:~controllerType=0 controllerNumber=1 scan=8785~
1		P04104	Keratin, type II cytoskeletal 1 OS=Mus musculus GN=Krt1 PE=1 SV=4	229	66205	19	9	4	2	12817	1	0	0	738.397	1474.78	2	1474.78	0.0017	0	76.78	5e-05	R	FLEQQNQVLQTK	W					FL0145_JHendy_130416_MSQ525_CW8_160425165036.9954.9954.2 File:~FL0145_JHendy_130416_MSQ525_CW8_160425165036.raw~, NativeID:~controllerType=0 controllerNumber=1 scan=9954~
1		P04104	Keratin, type II cytoskeletal 1 OS=Mus musculus GN=Krt1 PE=1 SV=4	229	66205	19	9	4	2	12819	1	0	0	738.398	1474.78	2	1474.78	0.0035	0	43.95	0.096	R	FLEQQNQVLQTK	W					FL0145_JHendy_130416_MSQ525_CW8_160425165036.10099.10099.2 File:~FL0145_JHendy_130416_MSQ525_CW8_160425165036.raw~, NativeID:~controllerType=0 controllerNumber=1 scan=10099~
1		P04104	Keratin, type II cytoskeletal 1 OS=Mus musculus GN=Krt1 PE=1 SV=4	229	66205	19	9	4	2	12831	1	0	0	738.891	1475.77	2	1475.76	0.0047	0	66.91	0.00055	R	FLEQQNQVLQTK	W	Deamidated (NQ)	0.000000200000.0			FL0145_JHendy_130416_MSQ525_CW8_160425165036.11225.11225.2 File:~FL0145_JHendy_130416_MSQ525_CW8_160425165036.raw~, NativeID:~controllerType=0 controllerNumber=1 scan=11225~
1		P04104	Keratin, type II cytoskeletal 1 OS=Mus musculus GN=Krt1 PE=1 SV=4	229	66205	19	9	4	2	12844	1	0	0	739.381	1476.75	2	1476.75	0.0021	0	75.51	7.1e-05	R	FLEQQNQVLQTK	W	2 Deamidated (NQ)	0.000002200000.0			FL0145_JHendy_130416_MSQ525_CW8_160425165036.11536.11536.2 File:~FL0145_JHendy_130416_MSQ525_CW8_160425165036.raw~, NativeID:~controllerType=0 controllerNumber=1 scan=11536~
1		P04104	Keratin, type II cytoskeletal 1 OS=Mus musculus GN=Krt1 PE=1 SV=4	229	66205	19	9	4	2	12859	1	0	0	739.873	1477.73	2	1477.73	0.002	0	71.36	0.00018	R	FLEQQNQVLQTK	W	3 Deamidated (NQ)	0.000202200000.0			FL0145_JHendy_130416_MSQ525_CW8_160425165036.12484.12484.2 File:~FL0145_JHendy_130416_MSQ525_CW8_160425165036.raw~, NativeID:~controllerType=0 controllerNumber=1 scan=12484~
1		P04104	Keratin, type II cytoskeletal 1 OS=Mus musculus GN=Krt1 PE=1 SV=4	229	66205	19	9	4	2	12860	1	0	0	739.874	1477.73	2	1477.73	0.0038	0	45.19	0.073	R	FLEQQNQVLQTK	W	3 Deamidated (NQ)	0.000220200000.0			FL0145_JHendy_130416_MSQ525_CW8_160425165036.11827.11827.2 File:~FL0145_JHendy_130416_MSQ525_CW8_160425165036.raw~, NativeID:~controllerType=0 controllerNumber=1 scan=11827~
1		P04104	Keratin, type II cytoskeletal 1 OS=Mus musculus GN=Krt1 PE=1 SV=4	229	66205	19	9	4	2	12863	1	0	0	739.88	1477.75	2	1476.75	0.9996	0	44.97	0.012	R	FLEQQNQVLQTK	W	2 Deamidated (NQ)	0.000020200000.0			FL0145_JHendy_130416_MSQ525_CW8_160425165036.10887.10887.2 File:~FL0145_JHendy_130416_MSQ525_CW8_160425165036.raw~, NativeID:~controllerType=0 controllerNumber=1 scan=10887~
1		P04104	Keratin, type II cytoskeletal 1 OS=Mus musculus GN=Krt1 PE=1 SV=4	229	66205	19	9	4	2	12867	1	0	0	740.364	1478.71	2	1478.71	-0.0012	0	79.66	1.3e-05	R	FLEQQNQVLQTK	W	4 Deamidated (NQ)	0.000022200200.0			FL0145_JHendy_130416_MSQ525_CW8_160425165036.12929.12929.2 File:~FL0145_JHendy_130416_MSQ525_CW8_160425165036.raw~, NativeID:~controllerType=0 controllerNumber=1 scan=12929~
1		P04104	Keratin, type II cytoskeletal 1 OS=Mus musculus GN=Krt1 PE=1 SV=4	229	66205	19	9	4	2	12889	1	0	0	740.857	1479.7	2	1479.7	0.001	0	65.78	0.00048	R	FLEQQNQVLQTK	W	5 Deamidated (NQ)	0.000222200200.0			FL0145_JHendy_130416_MSQ525_CW8_160425165036.13950.13950.2 File:~FL0145_JHendy_130416_MSQ525_CW8_160425165036.raw~, NativeID:~controllerType=0 controllerNumber=1 scan=13950~
1		P04104	Keratin, type II cytoskeletal 1 OS=Mus musculus GN=Krt1 PE=1 SV=4	229	66205	19	9	4	2	12890	1	0	0	740.857	1479.7	2	1479.7	0.0019	0	58.21	0.00027	R	FLEQQNQVLQTK	W	5 Deamidated (NQ)	0.000222200200.0			FL0145_JHendy_130416_MSQ525_CW8_160425165036.16024.16024.2 File:~FL0145_JHendy_130416_MSQ525_CW8_160425165036.raw~, NativeID:~controllerType=0 controllerNumber=1 scan=16024~
1		P04104	Keratin, type II cytoskeletal 1 OS=Mus musculus GN=Krt1 PE=1 SV=4	229	66205	19	9	4	2	14191	1	0	0	775.392	1548.77	2	1548.77	0.0017	0	31.13	0.05	R	FLEQQNQVLQTK	W	3 Deamidated (NQ); Propionamide (K)	0.000002200204.0			FL0145_JHendy_130416_MSQ525_CW8_160425165036.12134.12134.2 File:~FL0145_JHendy_130416_MSQ525_CW8_160425165036.raw~, NativeID:~controllerType=0 controllerNumber=1 scan=12134~
1		Q29S21	Keratin, type II cytoskeletal 7 OS=Bos taurus GN=KRT7 PE=2 SV=1	222	51618	15	9	5	3	1673	1	0	0	453.737	905.46	2	905.461	-0.0004	0	26.54	0.34	R	FLEQQNK	L					FL0145_JHendy_130416_MSQ525_CW8_160425165036.3675.3675.2 File:~FL0145_JHendy_130416_MSQ525_CW8_160425165036.raw~, NativeID:~controllerType=0 controllerNumber=1 scan=3675~
1		Q29S21	Keratin, type II cytoskeletal 7 OS=Bos taurus GN=KRT7 PE=2 SV=1	222	51618	15	9	5	3	4405	1	0	0	541.803	1081.59	2	1081.59	-0.0001	1	37.65	0.051	K	FASFIDKVR	F					FL0145_JHendy_130416_MSQ525_CW8_160425165036.10543.10543.2 File:~FL0145_JHendy_130416_MSQ525_CW8_160425165036.raw~, NativeID:~controllerType=0 controllerNumber=1 scan=10543~
1		Q29S21	Keratin, type II cytoskeletal 7 OS=Bos taurus GN=KRT7 PE=2 SV=1	222	51618	15	9	5	3	4406	1	0	0	361.538	1081.59	3	1081.59	0	1	40.24	0.024	K	FASFIDKVR	F					FL0145_JHendy_130416_MSQ525_CW8_160425165036.10577.10577.3 File:~FL0145_JHendy_130416_MSQ525_CW8_160425165036.raw~, NativeID:~controllerType=0 controllerNumber=1 scan=10577~
1		Q29S21	Keratin, type II cytoskeletal 7 OS=Bos taurus GN=KRT7 PE=2 SV=1	222	51618	15	9	5	3	4420	1	0	0	361.872	1082.59	3	1081.59	1.0018	1	34.37	0.38	K	FASFIDKVR	F					FL0145_JHendy_130416_MSQ525_CW8_160425165036.9971.9971.3 File:~FL0145_JHendy_130416_MSQ525_CW8_160425165036.raw~, NativeID:~controllerType=0 controllerNumber=1 scan=9971~
1		Q29S21	Keratin, type II cytoskeletal 7 OS=Bos taurus GN=KRT7 PE=2 SV=1	222	51618	15	9	5	3	4601	1	0	1	547.267	1092.52	2	1092.52	0.0001	0	49.47	0.0015	K	AQYEEIANR	S					FL0145_JHendy_130416_MSQ525_CW8_160425165036.5120.5120.2 File:~FL0145_JHendy_130416_MSQ525_CW8_160425165036.raw~, NativeID:~controllerType=0 controllerNumber=1 scan=5120~
1		Q29S21	Keratin, type II cytoskeletal 7 OS=Bos taurus GN=KRT7 PE=2 SV=1	222	51618	15	9	5	3	4616	1	0	1	547.759	1093.5	2	1093.5	-0.0003	0	48.67	0.0026	K	AQYEEIANR	S	Deamidated (NQ)	0.000000020.0			FL0145_JHendy_130416_MSQ525_CW8_160425165036.5406.5406.2 File:~FL0145_JHendy_130416_MSQ525_CW8_160425165036.raw~, NativeID:~controllerType=0 controllerNumber=1 scan=5406~
1		Q29S21	Keratin, type II cytoskeletal 7 OS=Bos taurus GN=KRT7 PE=2 SV=1	222	51618	15	9	5	3	8410	1	0	1	639.358	1276.7	2	1276.7	-0.001	0	39.24	0.0029	K	LALDIEIATYR	K					FL0145_JHendy_130416_MSQ525_CW8_160425165036.24017.24017.2 File:~FL0145_JHendy_130416_MSQ525_CW8_160425165036.raw~, NativeID:~controllerType=0 controllerNumber=1 scan=24017~
1		Q29S21	Keratin, type II cytoskeletal 7 OS=Bos taurus GN=KRT7 PE=2 SV=1	222	51618	15	9	5	3	8411	1	0	1	639.36	1276.7	2	1276.7	0.002	0	63.99	4.1e-05	K	LALDIEIATYR	K					FL0145_JHendy_130416_MSQ525_CW8_160425165036.23332.23332.2 File:~FL0145_JHendy_130416_MSQ525_CW8_160425165036.raw~, NativeID:~controllerType=0 controllerNumber=1 scan=23332~
1		Q29S21	Keratin, type II cytoskeletal 7 OS=Bos taurus GN=KRT7 PE=2 SV=1	222	51618	15	9	5	3	8412	1	0	1	639.36	1276.71	2	1276.7	0.0026	0	64.88	0.00013	K	LALDIEIATYR	K					FL0145_JHendy_130416_MSQ525_CW8_160425165036.22025.22025.2 File:~FL0145_JHendy_130416_MSQ525_CW8_160425165036.raw~, NativeID:~controllerType=0 controllerNumber=1 scan=22025~
1		Q29S21	Keratin, type II cytoskeletal 7 OS=Bos taurus GN=KRT7 PE=2 SV=1	222	51618	15	9	5	3	9061	1	0	1	651.862	1301.71	2	1301.71	0.0013	0	42.36	0.034	R	SLDLDSIIAEVK	A					FL0145_JHendy_130416_MSQ525_CW8_160425165036.22770.22770.2 File:~FL0145_JHendy_130416_MSQ525_CW8_160425165036.raw~, NativeID:~controllerType=0 controllerNumber=1 scan=22770~
1		Q29S21	Keratin, type II cytoskeletal 7 OS=Bos taurus GN=KRT7 PE=2 SV=1	222	51618	15	9	5	3	9062	1	0	1	651.862	1301.71	2	1301.71	0.0015	0	44.52	0.02	R	SLDLDSIIAEVK	A					FL0145_JHendy_130416_MSQ525_CW8_160425165036.27340.27340.2 File:~FL0145_JHendy_130416_MSQ525_CW8_160425165036.raw~, NativeID:~controllerType=0 controllerNumber=1 scan=27340~
1		Q29S21	Keratin, type II cytoskeletal 7 OS=Bos taurus GN=KRT7 PE=2 SV=1	222	51618	15	9	5	3	9063	1	0	1	651.862	1301.71	2	1301.71	0.0016	0	63.54	0.00034	R	SLDLDSIIAEVK	A					FL0145_JHendy_130416_MSQ525_CW8_160425165036.29784.29784.2 File:~FL0145_JHendy_130416_MSQ525_CW8_160425165036.raw~, NativeID:~controllerType=0 controllerNumber=1 scan=29784~
1		Q29S21	Keratin, type II cytoskeletal 7 OS=Bos taurus GN=KRT7 PE=2 SV=1	222	51618	15	9	5	3	9064	1	0	1	651.862	1301.71	2	1301.71	0.0016	0	71.47	0.00017	R	SLDLDSIIAEVK	A					FL0145_JHendy_130416_MSQ525_CW8_160425165036.25420.25420.2 File:~FL0145_JHendy_130416_MSQ525_CW8_160425165036.raw~, NativeID:~controllerType=0 controllerNumber=1 scan=25420~
1		Q29S21	Keratin, type II cytoskeletal 7 OS=Bos taurus GN=KRT7 PE=2 SV=1	222	51618	15	9	5	3	9065	1	0	1	651.862	1301.71	2	1301.71	0.0017	0	101.59	1.6e-07	R	SLDLDSIIAEVK	A					FL0145_JHendy_130416_MSQ525_CW8_160425165036.28231.28231.2 File:~FL0145_JHendy_130416_MSQ525_CW8_160425165036.raw~, NativeID:~controllerType=0 controllerNumber=1 scan=28231~
1		Q29S21	Keratin, type II cytoskeletal 7 OS=Bos taurus GN=KRT7 PE=2 SV=1	222	51618	15	9	5	3	9066	1	0	1	651.863	1301.71	2	1301.71	0.0036	0	80.94	1.8e-05	R	SLDLDSIIAEVK	A					FL0145_JHendy_130416_MSQ525_CW8_160425165036.28796.28796.2 File:~FL0145_JHendy_130416_MSQ525_CW8_160425165036.raw~, NativeID:~controllerType=0 controllerNumber=1 scan=28796~
1		P50446	Keratin, type II cytoskeletal 6A OS=Mus musculus GN=Krt6a PE=1 SV=3	219	59725	22	11	12	7	1673	1	0	0	453.737	905.46	2	905.461	-0.0004	0	26.54	0.34	R	FLEQQNK	V					FL0145_JHendy_130416_MSQ525_CW8_160425165036.3675.3675.2 File:~FL0145_JHendy_130416_MSQ525_CW8_160425165036.raw~, NativeID:~controllerType=0 controllerNumber=1 scan=3675~
1		P50446	Keratin, type II cytoskeletal 6A OS=Mus musculus GN=Krt6a PE=1 SV=3	219	59725	22	11	12	7	2262	3	0	0	473.259	944.503	2	944.504	-0.0006	1	36.85	0.6	R	GRLDSELR	N					FL0145_JHendy_130416_MSQ525_CW8_160425165036.4194.4194.2 File:~FL0145_JHendy_130416_MSQ525_CW8_160425165036.raw~, NativeID:~controllerType=0 controllerNumber=1 scan=4194~
1		P50446	Keratin, type II cytoskeletal 6A OS=Mus musculus GN=Krt6a PE=1 SV=3	219	59725	22	11	12	7	2263	2	0	0	473.26	944.506	2	944.504	0.0018	1	33.79	1.2	R	GRLDSELR	N					FL0145_JHendy_130416_MSQ525_CW8_160425165036.3524.3524.2 File:~FL0145_JHendy_130416_MSQ525_CW8_160425165036.raw~, NativeID:~controllerType=0 controllerNumber=1 scan=3524~
1		P50446	Keratin, type II cytoskeletal 6A OS=Mus musculus GN=Krt6a PE=1 SV=3	219	59725	22	11	12	7	3365	1	0	0	510.246	1018.48	2	1018.48	0.0016	0	41.36	0.024	K	LLEGEECR	L					FL0145_JHendy_130416_MSQ525_CW8_160425165036.4754.4754.2 File:~FL0145_JHendy_130416_MSQ525_CW8_160425165036.raw~, NativeID:~controllerType=0 controllerNumber=1 scan=4754~
1		P50446	Keratin, type II cytoskeletal 6A OS=Mus musculus GN=Krt6a PE=1 SV=3	219	59725	22	11	12	7	4405	1	0	0	541.803	1081.59	2	1081.59	-0.0001	1	37.65	0.051	K	FASFIDKVR	F					FL0145_JHendy_130416_MSQ525_CW8_160425165036.10543.10543.2 File:~FL0145_JHendy_130416_MSQ525_CW8_160425165036.raw~, NativeID:~controllerType=0 controllerNumber=1 scan=10543~
1		P50446	Keratin, type II cytoskeletal 6A OS=Mus musculus GN=Krt6a PE=1 SV=3	219	59725	22	11	12	7	4406	1	0	0	361.538	1081.59	3	1081.59	0	1	40.24	0.024	K	FASFIDKVR	F					FL0145_JHendy_130416_MSQ525_CW8_160425165036.10577.10577.3 File:~FL0145_JHendy_130416_MSQ525_CW8_160425165036.raw~, NativeID:~controllerType=0 controllerNumber=1 scan=10577~
1		P50446	Keratin, type II cytoskeletal 6A OS=Mus musculus GN=Krt6a PE=1 SV=3	219	59725	22	11	12	7	4420	1	0	0	361.872	1082.59	3	1081.59	1.0018	1	34.37	0.38	K	FASFIDKVR	F					FL0145_JHendy_130416_MSQ525_CW8_160425165036.9971.9971.3 File:~FL0145_JHendy_130416_MSQ525_CW8_160425165036.raw~, NativeID:~controllerType=0 controllerNumber=1 scan=9971~
1		P50446	Keratin, type II cytoskeletal 6A OS=Mus musculus GN=Krt6a PE=1 SV=3	219	59725	22	11	12	7	5623	1	0	0	574.293	1146.57	2	1146.57	0.0016	1	51.73	0.0025	R	KLLEGEECR	L					FL0145_JHendy_130416_MSQ525_CW8_160425165036.3708.3708.2 File:~FL0145_JHendy_130416_MSQ525_CW8_160425165036.raw~, NativeID:~controllerType=0 controllerNumber=1 scan=3708~
1		P50446	Keratin, type II cytoskeletal 6A OS=Mus musculus GN=Krt6a PE=1 SV=3	219	59725	22	11	12	7	7238	1	0	0	612.311	1222.61	2	1222.61	0	0	32.9	0.0089	R	TAAENEFVTLK	K	Deamidated (NQ)	0.00002000000.0			FL0145_JHendy_130416_MSQ525_CW8_160425165036.12029.12029.2 File:~FL0145_JHendy_130416_MSQ525_CW8_160425165036.raw~, NativeID:~controllerType=0 controllerNumber=1 scan=12029~
1		P50446	Keratin, type II cytoskeletal 6A OS=Mus musculus GN=Krt6a PE=1 SV=3	219	59725	22	11	12	7	8080	1	0	0	632.351	1262.69	2	1262.69	0.0007	0	27.43	0.038	K	LALDVEIATYR	K					FL0145_JHendy_130416_MSQ525_CW8_160425165036.21098.21098.2 File:~FL0145_JHendy_130416_MSQ525_CW8_160425165036.raw~, NativeID:~controllerType=0 controllerNumber=1 scan=21098~
1		P50446	Keratin, type II cytoskeletal 6A OS=Mus musculus GN=Krt6a PE=1 SV=3	219	59725	22	11	12	7	8081	1	0	0	632.351	1262.69	2	1262.69	0.0014	0	67.58	0.0003	K	LALDVEIATYR	K					FL0145_JHendy_130416_MSQ525_CW8_160425165036.20363.20363.2 File:~FL0145_JHendy_130416_MSQ525_CW8_160425165036.raw~, NativeID:~controllerType=0 controllerNumber=1 scan=20363~
1		P50446	Keratin, type II cytoskeletal 6A OS=Mus musculus GN=Krt6a PE=1 SV=3	219	59725	22	11	12	7	8082	1	0	0	632.352	1262.69	2	1262.69	0.0018	0	64.89	0.00021	K	LALDVEIATYR	K					FL0145_JHendy_130416_MSQ525_CW8_160425165036.19550.19550.2 File:~FL0145_JHendy_130416_MSQ525_CW8_160425165036.raw~, NativeID:~controllerType=0 controllerNumber=1 scan=19550~
1		P50446	Keratin, type II cytoskeletal 6A OS=Mus musculus GN=Krt6a PE=1 SV=3	219	59725	22	11	12	7	9061	1	0	1	651.862	1301.71	2	1301.71	0.0013	0	42.36	0.034	R	SLDLDSIIAEVK	A					FL0145_JHendy_130416_MSQ525_CW8_160425165036.22770.22770.2 File:~FL0145_JHendy_130416_MSQ525_CW8_160425165036.raw~, NativeID:~controllerType=0 controllerNumber=1 scan=22770~
1		P50446	Keratin, type II cytoskeletal 6A OS=Mus musculus GN=Krt6a PE=1 SV=3	219	59725	22	11	12	7	9062	1	0	1	651.862	1301.71	2	1301.71	0.0015	0	44.52	0.02	R	SLDLDSIIAEVK	A					FL0145_JHendy_130416_MSQ525_CW8_160425165036.27340.27340.2 File:~FL0145_JHendy_130416_MSQ525_CW8_160425165036.raw~, NativeID:~controllerType=0 controllerNumber=1 scan=27340~
1		P50446	Keratin, type II cytoskeletal 6A OS=Mus musculus GN=Krt6a PE=1 SV=3	219	59725	22	11	12	7	9063	1	0	1	651.862	1301.71	2	1301.71	0.0016	0	63.54	0.00034	R	SLDLDSIIAEVK	A					FL0145_JHendy_130416_MSQ525_CW8_160425165036.29784.29784.2 File:~FL0145_JHendy_130416_MSQ525_CW8_160425165036.raw~, NativeID:~controllerType=0 controllerNumber=1 scan=29784~
1		P50446	Keratin, type II cytoskeletal 6A OS=Mus musculus GN=Krt6a PE=1 SV=3	219	59725	22	11	12	7	9064	1	0	1	651.862	1301.71	2	1301.71	0.0016	0	71.47	0.00017	R	SLDLDSIIAEVK	A					FL0145_JHendy_130416_MSQ525_CW8_160425165036.25420.25420.2 File:~FL0145_JHendy_130416_MSQ525_CW8_160425165036.raw~, NativeID:~controllerType=0 controllerNumber=1 scan=25420~
1		P50446	Keratin, type II cytoskeletal 6A OS=Mus musculus GN=Krt6a PE=1 SV=3	219	59725	22	11	12	7	9065	1	0	1	651.862	1301.71	2	1301.71	0.0017	0	101.59	1.6e-07	R	SLDLDSIIAEVK	A					FL0145_JHendy_130416_MSQ525_CW8_160425165036.28231.28231.2 File:~FL0145_JHendy_130416_MSQ525_CW8_160425165036.raw~, NativeID:~controllerType=0 controllerNumber=1 scan=28231~
1		P50446	Keratin, type II cytoskeletal 6A OS=Mus musculus GN=Krt6a PE=1 SV=3	219	59725	22	11	12	7	9066	1	0	1	651.863	1301.71	2	1301.71	0.0036	0	80.94	1.8e-05	R	SLDLDSIIAEVK	A					FL0145_JHendy_130416_MSQ525_CW8_160425165036.28796.28796.2 File:~FL0145_JHendy_130416_MSQ525_CW8_160425165036.raw~, NativeID:~controllerType=0 controllerNumber=1 scan=28796~
1		P50446	Keratin, type II cytoskeletal 6A OS=Mus musculus GN=Krt6a PE=1 SV=3	219	59725	22	11	12	7	10176	1	0	0	676.861	1351.71	2	1350.7	1.0038	1	48.3	0.0013	R	TAAENEFVTLKK	D	Deamidated (NQ)	0.000020000000.0			FL0145_JHendy_130416_MSQ525_CW8_160425165036.8222.8222.2 File:~FL0145_JHendy_130416_MSQ525_CW8_160425165036.raw~, NativeID:~controllerType=0 controllerNumber=1 scan=8222~
1		P50446	Keratin, type II cytoskeletal 6A OS=Mus musculus GN=Krt6a PE=1 SV=3	219	59725	22	11	12	7	12433	1	0	0	728.349	1454.68	2	1454.68	0.0044	1	39.69	0.0048	R	SRAEAESWYQTK	Y					FL0145_JHendy_130416_MSQ525_CW8_160425165036.5294.5294.2 File:~FL0145_JHendy_130416_MSQ525_CW8_160425165036.raw~, NativeID:~controllerType=0 controllerNumber=1 scan=5294~
1		P50446	Keratin, type II cytoskeletal 6A OS=Mus musculus GN=Krt6a PE=1 SV=3	219	59725	22	11	12	7	13763	1	0	0	762.412	1522.81	2	1522.81	0.0027	1	44.3	0.0017	R	LLKEYQELMNVK	L	Oxidation (M)	0.000000003000.0			FL0145_JHendy_130416_MSQ525_CW8_160425165036.10081.10081.2 File:~FL0145_JHendy_130416_MSQ525_CW8_160425165036.raw~, NativeID:~controllerType=0 controllerNumber=1 scan=10081~
1		P50446	Keratin, type II cytoskeletal 6A OS=Mus musculus GN=Krt6a PE=1 SV=3	219	59725	22	11	12	7	28065	3	0	1	1029.48	3085.43	3	3084.4	1.0253	0	38.85	0.12	R	ALYEAELSQMQTHISDTSVVLSMDNNR	S	Deamidated (NQ); 2 Oxidation (M)	0.000000000320000000000030000.0			FL0145_JHendy_130416_MSQ525_CW8_160425165036.15504.15504.3 File:~FL0145_JHendy_130416_MSQ525_CW8_160425165036.raw~, NativeID:~controllerType=0 controllerNumber=1 scan=15504~
1		Q08D91	Keratin, type II cytoskeletal 75 OS=Bos taurus GN=KRT75 PE=2 SV=1	217	59497	20	10	10	5	1673	1	0	0	453.737	905.46	2	905.461	-0.0004	0	26.54	0.34	R	FLEQQNK	V					FL0145_JHendy_130416_MSQ525_CW8_160425165036.3675.3675.2 File:~FL0145_JHendy_130416_MSQ525_CW8_160425165036.raw~, NativeID:~controllerType=0 controllerNumber=1 scan=3675~
1		Q08D91	Keratin, type II cytoskeletal 75 OS=Bos taurus GN=KRT75 PE=2 SV=1	217	59497	20	10	10	5	3365	1	0	0	510.246	1018.48	2	1018.48	0.0016	0	41.36	0.024	K	LLEGEECR	L					FL0145_JHendy_130416_MSQ525_CW8_160425165036.4754.4754.2 File:~FL0145_JHendy_130416_MSQ525_CW8_160425165036.raw~, NativeID:~controllerType=0 controllerNumber=1 scan=4754~
1		Q08D91	Keratin, type II cytoskeletal 75 OS=Bos taurus GN=KRT75 PE=2 SV=1	217	59497	20	10	10	5	3968	1	0	1	529.303	1056.59	2	1056.59	-0.0008	1	38.41	0.33	R	LRAEIDNVK	K					FL0145_JHendy_130416_MSQ525_CW8_160425165036.4451.4451.2 File:~FL0145_JHendy_130416_MSQ525_CW8_160425165036.raw~, NativeID:~controllerType=0 controllerNumber=1 scan=4451~
1		Q08D91	Keratin, type II cytoskeletal 75 OS=Bos taurus GN=KRT75 PE=2 SV=1	217	59497	20	10	10	5	4405	1	0	0	541.803	1081.59	2	1081.59	-0.0001	1	37.65	0.051	K	FASFIDKVR	F					FL0145_JHendy_130416_MSQ525_CW8_160425165036.10543.10543.2 File:~FL0145_JHendy_130416_MSQ525_CW8_160425165036.raw~, NativeID:~controllerType=0 controllerNumber=1 scan=10543~
1		Q08D91	Keratin, type II cytoskeletal 75 OS=Bos taurus GN=KRT75 PE=2 SV=1	217	59497	20	10	10	5	4406	1	0	0	361.538	1081.59	3	1081.59	0	1	40.24	0.024	K	FASFIDKVR	F					FL0145_JHendy_130416_MSQ525_CW8_160425165036.10577.10577.3 File:~FL0145_JHendy_130416_MSQ525_CW8_160425165036.raw~, NativeID:~controllerType=0 controllerNumber=1 scan=10577~
1		Q08D91	Keratin, type II cytoskeletal 75 OS=Bos taurus GN=KRT75 PE=2 SV=1	217	59497	20	10	10	5	4420	1	0	0	361.872	1082.59	3	1081.59	1.0018	1	34.37	0.38	K	FASFIDKVR	F					FL0145_JHendy_130416_MSQ525_CW8_160425165036.9971.9971.3 File:~FL0145_JHendy_130416_MSQ525_CW8_160425165036.raw~, NativeID:~controllerType=0 controllerNumber=1 scan=9971~
1		Q08D91	Keratin, type II cytoskeletal 75 OS=Bos taurus GN=KRT75 PE=2 SV=1	217	59497	20	10	10	5	4601	1	0	1	547.267	1092.52	2	1092.52	0.0001	0	49.47	0.0015	K	AQYEEIANR	S					FL0145_JHendy_130416_MSQ525_CW8_160425165036.5120.5120.2 File:~FL0145_JHendy_130416_MSQ525_CW8_160425165036.raw~, NativeID:~controllerType=0 controllerNumber=1 scan=5120~
1		Q08D91	Keratin, type II cytoskeletal 75 OS=Bos taurus GN=KRT75 PE=2 SV=1	217	59497	20	10	10	5	4616	1	0	1	547.759	1093.5	2	1093.5	-0.0003	0	48.67	0.0026	K	AQYEEIANR	S	Deamidated (NQ)	0.000000020.0			FL0145_JHendy_130416_MSQ525_CW8_160425165036.5406.5406.2 File:~FL0145_JHendy_130416_MSQ525_CW8_160425165036.raw~, NativeID:~controllerType=0 controllerNumber=1 scan=5406~
1		Q08D91	Keratin, type II cytoskeletal 75 OS=Bos taurus GN=KRT75 PE=2 SV=1	217	59497	20	10	10	5	5623	1	0	0	574.293	1146.57	2	1146.57	0.0016	1	51.73	0.0025	R	KLLEGEECR	L					FL0145_JHendy_130416_MSQ525_CW8_160425165036.3708.3708.2 File:~FL0145_JHendy_130416_MSQ525_CW8_160425165036.raw~, NativeID:~controllerType=0 controllerNumber=1 scan=3708~
1		Q08D91	Keratin, type II cytoskeletal 75 OS=Bos taurus GN=KRT75 PE=2 SV=1	217	59497	20	10	10	5	8080	1	0	0	632.351	1262.69	2	1262.69	0.0007	0	27.43	0.038	K	LALDVEIATYR	K					FL0145_JHendy_130416_MSQ525_CW8_160425165036.21098.21098.2 File:~FL0145_JHendy_130416_MSQ525_CW8_160425165036.raw~, NativeID:~controllerType=0 controllerNumber=1 scan=21098~
1		Q08D91	Keratin, type II cytoskeletal 75 OS=Bos taurus GN=KRT75 PE=2 SV=1	217	59497	20	10	10	5	8081	1	0	0	632.351	1262.69	2	1262.69	0.0014	0	67.58	0.0003	K	LALDVEIATYR	K					FL0145_JHendy_130416_MSQ525_CW8_160425165036.20363.20363.2 File:~FL0145_JHendy_130416_MSQ525_CW8_160425165036.raw~, NativeID:~controllerType=0 controllerNumber=1 scan=20363~
1		Q08D91	Keratin, type II cytoskeletal 75 OS=Bos taurus GN=KRT75 PE=2 SV=1	217	59497	20	10	10	5	8082	1	0	0	632.352	1262.69	2	1262.69	0.0018	0	64.89	0.00021	K	LALDVEIATYR	K					FL0145_JHendy_130416_MSQ525_CW8_160425165036.19550.19550.2 File:~FL0145_JHendy_130416_MSQ525_CW8_160425165036.raw~, NativeID:~controllerType=0 controllerNumber=1 scan=19550~
1		Q08D91	Keratin, type II cytoskeletal 75 OS=Bos taurus GN=KRT75 PE=2 SV=1	217	59497	20	10	10	5	9061	1	0	1	651.862	1301.71	2	1301.71	0.0013	0	42.36	0.034	R	SLDLDSIIAEVK	A					FL0145_JHendy_130416_MSQ525_CW8_160425165036.22770.22770.2 File:~FL0145_JHendy_130416_MSQ525_CW8_160425165036.raw~, NativeID:~controllerType=0 controllerNumber=1 scan=22770~
1		Q08D91	Keratin, type II cytoskeletal 75 OS=Bos taurus GN=KRT75 PE=2 SV=1	217	59497	20	10	10	5	9062	1	0	1	651.862	1301.71	2	1301.71	0.0015	0	44.52	0.02	R	SLDLDSIIAEVK	A					FL0145_JHendy_130416_MSQ525_CW8_160425165036.27340.27340.2 File:~FL0145_JHendy_130416_MSQ525_CW8_160425165036.raw~, NativeID:~controllerType=0 controllerNumber=1 scan=27340~
1		Q08D91	Keratin, type II cytoskeletal 75 OS=Bos taurus GN=KRT75 PE=2 SV=1	217	59497	20	10	10	5	9063	1	0	1	651.862	1301.71	2	1301.71	0.0016	0	63.54	0.00034	R	SLDLDSIIAEVK	A					FL0145_JHendy_130416_MSQ525_CW8_160425165036.29784.29784.2 File:~FL0145_JHendy_130416_MSQ525_CW8_160425165036.raw~, NativeID:~controllerType=0 controllerNumber=1 scan=29784~
1		Q08D91	Keratin, type II cytoskeletal 75 OS=Bos taurus GN=KRT75 PE=2 SV=1	217	59497	20	10	10	5	9064	1	0	1	651.862	1301.71	2	1301.71	0.0016	0	71.47	0.00017	R	SLDLDSIIAEVK	A					FL0145_JHendy_130416_MSQ525_CW8_160425165036.25420.25420.2 File:~FL0145_JHendy_130416_MSQ525_CW8_160425165036.raw~, NativeID:~controllerType=0 controllerNumber=1 scan=25420~
1		Q08D91	Keratin, type II cytoskeletal 75 OS=Bos taurus GN=KRT75 PE=2 SV=1	217	59497	20	10	10	5	9065	1	0	1	651.862	1301.71	2	1301.71	0.0017	0	101.59	1.6e-07	R	SLDLDSIIAEVK	A					FL0145_JHendy_130416_MSQ525_CW8_160425165036.28231.28231.2 File:~FL0145_JHendy_130416_MSQ525_CW8_160425165036.raw~, NativeID:~controllerType=0 controllerNumber=1 scan=28231~
1		Q08D91	Keratin, type II cytoskeletal 75 OS=Bos taurus GN=KRT75 PE=2 SV=1	217	59497	20	10	10	5	9066	1	0	1	651.863	1301.71	2	1301.71	0.0036	0	80.94	1.8e-05	R	SLDLDSIIAEVK	A					FL0145_JHendy_130416_MSQ525_CW8_160425165036.28796.28796.2 File:~FL0145_JHendy_130416_MSQ525_CW8_160425165036.raw~, NativeID:~controllerType=0 controllerNumber=1 scan=28796~
1		Q08D91	Keratin, type II cytoskeletal 75 OS=Bos taurus GN=KRT75 PE=2 SV=1	217	59497	20	10	10	5	12433	1	0	0	728.349	1454.68	2	1454.68	0.0044	1	39.69	0.0048	R	SRAEAESWYQTK	Y					FL0145_JHendy_130416_MSQ525_CW8_160425165036.5294.5294.2 File:~FL0145_JHendy_130416_MSQ525_CW8_160425165036.raw~, NativeID:~controllerType=0 controllerNumber=1 scan=5294~
1		Q08D91	Keratin, type II cytoskeletal 75 OS=Bos taurus GN=KRT75 PE=2 SV=1	217	59497	20	10	10	5	12851	1	0	0	739.406	1476.8	2	1475.8	0.9987	1	40.48	0.025	R	FLEQQNKVLETK	W					FL0145_JHendy_130416_MSQ525_CW8_160425165036.7036.7036.2 File:~FL0145_JHendy_130416_MSQ525_CW8_160425165036.raw~, NativeID:~controllerType=0 controllerNumber=1 scan=7036~
1		Q4FZU2	Keratin, type II cytoskeletal 6A OS=Rattus norvegicus GN=Krt6a PE=1 SV=1	214	59639	20	10	10	6	1673	1	0	0	453.737	905.46	2	905.461	-0.0004	0	26.54	0.34	R	FLEQQNK	V					FL0145_JHendy_130416_MSQ525_CW8_160425165036.3675.3675.2 File:~FL0145_JHendy_130416_MSQ525_CW8_160425165036.raw~, NativeID:~controllerType=0 controllerNumber=1 scan=3675~
1		Q4FZU2	Keratin, type II cytoskeletal 6A OS=Rattus norvegicus GN=Krt6a PE=1 SV=1	214	59639	20	10	10	6	2262	3	0	0	473.259	944.503	2	944.504	-0.0006	1	36.85	0.6	R	GRLDSELR	N					FL0145_JHendy_130416_MSQ525_CW8_160425165036.4194.4194.2 File:~FL0145_JHendy_130416_MSQ525_CW8_160425165036.raw~, NativeID:~controllerType=0 controllerNumber=1 scan=4194~
1		Q4FZU2	Keratin, type II cytoskeletal 6A OS=Rattus norvegicus GN=Krt6a PE=1 SV=1	214	59639	20	10	10	6	2263	2	0	0	473.26	944.506	2	944.504	0.0018	1	33.79	1.2	R	GRLDSELR	N					FL0145_JHendy_130416_MSQ525_CW8_160425165036.3524.3524.2 File:~FL0145_JHendy_130416_MSQ525_CW8_160425165036.raw~, NativeID:~controllerType=0 controllerNumber=1 scan=3524~
1		Q4FZU2	Keratin, type II cytoskeletal 6A OS=Rattus norvegicus GN=Krt6a PE=1 SV=1	214	59639	20	10	10	6	4405	1	0	0	541.803	1081.59	2	1081.59	-0.0001	1	37.65	0.051	K	FASFIDKVR	F					FL0145_JHendy_130416_MSQ525_CW8_160425165036.10543.10543.2 File:~FL0145_JHendy_130416_MSQ525_CW8_160425165036.raw~, NativeID:~controllerType=0 controllerNumber=1 scan=10543~
1		Q4FZU2	Keratin, type II cytoskeletal 6A OS=Rattus norvegicus GN=Krt6a PE=1 SV=1	214	59639	20	10	10	6	4406	1	0	0	361.538	1081.59	3	1081.59	0	1	40.24	0.024	K	FASFIDKVR	F					FL0145_JHendy_130416_MSQ525_CW8_160425165036.10577.10577.3 File:~FL0145_JHendy_130416_MSQ525_CW8_160425165036.raw~, NativeID:~controllerType=0 controllerNumber=1 scan=10577~
1		Q4FZU2	Keratin, type II cytoskeletal 6A OS=Rattus norvegicus GN=Krt6a PE=1 SV=1	214	59639	20	10	10	6	4420	1	0	0	361.872	1082.59	3	1081.59	1.0018	1	34.37	0.38	K	FASFIDKVR	F					FL0145_JHendy_130416_MSQ525_CW8_160425165036.9971.9971.3 File:~FL0145_JHendy_130416_MSQ525_CW8_160425165036.raw~, NativeID:~controllerType=0 controllerNumber=1 scan=9971~
1		Q4FZU2	Keratin, type II cytoskeletal 6A OS=Rattus norvegicus GN=Krt6a PE=1 SV=1	214	59639	20	10	10	6	6298	1	0	0	590.796	1179.58	2	1179.58	0.0008	0	60.39	0.0018	K	YEELQITAGR	H	Deamidated (NQ)	0.0000200000.0			FL0145_JHendy_130416_MSQ525_CW8_160425165036.11287.11287.2 File:~FL0145_JHendy_130416_MSQ525_CW8_160425165036.raw~, NativeID:~controllerType=0 controllerNumber=1 scan=11287~
1		Q4FZU2	Keratin, type II cytoskeletal 6A OS=Rattus norvegicus GN=Krt6a PE=1 SV=1	214	59639	20	10	10	6	7238	1	0	0	612.311	1222.61	2	1222.61	0	0	32.9	0.0089	R	TAAENEFVTLK	K	Deamidated (NQ)	0.00002000000.0			FL0145_JHendy_130416_MSQ525_CW8_160425165036.12029.12029.2 File:~FL0145_JHendy_130416_MSQ525_CW8_160425165036.raw~, NativeID:~controllerType=0 controllerNumber=1 scan=12029~
1		Q4FZU2	Keratin, type II cytoskeletal 6A OS=Rattus norvegicus GN=Krt6a PE=1 SV=1	214	59639	20	10	10	6	8080	1	0	0	632.351	1262.69	2	1262.69	0.0007	0	27.43	0.038	K	LALDVEIATYR	T					FL0145_JHendy_130416_MSQ525_CW8_160425165036.21098.21098.2 File:~FL0145_JHendy_130416_MSQ525_CW8_160425165036.raw~, NativeID:~controllerType=0 controllerNumber=1 scan=21098~
1		Q4FZU2	Keratin, type II cytoskeletal 6A OS=Rattus norvegicus GN=Krt6a PE=1 SV=1	214	59639	20	10	10	6	8081	1	0	0	632.351	1262.69	2	1262.69	0.0014	0	67.58	0.0003	K	LALDVEIATYR	T					FL0145_JHendy_130416_MSQ525_CW8_160425165036.20363.20363.2 File:~FL0145_JHendy_130416_MSQ525_CW8_160425165036.raw~, NativeID:~controllerType=0 controllerNumber=1 scan=20363~
1		Q4FZU2	Keratin, type II cytoskeletal 6A OS=Rattus norvegicus GN=Krt6a PE=1 SV=1	214	59639	20	10	10	6	8082	1	0	0	632.352	1262.69	2	1262.69	0.0018	0	64.89	0.00021	K	LALDVEIATYR	T					FL0145_JHendy_130416_MSQ525_CW8_160425165036.19550.19550.2 File:~FL0145_JHendy_130416_MSQ525_CW8_160425165036.raw~, NativeID:~controllerType=0 controllerNumber=1 scan=19550~
1		Q4FZU2	Keratin, type II cytoskeletal 6A OS=Rattus norvegicus GN=Krt6a PE=1 SV=1	214	59639	20	10	10	6	9061	1	0	1	651.862	1301.71	2	1301.71	0.0013	0	42.36	0.034	R	SLDLDSIIAEVK	A					FL0145_JHendy_130416_MSQ525_CW8_160425165036.22770.22770.2 File:~FL0145_JHendy_130416_MSQ525_CW8_160425165036.raw~, NativeID:~controllerType=0 controllerNumber=1 scan=22770~
1		Q4FZU2	Keratin, type II cytoskeletal 6A OS=Rattus norvegicus GN=Krt6a PE=1 SV=1	214	59639	20	10	10	6	9062	1	0	1	651.862	1301.71	2	1301.71	0.0015	0	44.52	0.02	R	SLDLDSIIAEVK	A					FL0145_JHendy_130416_MSQ525_CW8_160425165036.27340.27340.2 File:~FL0145_JHendy_130416_MSQ525_CW8_160425165036.raw~, NativeID:~controllerType=0 controllerNumber=1 scan=27340~
1		Q4FZU2	Keratin, type II cytoskeletal 6A OS=Rattus norvegicus GN=Krt6a PE=1 SV=1	214	59639	20	10	10	6	9063	1	0	1	651.862	1301.71	2	1301.71	0.0016	0	63.54	0.00034	R	SLDLDSIIAEVK	A					FL0145_JHendy_130416_MSQ525_CW8_160425165036.29784.29784.2 File:~FL0145_JHendy_130416_MSQ525_CW8_160425165036.raw~, NativeID:~controllerType=0 controllerNumber=1 scan=29784~
1		Q4FZU2	Keratin, type II cytoskeletal 6A OS=Rattus norvegicus GN=Krt6a PE=1 SV=1	214	59639	20	10	10	6	9064	1	0	1	651.862	1301.71	2	1301.71	0.0016	0	71.47	0.00017	R	SLDLDSIIAEVK	A					FL0145_JHendy_130416_MSQ525_CW8_160425165036.25420.25420.2 File:~FL0145_JHendy_130416_MSQ525_CW8_160425165036.raw~, NativeID:~controllerType=0 controllerNumber=1 scan=25420~
1		Q4FZU2	Keratin, type II cytoskeletal 6A OS=Rattus norvegicus GN=Krt6a PE=1 SV=1	214	59639	20	10	10	6	9065	1	0	1	651.862	1301.71	2	1301.71	0.0017	0	101.59	1.6e-07	R	SLDLDSIIAEVK	A					FL0145_JHendy_130416_MSQ525_CW8_160425165036.28231.28231.2 File:~FL0145_JHendy_130416_MSQ525_CW8_160425165036.raw~, NativeID:~controllerType=0 controllerNumber=1 scan=28231~
1		Q4FZU2	Keratin, type II cytoskeletal 6A OS=Rattus norvegicus GN=Krt6a PE=1 SV=1	214	59639	20	10	10	6	9066	1	0	1	651.863	1301.71	2	1301.71	0.0036	0	80.94	1.8e-05	R	SLDLDSIIAEVK	A					FL0145_JHendy_130416_MSQ525_CW8_160425165036.28796.28796.2 File:~FL0145_JHendy_130416_MSQ525_CW8_160425165036.raw~, NativeID:~controllerType=0 controllerNumber=1 scan=28796~
1		Q4FZU2	Keratin, type II cytoskeletal 6A OS=Rattus norvegicus GN=Krt6a PE=1 SV=1	214	59639	20	10	10	6	10176	1	0	0	676.861	1351.71	2	1350.7	1.0038	1	48.3	0.0013	R	TAAENEFVTLKK	D	Deamidated (NQ)	0.000020000000.0			FL0145_JHendy_130416_MSQ525_CW8_160425165036.8222.8222.2 File:~FL0145_JHendy_130416_MSQ525_CW8_160425165036.raw~, NativeID:~controllerType=0 controllerNumber=1 scan=8222~
1		Q4FZU2	Keratin, type II cytoskeletal 6A OS=Rattus norvegicus GN=Krt6a PE=1 SV=1	214	59639	20	10	10	6	12433	1	0	0	728.349	1454.68	2	1454.68	0.0044	1	39.69	0.0048	R	SRAEAESWYQTK	Y					FL0145_JHendy_130416_MSQ525_CW8_160425165036.5294.5294.2 File:~FL0145_JHendy_130416_MSQ525_CW8_160425165036.raw~, NativeID:~controllerType=0 controllerNumber=1 scan=5294~
1		Q4FZU2	Keratin, type II cytoskeletal 6A OS=Rattus norvegicus GN=Krt6a PE=1 SV=1	214	59639	20	10	10	6	28065	3	0	1	1029.48	3085.43	3	3084.4	1.0253	0	38.85	0.12	R	ALYEAELSQMQTHISDTSVVLSMDNNR	S	Deamidated (NQ); 2 Oxidation (M)	0.000000000320000000000030000.0			FL0145_JHendy_130416_MSQ525_CW8_160425165036.15504.15504.3 File:~FL0145_JHendy_130416_MSQ525_CW8_160425165036.raw~, NativeID:~controllerType=0 controllerNumber=1 scan=15504~
1		Q9Z331	Keratin, type II cytoskeletal 6B OS=Mus musculus GN=Krt6b PE=1 SV=3	211	60711	19	9	9	5	1673	1	0	0	453.737	905.46	2	905.461	-0.0004	0	26.54	0.34	R	FLEQQNK	V					FL0145_JHendy_130416_MSQ525_CW8_160425165036.3675.3675.2 File:~FL0145_JHendy_130416_MSQ525_CW8_160425165036.raw~, NativeID:~controllerType=0 controllerNumber=1 scan=3675~
1		Q9Z331	Keratin, type II cytoskeletal 6B OS=Mus musculus GN=Krt6b PE=1 SV=3	211	60711	19	9	9	5	2262	3	0	0	473.259	944.503	2	944.504	-0.0006	1	36.85	0.6	R	GRLDSELR	N					FL0145_JHendy_130416_MSQ525_CW8_160425165036.4194.4194.2 File:~FL0145_JHendy_130416_MSQ525_CW8_160425165036.raw~, NativeID:~controllerType=0 controllerNumber=1 scan=4194~
1		Q9Z331	Keratin, type II cytoskeletal 6B OS=Mus musculus GN=Krt6b PE=1 SV=3	211	60711	19	9	9	5	2263	2	0	0	473.26	944.506	2	944.504	0.0018	1	33.79	1.2	R	GRLDSELR	N					FL0145_JHendy_130416_MSQ525_CW8_160425165036.3524.3524.2 File:~FL0145_JHendy_130416_MSQ525_CW8_160425165036.raw~, NativeID:~controllerType=0 controllerNumber=1 scan=3524~
1		Q9Z331	Keratin, type II cytoskeletal 6B OS=Mus musculus GN=Krt6b PE=1 SV=3	211	60711	19	9	9	5	3365	1	0	0	510.246	1018.48	2	1018.48	0.0016	0	41.36	0.024	K	LLEGEECR	L					FL0145_JHendy_130416_MSQ525_CW8_160425165036.4754.4754.2 File:~FL0145_JHendy_130416_MSQ525_CW8_160425165036.raw~, NativeID:~controllerType=0 controllerNumber=1 scan=4754~
1		Q9Z331	Keratin, type II cytoskeletal 6B OS=Mus musculus GN=Krt6b PE=1 SV=3	211	60711	19	9	9	5	4405	1	0	0	541.803	1081.59	2	1081.59	-0.0001	1	37.65	0.051	K	FASFIDKVR	F					FL0145_JHendy_130416_MSQ525_CW8_160425165036.10543.10543.2 File:~FL0145_JHendy_130416_MSQ525_CW8_160425165036.raw~, NativeID:~controllerType=0 controllerNumber=1 scan=10543~
1		Q9Z331	Keratin, type II cytoskeletal 6B OS=Mus musculus GN=Krt6b PE=1 SV=3	211	60711	19	9	9	5	4406	1	0	0	361.538	1081.59	3	1081.59	0	1	40.24	0.024	K	FASFIDKVR	F					FL0145_JHendy_130416_MSQ525_CW8_160425165036.10577.10577.3 File:~FL0145_JHendy_130416_MSQ525_CW8_160425165036.raw~, NativeID:~controllerType=0 controllerNumber=1 scan=10577~
1		Q9Z331	Keratin, type II cytoskeletal 6B OS=Mus musculus GN=Krt6b PE=1 SV=3	211	60711	19	9	9	5	4420	1	0	0	361.872	1082.59	3	1081.59	1.0018	1	34.37	0.38	K	FASFIDKVR	F					FL0145_JHendy_130416_MSQ525_CW8_160425165036.9971.9971.3 File:~FL0145_JHendy_130416_MSQ525_CW8_160425165036.raw~, NativeID:~controllerType=0 controllerNumber=1 scan=9971~
1		Q9Z331	Keratin, type II cytoskeletal 6B OS=Mus musculus GN=Krt6b PE=1 SV=3	211	60711	19	9	9	5	5623	1	0	0	574.293	1146.57	2	1146.57	0.0016	1	51.73	0.0025	R	KLLEGEECR	L					FL0145_JHendy_130416_MSQ525_CW8_160425165036.3708.3708.2 File:~FL0145_JHendy_130416_MSQ525_CW8_160425165036.raw~, NativeID:~controllerType=0 controllerNumber=1 scan=3708~
1		Q9Z331	Keratin, type II cytoskeletal 6B OS=Mus musculus GN=Krt6b PE=1 SV=3	211	60711	19	9	9	5	8080	1	0	0	632.351	1262.69	2	1262.69	0.0007	0	27.43	0.038	K	LALDVEIATYR	K					FL0145_JHendy_130416_MSQ525_CW8_160425165036.21098.21098.2 File:~FL0145_JHendy_130416_MSQ525_CW8_160425165036.raw~, NativeID:~controllerType=0 controllerNumber=1 scan=21098~
1		Q9Z331	Keratin, type II cytoskeletal 6B OS=Mus musculus GN=Krt6b PE=1 SV=3	211	60711	19	9	9	5	8081	1	0	0	632.351	1262.69	2	1262.69	0.0014	0	67.58	0.0003	K	LALDVEIATYR	K					FL0145_JHendy_130416_MSQ525_CW8_160425165036.20363.20363.2 File:~FL0145_JHendy_130416_MSQ525_CW8_160425165036.raw~, NativeID:~controllerType=0 controllerNumber=1 scan=20363~
1		Q9Z331	Keratin, type II cytoskeletal 6B OS=Mus musculus GN=Krt6b PE=1 SV=3	211	60711	19	9	9	5	8082	1	0	0	632.352	1262.69	2	1262.69	0.0018	0	64.89	0.00021	K	LALDVEIATYR	K					FL0145_JHendy_130416_MSQ525_CW8_160425165036.19550.19550.2 File:~FL0145_JHendy_130416_MSQ525_CW8_160425165036.raw~, NativeID:~controllerType=0 controllerNumber=1 scan=19550~
1		Q9Z331	Keratin, type II cytoskeletal 6B OS=Mus musculus GN=Krt6b PE=1 SV=3	211	60711	19	9	9	5	9061	1	0	1	651.862	1301.71	2	1301.71	0.0013	0	42.36	0.034	R	SLDLDSIIAEVK	A					FL0145_JHendy_130416_MSQ525_CW8_160425165036.22770.22770.2 File:~FL0145_JHendy_130416_MSQ525_CW8_160425165036.raw~, NativeID:~controllerType=0 controllerNumber=1 scan=22770~
1		Q9Z331	Keratin, type II cytoskeletal 6B OS=Mus musculus GN=Krt6b PE=1 SV=3	211	60711	19	9	9	5	9062	1	0	1	651.862	1301.71	2	1301.71	0.0015	0	44.52	0.02	R	SLDLDSIIAEVK	A					FL0145_JHendy_130416_MSQ525_CW8_160425165036.27340.27340.2 File:~FL0145_JHendy_130416_MSQ525_CW8_160425165036.raw~, NativeID:~controllerType=0 controllerNumber=1 scan=27340~
1		Q9Z331	Keratin, type II cytoskeletal 6B OS=Mus musculus GN=Krt6b PE=1 SV=3	211	60711	19	9	9	5	9063	1	0	1	651.862	1301.71	2	1301.71	0.0016	0	63.54	0.00034	R	SLDLDSIIAEVK	A					FL0145_JHendy_130416_MSQ525_CW8_160425165036.29784.29784.2 File:~FL0145_JHendy_130416_MSQ525_CW8_160425165036.raw~, NativeID:~controllerType=0 controllerNumber=1 scan=29784~
1		Q9Z331	Keratin, type II cytoskeletal 6B OS=Mus musculus GN=Krt6b PE=1 SV=3	211	60711	19	9	9	5	9064	1	0	1	651.862	1301.71	2	1301.71	0.0016	0	71.47	0.00017	R	SLDLDSIIAEVK	A					FL0145_JHendy_130416_MSQ525_CW8_160425165036.25420.25420.2 File:~FL0145_JHendy_130416_MSQ525_CW8_160425165036.raw~, NativeID:~controllerType=0 controllerNumber=1 scan=25420~
1		Q9Z331	Keratin, type II cytoskeletal 6B OS=Mus musculus GN=Krt6b PE=1 SV=3	211	60711	19	9	9	5	9065	1	0	1	651.862	1301.71	2	1301.71	0.0017	0	101.59	1.6e-07	R	SLDLDSIIAEVK	A					FL0145_JHendy_130416_MSQ525_CW8_160425165036.28231.28231.2 File:~FL0145_JHendy_130416_MSQ525_CW8_160425165036.raw~, NativeID:~controllerType=0 controllerNumber=1 scan=28231~
1		Q9Z331	Keratin, type II cytoskeletal 6B OS=Mus musculus GN=Krt6b PE=1 SV=3	211	60711	19	9	9	5	9066	1	0	1	651.863	1301.71	2	1301.71	0.0036	0	80.94	1.8e-05	R	SLDLDSIIAEVK	A					FL0145_JHendy_130416_MSQ525_CW8_160425165036.28796.28796.2 File:~FL0145_JHendy_130416_MSQ525_CW8_160425165036.raw~, NativeID:~controllerType=0 controllerNumber=1 scan=28796~
1		Q9Z331	Keratin, type II cytoskeletal 6B OS=Mus musculus GN=Krt6b PE=1 SV=3	211	60711	19	9	9	5	12433	1	0	0	728.349	1454.68	2	1454.68	0.0044	1	39.69	0.0048	R	SRAEAESWYQTK	Y					FL0145_JHendy_130416_MSQ525_CW8_160425165036.5294.5294.2 File:~FL0145_JHendy_130416_MSQ525_CW8_160425165036.raw~, NativeID:~controllerType=0 controllerNumber=1 scan=5294~
1		Q9Z331	Keratin, type II cytoskeletal 6B OS=Mus musculus GN=Krt6b PE=1 SV=3	211	60711	19	9	9	5	13763	1	0	0	762.412	1522.81	2	1522.81	0.0027	1	44.3	0.0017	R	LLKEYQELMNVK	L	Oxidation (M)	0.000000003000.0			FL0145_JHendy_130416_MSQ525_CW8_160425165036.10081.10081.2 File:~FL0145_JHendy_130416_MSQ525_CW8_160425165036.raw~, NativeID:~controllerType=0 controllerNumber=1 scan=10081~
1		Q148H7	Keratin, type II cytoskeletal 79 OS=Bos taurus GN=KRT79 PE=2 SV=1	208	58111	20	10	9	5	1673	1	0	0	453.737	905.46	2	905.461	-0.0004	0	26.54	0.34	R	FLEQQNK	V					FL0145_JHendy_130416_MSQ525_CW8_160425165036.3675.3675.2 File:~FL0145_JHendy_130416_MSQ525_CW8_160425165036.raw~, NativeID:~controllerType=0 controllerNumber=1 scan=3675~
1		Q148H7	Keratin, type II cytoskeletal 79 OS=Bos taurus GN=KRT79 PE=2 SV=1	208	58111	20	10	9	5	2262	3	0	0	473.259	944.503	2	944.504	-0.0006	1	36.85	0.6	R	GRLDSELR	N					FL0145_JHendy_130416_MSQ525_CW8_160425165036.4194.4194.2 File:~FL0145_JHendy_130416_MSQ525_CW8_160425165036.raw~, NativeID:~controllerType=0 controllerNumber=1 scan=4194~
1		Q148H7	Keratin, type II cytoskeletal 79 OS=Bos taurus GN=KRT79 PE=2 SV=1	208	58111	20	10	9	5	2263	2	0	0	473.26	944.506	2	944.504	0.0018	1	33.79	1.2	R	GRLDSELR	N					FL0145_JHendy_130416_MSQ525_CW8_160425165036.3524.3524.2 File:~FL0145_JHendy_130416_MSQ525_CW8_160425165036.raw~, NativeID:~controllerType=0 controllerNumber=1 scan=3524~
1		Q148H7	Keratin, type II cytoskeletal 79 OS=Bos taurus GN=KRT79 PE=2 SV=1	208	58111	20	10	9	5	4405	1	0	0	541.803	1081.59	2	1081.59	-0.0001	1	37.65	0.051	K	FASFIDKVR	F					FL0145_JHendy_130416_MSQ525_CW8_160425165036.10543.10543.2 File:~FL0145_JHendy_130416_MSQ525_CW8_160425165036.raw~, NativeID:~controllerType=0 controllerNumber=1 scan=10543~
1		Q148H7	Keratin, type II cytoskeletal 79 OS=Bos taurus GN=KRT79 PE=2 SV=1	208	58111	20	10	9	5	4406	1	0	0	361.538	1081.59	3	1081.59	0	1	40.24	0.024	K	FASFIDKVR	F					FL0145_JHendy_130416_MSQ525_CW8_160425165036.10577.10577.3 File:~FL0145_JHendy_130416_MSQ525_CW8_160425165036.raw~, NativeID:~controllerType=0 controllerNumber=1 scan=10577~
1		Q148H7	Keratin, type II cytoskeletal 79 OS=Bos taurus GN=KRT79 PE=2 SV=1	208	58111	20	10	9	5	4420	1	0	0	361.872	1082.59	3	1081.59	1.0018	1	34.37	0.38	K	FASFIDKVR	F					FL0145_JHendy_130416_MSQ525_CW8_160425165036.9971.9971.3 File:~FL0145_JHendy_130416_MSQ525_CW8_160425165036.raw~, NativeID:~controllerType=0 controllerNumber=1 scan=9971~
1		Q148H7	Keratin, type II cytoskeletal 79 OS=Bos taurus GN=KRT79 PE=2 SV=1	208	58111	20	10	9	5	4849	1	0	1	554.276	1106.54	2	1106.54	0.0014	0	57.14	0.0046	K	AQYEQIAQR	S	Deamidated (NQ)	0.000020000.0			FL0145_JHendy_130416_MSQ525_CW8_160425165036.5253.5253.2 File:~FL0145_JHendy_130416_MSQ525_CW8_160425165036.raw~, NativeID:~controllerType=0 controllerNumber=1 scan=5253~
1		Q148H7	Keratin, type II cytoskeletal 79 OS=Bos taurus GN=KRT79 PE=2 SV=1	208	58111	20	10	9	5	4867	1	0	1	554.767	1107.52	2	1107.52	-0.0006	0	37.96	0.03	K	AQYEQIAQR	S	2 Deamidated (NQ)	0.000020020.0			FL0145_JHendy_130416_MSQ525_CW8_160425165036.6542.6542.2 File:~FL0145_JHendy_130416_MSQ525_CW8_160425165036.raw~, NativeID:~controllerType=0 controllerNumber=1 scan=6542~
1		Q148H7	Keratin, type II cytoskeletal 79 OS=Bos taurus GN=KRT79 PE=2 SV=1	208	58111	20	10	9	5	4868	1	0	1	554.767	1107.52	2	1107.52	0.0001	0	50.7	0.012	K	AQYEQIAQR	S	2 Deamidated (NQ)	0.000020020.0			FL0145_JHendy_130416_MSQ525_CW8_160425165036.5852.5852.2 File:~FL0145_JHendy_130416_MSQ525_CW8_160425165036.raw~, NativeID:~controllerType=0 controllerNumber=1 scan=5852~
1		Q148H7	Keratin, type II cytoskeletal 79 OS=Bos taurus GN=KRT79 PE=2 SV=1	208	58111	20	10	9	5	8080	1	0	0	632.351	1262.69	2	1262.69	0.0007	0	27.43	0.038	K	LALDVEIATYR	K					FL0145_JHendy_130416_MSQ525_CW8_160425165036.21098.21098.2 File:~FL0145_JHendy_130416_MSQ525_CW8_160425165036.raw~, NativeID:~controllerType=0 controllerNumber=1 scan=21098~
1		Q148H7	Keratin, type II cytoskeletal 79 OS=Bos taurus GN=KRT79 PE=2 SV=1	208	58111	20	10	9	5	8081	1	0	0	632.351	1262.69	2	1262.69	0.0014	0	67.58	0.0003	K	LALDVEIATYR	K					FL0145_JHendy_130416_MSQ525_CW8_160425165036.20363.20363.2 File:~FL0145_JHendy_130416_MSQ525_CW8_160425165036.raw~, NativeID:~controllerType=0 controllerNumber=1 scan=20363~
1		Q148H7	Keratin, type II cytoskeletal 79 OS=Bos taurus GN=KRT79 PE=2 SV=1	208	58111	20	10	9	5	8082	1	0	0	632.352	1262.69	2	1262.69	0.0018	0	64.89	0.00021	K	LALDVEIATYR	K					FL0145_JHendy_130416_MSQ525_CW8_160425165036.19550.19550.2 File:~FL0145_JHendy_130416_MSQ525_CW8_160425165036.raw~, NativeID:~controllerType=0 controllerNumber=1 scan=19550~
1		Q148H7	Keratin, type II cytoskeletal 79 OS=Bos taurus GN=KRT79 PE=2 SV=1	208	58111	20	10	9	5	9643	1	0	0	665.367	1328.72	2	1328.72	0.0011	0	74.17	9.2e-05	R	NLDLDSIIAEVK	A					FL0145_JHendy_130416_MSQ525_CW8_160425165036.28188.28188.2 File:~FL0145_JHendy_130416_MSQ525_CW8_160425165036.raw~, NativeID:~controllerType=0 controllerNumber=1 scan=28188~
1		Q148H7	Keratin, type II cytoskeletal 79 OS=Bos taurus GN=KRT79 PE=2 SV=1	208	58111	20	10	9	5	9656	1	0	0	665.859	1329.7	2	1329.7	0.0013	0	56.28	0.0062	R	NLDLDSIIAEVK	A	Deamidated (NQ)	0.200000000000.0			FL0145_JHendy_130416_MSQ525_CW8_160425165036.32859.32859.2 File:~FL0145_JHendy_130416_MSQ525_CW8_160425165036.raw~, NativeID:~controllerType=0 controllerNumber=1 scan=32859~
1		Q148H7	Keratin, type II cytoskeletal 79 OS=Bos taurus GN=KRT79 PE=2 SV=1	208	58111	20	10	9	5	9657	1	0	0	665.859	1329.7	2	1329.7	0.0016	0	75.3	7.7e-05	R	NLDLDSIIAEVK	A	Deamidated (NQ)	0.200000000000.0			FL0145_JHendy_130416_MSQ525_CW8_160425165036.31454.31454.2 File:~FL0145_JHendy_130416_MSQ525_CW8_160425165036.raw~, NativeID:~controllerType=0 controllerNumber=1 scan=31454~
1		Q148H7	Keratin, type II cytoskeletal 79 OS=Bos taurus GN=KRT79 PE=2 SV=1	208	58111	20	10	9	5	9682	1	0	0	666.36	1330.71	2	1329.7	1.0027	0	44.11	0.11	R	NLDLDSIIAEVK	A	Deamidated (NQ)	0.200000000000.0			FL0145_JHendy_130416_MSQ525_CW8_160425165036.25024.25024.2 File:~FL0145_JHendy_130416_MSQ525_CW8_160425165036.raw~, NativeID:~controllerType=0 controllerNumber=1 scan=25024~
1		Q148H7	Keratin, type II cytoskeletal 79 OS=Bos taurus GN=KRT79 PE=2 SV=1	208	58111	20	10	9	5	9683	1	0	0	666.361	1330.71	2	1329.7	1.0038	0	75.61	6.9e-05	R	NLDLDSIIAEVK	A	Deamidated (NQ)	0.200000000000.0			FL0145_JHendy_130416_MSQ525_CW8_160425165036.30419.30419.2 File:~FL0145_JHendy_130416_MSQ525_CW8_160425165036.raw~, NativeID:~controllerType=0 controllerNumber=1 scan=30419~
1		Q148H7	Keratin, type II cytoskeletal 79 OS=Bos taurus GN=KRT79 PE=2 SV=1	208	58111	20	10	9	5	12433	1	0	0	728.349	1454.68	2	1454.68	0.0044	1	39.69	0.0048	R	SRAEAESWYQTK	Y					FL0145_JHendy_130416_MSQ525_CW8_160425165036.5294.5294.2 File:~FL0145_JHendy_130416_MSQ525_CW8_160425165036.raw~, NativeID:~controllerType=0 controllerNumber=1 scan=5294~
1		Q148H7	Keratin, type II cytoskeletal 79 OS=Bos taurus GN=KRT79 PE=2 SV=1	208	58111	20	10	9	5	12851	1	0	0	739.406	1476.8	2	1475.8	0.9987	1	40.48	0.025	R	FLEQQNKVLETK	W					FL0145_JHendy_130416_MSQ525_CW8_160425165036.7036.7036.2 File:~FL0145_JHendy_130416_MSQ525_CW8_160425165036.raw~, NativeID:~controllerType=0 controllerNumber=1 scan=7036~
1		Q148H7	Keratin, type II cytoskeletal 79 OS=Bos taurus GN=KRT79 PE=2 SV=1	208	58111	20	10	9	5	25673	1	0	1	806.756	2417.25	3	2417.24	0.0029	1	97.83	3.5e-07	R	NLDLDSIIAEVKAQYEQIAQR	S	Deamidated (NQ)	0.000000000000000020000.0			FL0145_JHendy_130416_MSQ525_CW8_160425165036.32808.32808.3 File:~FL0145_JHendy_130416_MSQ525_CW8_160425165036.raw~, NativeID:~controllerType=0 controllerNumber=1 scan=32808~
1		Q6IG05	Keratin, type II cytoskeletal 75 OS=Rattus norvegicus GN=Krt75 PE=3 SV=2	204	59275	17	8	8	4	1673	1	0	0	453.737	905.46	2	905.461	-0.0004	0	26.54	0.34	R	FLEQQNK	V					FL0145_JHendy_130416_MSQ525_CW8_160425165036.3675.3675.2 File:~FL0145_JHendy_130416_MSQ525_CW8_160425165036.raw~, NativeID:~controllerType=0 controllerNumber=1 scan=3675~
1		Q6IG05	Keratin, type II cytoskeletal 75 OS=Rattus norvegicus GN=Krt75 PE=3 SV=2	204	59275	17	8	8	4	3365	1	0	0	510.246	1018.48	2	1018.48	0.0016	0	41.36	0.024	K	LLEGEECR	L					FL0145_JHendy_130416_MSQ525_CW8_160425165036.4754.4754.2 File:~FL0145_JHendy_130416_MSQ525_CW8_160425165036.raw~, NativeID:~controllerType=0 controllerNumber=1 scan=4754~
1		Q6IG05	Keratin, type II cytoskeletal 75 OS=Rattus norvegicus GN=Krt75 PE=3 SV=2	204	59275	17	8	8	4	4405	1	0	0	541.803	1081.59	2	1081.59	-0.0001	1	37.65	0.051	K	FASFIDKVR	F					FL0145_JHendy_130416_MSQ525_CW8_160425165036.10543.10543.2 File:~FL0145_JHendy_130416_MSQ525_CW8_160425165036.raw~, NativeID:~controllerType=0 controllerNumber=1 scan=10543~
1		Q6IG05	Keratin, type II cytoskeletal 75 OS=Rattus norvegicus GN=Krt75 PE=3 SV=2	204	59275	17	8	8	4	4406	1	0	0	361.538	1081.59	3	1081.59	0	1	40.24	0.024	K	FASFIDKVR	F					FL0145_JHendy_130416_MSQ525_CW8_160425165036.10577.10577.3 File:~FL0145_JHendy_130416_MSQ525_CW8_160425165036.raw~, NativeID:~controllerType=0 controllerNumber=1 scan=10577~
1		Q6IG05	Keratin, type II cytoskeletal 75 OS=Rattus norvegicus GN=Krt75 PE=3 SV=2	204	59275	17	8	8	4	4420	1	0	0	361.872	1082.59	3	1081.59	1.0018	1	34.37	0.38	K	FASFIDKVR	F					FL0145_JHendy_130416_MSQ525_CW8_160425165036.9971.9971.3 File:~FL0145_JHendy_130416_MSQ525_CW8_160425165036.raw~, NativeID:~controllerType=0 controllerNumber=1 scan=9971~
1		Q6IG05	Keratin, type II cytoskeletal 75 OS=Rattus norvegicus GN=Krt75 PE=3 SV=2	204	59275	17	8	8	4	5623	1	0	0	574.293	1146.57	2	1146.57	0.0016	1	51.73	0.0025	R	KLLEGEECR	L					FL0145_JHendy_130416_MSQ525_CW8_160425165036.3708.3708.2 File:~FL0145_JHendy_130416_MSQ525_CW8_160425165036.raw~, NativeID:~controllerType=0 controllerNumber=1 scan=3708~
1		Q6IG05	Keratin, type II cytoskeletal 75 OS=Rattus norvegicus GN=Krt75 PE=3 SV=2	204	59275	17	8	8	4	8080	1	0	0	632.351	1262.69	2	1262.69	0.0007	0	27.43	0.038	K	LALDVEIATYR	K					FL0145_JHendy_130416_MSQ525_CW8_160425165036.21098.21098.2 File:~FL0145_JHendy_130416_MSQ525_CW8_160425165036.raw~, NativeID:~controllerType=0 controllerNumber=1 scan=21098~
1		Q6IG05	Keratin, type II cytoskeletal 75 OS=Rattus norvegicus GN=Krt75 PE=3 SV=2	204	59275	17	8	8	4	8081	1	0	0	632.351	1262.69	2	1262.69	0.0014	0	67.58	0.0003	K	LALDVEIATYR	K					FL0145_JHendy_130416_MSQ525_CW8_160425165036.20363.20363.2 File:~FL0145_JHendy_130416_MSQ525_CW8_160425165036.raw~, NativeID:~controllerType=0 controllerNumber=1 scan=20363~
1		Q6IG05	Keratin, type II cytoskeletal 75 OS=Rattus norvegicus GN=Krt75 PE=3 SV=2	204	59275	17	8	8	4	8082	1	0	0	632.352	1262.69	2	1262.69	0.0018	0	64.89	0.00021	K	LALDVEIATYR	K					FL0145_JHendy_130416_MSQ525_CW8_160425165036.19550.19550.2 File:~FL0145_JHendy_130416_MSQ525_CW8_160425165036.raw~, NativeID:~controllerType=0 controllerNumber=1 scan=19550~
1		Q6IG05	Keratin, type II cytoskeletal 75 OS=Rattus norvegicus GN=Krt75 PE=3 SV=2	204	59275	17	8	8	4	9061	1	0	1	651.862	1301.71	2	1301.71	0.0013	0	42.36	0.034	R	SLDLDSIIAEVK	A					FL0145_JHendy_130416_MSQ525_CW8_160425165036.22770.22770.2 File:~FL0145_JHendy_130416_MSQ525_CW8_160425165036.raw~, NativeID:~controllerType=0 controllerNumber=1 scan=22770~
1		Q6IG05	Keratin, type II cytoskeletal 75 OS=Rattus norvegicus GN=Krt75 PE=3 SV=2	204	59275	17	8	8	4	9062	1	0	1	651.862	1301.71	2	1301.71	0.0015	0	44.52	0.02	R	SLDLDSIIAEVK	A					FL0145_JHendy_130416_MSQ525_CW8_160425165036.27340.27340.2 File:~FL0145_JHendy_130416_MSQ525_CW8_160425165036.raw~, NativeID:~controllerType=0 controllerNumber=1 scan=27340~
1		Q6IG05	Keratin, type II cytoskeletal 75 OS=Rattus norvegicus GN=Krt75 PE=3 SV=2	204	59275	17	8	8	4	9063	1	0	1	651.862	1301.71	2	1301.71	0.0016	0	63.54	0.00034	R	SLDLDSIIAEVK	A					FL0145_JHendy_130416_MSQ525_CW8_160425165036.29784.29784.2 File:~FL0145_JHendy_130416_MSQ525_CW8_160425165036.raw~, NativeID:~controllerType=0 controllerNumber=1 scan=29784~
1		Q6IG05	Keratin, type II cytoskeletal 75 OS=Rattus norvegicus GN=Krt75 PE=3 SV=2	204	59275	17	8	8	4	9064	1	0	1	651.862	1301.71	2	1301.71	0.0016	0	71.47	0.00017	R	SLDLDSIIAEVK	A					FL0145_JHendy_130416_MSQ525_CW8_160425165036.25420.25420.2 File:~FL0145_JHendy_130416_MSQ525_CW8_160425165036.raw~, NativeID:~controllerType=0 controllerNumber=1 scan=25420~
1		Q6IG05	Keratin, type II cytoskeletal 75 OS=Rattus norvegicus GN=Krt75 PE=3 SV=2	204	59275	17	8	8	4	9065	1	0	1	651.862	1301.71	2	1301.71	0.0017	0	101.59	1.6e-07	R	SLDLDSIIAEVK	A					FL0145_JHendy_130416_MSQ525_CW8_160425165036.28231.28231.2 File:~FL0145_JHendy_130416_MSQ525_CW8_160425165036.raw~, NativeID:~controllerType=0 controllerNumber=1 scan=28231~
1		Q6IG05	Keratin, type II cytoskeletal 75 OS=Rattus norvegicus GN=Krt75 PE=3 SV=2	204	59275	17	8	8	4	9066	1	0	1	651.863	1301.71	2	1301.71	0.0036	0	80.94	1.8e-05	R	SLDLDSIIAEVK	A					FL0145_JHendy_130416_MSQ525_CW8_160425165036.28796.28796.2 File:~FL0145_JHendy_130416_MSQ525_CW8_160425165036.raw~, NativeID:~controllerType=0 controllerNumber=1 scan=28796~
1		Q6IG05	Keratin, type II cytoskeletal 75 OS=Rattus norvegicus GN=Krt75 PE=3 SV=2	204	59275	17	8	8	4	12433	1	0	0	728.349	1454.68	2	1454.68	0.0044	1	39.69	0.0048	R	SRAEAESWYQTK	Y					FL0145_JHendy_130416_MSQ525_CW8_160425165036.5294.5294.2 File:~FL0145_JHendy_130416_MSQ525_CW8_160425165036.raw~, NativeID:~controllerType=0 controllerNumber=1 scan=5294~
1		Q6IG05	Keratin, type II cytoskeletal 75 OS=Rattus norvegicus GN=Krt75 PE=3 SV=2	204	59275	17	8	8	4	12851	1	0	0	739.406	1476.8	2	1475.8	0.9987	1	40.48	0.025	R	FLEQQNKVLETK	W					FL0145_JHendy_130416_MSQ525_CW8_160425165036.7036.7036.2 File:~FL0145_JHendy_130416_MSQ525_CW8_160425165036.raw~, NativeID:~controllerType=0 controllerNumber=1 scan=7036~
1		Q86Y46	Keratin, type II cytoskeletal 73 OS=Homo sapiens GN=KRT73 PE=1 SV=1	199	59597	16	7	6	4	3365	1	0	0	510.246	1018.48	2	1018.48	0.0016	0	41.36	0.024	K	LLEGEECR	M					FL0145_JHendy_130416_MSQ525_CW8_160425165036.4754.4754.2 File:~FL0145_JHendy_130416_MSQ525_CW8_160425165036.raw~, NativeID:~controllerType=0 controllerNumber=1 scan=4754~
1		Q86Y46	Keratin, type II cytoskeletal 73 OS=Homo sapiens GN=KRT73 PE=1 SV=1	199	59597	16	7	6	4	4405	1	0	0	541.803	1081.59	2	1081.59	-0.0001	1	37.65	0.051	K	FASFIDKVR	F					FL0145_JHendy_130416_MSQ525_CW8_160425165036.10543.10543.2 File:~FL0145_JHendy_130416_MSQ525_CW8_160425165036.raw~, NativeID:~controllerType=0 controllerNumber=1 scan=10543~
1		Q86Y46	Keratin, type II cytoskeletal 73 OS=Homo sapiens GN=KRT73 PE=1 SV=1	199	59597	16	7	6	4	4406	1	0	0	361.538	1081.59	3	1081.59	0	1	40.24	0.024	K	FASFIDKVR	F					FL0145_JHendy_130416_MSQ525_CW8_160425165036.10577.10577.3 File:~FL0145_JHendy_130416_MSQ525_CW8_160425165036.raw~, NativeID:~controllerType=0 controllerNumber=1 scan=10577~
1		Q86Y46	Keratin, type II cytoskeletal 73 OS=Homo sapiens GN=KRT73 PE=1 SV=1	199	59597	16	7	6	4	4420	1	0	0	361.872	1082.59	3	1081.59	1.0018	1	34.37	0.38	K	FASFIDKVR	F					FL0145_JHendy_130416_MSQ525_CW8_160425165036.9971.9971.3 File:~FL0145_JHendy_130416_MSQ525_CW8_160425165036.raw~, NativeID:~controllerType=0 controllerNumber=1 scan=9971~
1		Q86Y46	Keratin, type II cytoskeletal 73 OS=Homo sapiens GN=KRT73 PE=1 SV=1	199	59597	16	7	6	4	5623	1	0	0	574.293	1146.57	2	1146.57	0.0016	1	51.73	0.0025	R	KLLEGEECR	M					FL0145_JHendy_130416_MSQ525_CW8_160425165036.3708.3708.2 File:~FL0145_JHendy_130416_MSQ525_CW8_160425165036.raw~, NativeID:~controllerType=0 controllerNumber=1 scan=3708~
1		Q86Y46	Keratin, type II cytoskeletal 73 OS=Homo sapiens GN=KRT73 PE=1 SV=1	199	59597	16	7	6	4	9837	1	0	1	669.851	1337.69	2	1337.68	0.0041	1	75.26	1.8e-05	K	SKAEAEALYQTK	F					FL0145_JHendy_130416_MSQ525_CW8_160425165036.4309.4309.2 File:~FL0145_JHendy_130416_MSQ525_CW8_160425165036.raw~, NativeID:~controllerType=0 controllerNumber=1 scan=4309~
1		Q86Y46	Keratin, type II cytoskeletal 73 OS=Homo sapiens GN=KRT73 PE=1 SV=1	199	59597	16	7	6	4	9855	1	0	1	670.34	1338.67	2	1338.67	-0.0014	1	62.2	9.2e-05	K	SKAEAEALYQTK	F	Deamidated (NQ)	0.000000000200.0			FL0145_JHendy_130416_MSQ525_CW8_160425165036.4745.4745.2 File:~FL0145_JHendy_130416_MSQ525_CW8_160425165036.raw~, NativeID:~controllerType=0 controllerNumber=1 scan=4745~
1		Q86Y46	Keratin, type II cytoskeletal 73 OS=Homo sapiens GN=KRT73 PE=1 SV=1	199	59597	16	7	6	4	10320	1	0	1	679.873	1357.73	2	1356.72	1.006	0	88.66	3.3e-06	R	NLDLDSIIAEVR	A					FL0145_JHendy_130416_MSQ525_CW8_160425165036.28630.28630.2 File:~FL0145_JHendy_130416_MSQ525_CW8_160425165036.raw~, NativeID:~controllerType=0 controllerNumber=1 scan=28630~
1		Q86Y46	Keratin, type II cytoskeletal 73 OS=Homo sapiens GN=KRT73 PE=1 SV=1	199	59597	16	7	6	4	12831	5	0	1	738.891	1475.77	2	1475.76	0.0047	0	40.53	0.24	R	FLEQQNQVLETK	W					FL0145_JHendy_130416_MSQ525_CW8_160425165036.11225.11225.2 File:~FL0145_JHendy_130416_MSQ525_CW8_160425165036.raw~, NativeID:~controllerType=0 controllerNumber=1 scan=11225~
1		Q86Y46	Keratin, type II cytoskeletal 73 OS=Homo sapiens GN=KRT73 PE=1 SV=1	199	59597	16	7	6	4	12844	9	0	1	739.381	1476.75	2	1476.75	0.0021	0	43.76	0.11	R	FLEQQNQVLETK	W	Deamidated (NQ)	0.000002000000.0			FL0145_JHendy_130416_MSQ525_CW8_160425165036.11536.11536.2 File:~FL0145_JHendy_130416_MSQ525_CW8_160425165036.raw~, NativeID:~controllerType=0 controllerNumber=1 scan=11536~
1		Q86Y46	Keratin, type II cytoskeletal 73 OS=Homo sapiens GN=KRT73 PE=1 SV=1	199	59597	16	7	6	4	12859	7	0	1	739.873	1477.73	2	1477.73	0.002	0	51.91	0.016	R	FLEQQNQVLETK	W	2 Deamidated (NQ)	0.000202000000.0			FL0145_JHendy_130416_MSQ525_CW8_160425165036.12484.12484.2 File:~FL0145_JHendy_130416_MSQ525_CW8_160425165036.raw~, NativeID:~controllerType=0 controllerNumber=1 scan=12484~
1		Q86Y46	Keratin, type II cytoskeletal 73 OS=Homo sapiens GN=KRT73 PE=1 SV=1	199	59597	16	7	6	4	12860	3	0	1	739.874	1477.73	2	1477.73	0.0038	0	40.2	0.23	R	FLEQQNQVLETK	W	2 Deamidated (NQ)	0.000220000000.0			FL0145_JHendy_130416_MSQ525_CW8_160425165036.11827.11827.2 File:~FL0145_JHendy_130416_MSQ525_CW8_160425165036.raw~, NativeID:~controllerType=0 controllerNumber=1 scan=11827~
1		Q86Y46	Keratin, type II cytoskeletal 73 OS=Homo sapiens GN=KRT73 PE=1 SV=1	199	59597	16	7	6	4	12867	1	0	1	740.364	1478.71	2	1478.71	-0.0012	0	79.66	1.3e-05	R	FLEQQNQVLETK	W	3 Deamidated (NQ)	0.000022200000.0			FL0145_JHendy_130416_MSQ525_CW8_160425165036.12929.12929.2 File:~FL0145_JHendy_130416_MSQ525_CW8_160425165036.raw~, NativeID:~controllerType=0 controllerNumber=1 scan=12929~
1		Q86Y46	Keratin, type II cytoskeletal 73 OS=Homo sapiens GN=KRT73 PE=1 SV=1	199	59597	16	7	6	4	12889	1	0	1	740.857	1479.7	2	1479.7	0.001	0	65.78	0.00048	R	FLEQQNQVLETK	W	4 Deamidated (NQ)	0.000222200000.0			FL0145_JHendy_130416_MSQ525_CW8_160425165036.13950.13950.2 File:~FL0145_JHendy_130416_MSQ525_CW8_160425165036.raw~, NativeID:~controllerType=0 controllerNumber=1 scan=13950~
1		Q86Y46	Keratin, type II cytoskeletal 73 OS=Homo sapiens GN=KRT73 PE=1 SV=1	199	59597	16	7	6	4	12890	1	0	1	740.857	1479.7	2	1479.7	0.0019	0	58.21	0.00027	R	FLEQQNQVLETK	W	4 Deamidated (NQ)	0.000222200000.0			FL0145_JHendy_130416_MSQ525_CW8_160425165036.16024.16024.2 File:~FL0145_JHendy_130416_MSQ525_CW8_160425165036.raw~, NativeID:~controllerType=0 controllerNumber=1 scan=16024~
1		Q86Y46	Keratin, type II cytoskeletal 73 OS=Homo sapiens GN=KRT73 PE=1 SV=1	199	59597	16	7	6	4	14191	1	0	1	775.392	1548.77	2	1548.77	0.0017	0	31.13	0.05	R	FLEQQNQVLETK	W	2 Deamidated (NQ); Propionamide (K)	0.000002200004.0			FL0145_JHendy_130416_MSQ525_CW8_160425165036.12134.12134.2 File:~FL0145_JHendy_130416_MSQ525_CW8_160425165036.raw~, NativeID:~controllerType=0 controllerNumber=1 scan=12134~
1		Q7Z794	Keratin, type II cytoskeletal 1b OS=Homo sapiens GN=KRT77 PE=2 SV=3	198	62219	18	8	6	2	4405	1	0	0	541.803	1081.59	2	1081.59	-0.0001	1	37.65	0.051	K	FASFIDKVR	F					FL0145_JHendy_130416_MSQ525_CW8_160425165036.10543.10543.2 File:~FL0145_JHendy_130416_MSQ525_CW8_160425165036.raw~, NativeID:~controllerType=0 controllerNumber=1 scan=10543~
1		Q7Z794	Keratin, type II cytoskeletal 1b OS=Homo sapiens GN=KRT77 PE=2 SV=3	198	62219	18	8	6	2	4406	1	0	0	361.538	1081.59	3	1081.59	0	1	40.24	0.024	K	FASFIDKVR	F					FL0145_JHendy_130416_MSQ525_CW8_160425165036.10577.10577.3 File:~FL0145_JHendy_130416_MSQ525_CW8_160425165036.raw~, NativeID:~controllerType=0 controllerNumber=1 scan=10577~
1		Q7Z794	Keratin, type II cytoskeletal 1b OS=Homo sapiens GN=KRT77 PE=2 SV=3	198	62219	18	8	6	2	4420	1	0	0	361.872	1082.59	3	1081.59	1.0018	1	34.37	0.38	K	FASFIDKVR	F					FL0145_JHendy_130416_MSQ525_CW8_160425165036.9971.9971.3 File:~FL0145_JHendy_130416_MSQ525_CW8_160425165036.raw~, NativeID:~controllerType=0 controllerNumber=1 scan=9971~
1		Q7Z794	Keratin, type II cytoskeletal 1b OS=Homo sapiens GN=KRT77 PE=2 SV=3	198	62219	18	8	6	2	6298	1	0	1	590.796	1179.58	2	1179.58	0.0008	0	60.39	0.0018	K	YQELQITAGR	H	2 Deamidated (NQ)	0.0200200000.0			FL0145_JHendy_130416_MSQ525_CW8_160425165036.11287.11287.2 File:~FL0145_JHendy_130416_MSQ525_CW8_160425165036.raw~, NativeID:~controllerType=0 controllerNumber=1 scan=11287~
1		Q7Z794	Keratin, type II cytoskeletal 1b OS=Homo sapiens GN=KRT77 PE=2 SV=3	198	62219	18	8	6	2	6771	2	0	1	601.84	1201.67	2	1201.66	0.0109	1	25.71	1.3	R	LQAEISNVKK	Q	2 Deamidated (NQ); Propionamide (N-term)	5.0200002000.0			FL0145_JHendy_130416_MSQ525_CW8_160425165036.3178.3178.2 File:~FL0145_JHendy_130416_MSQ525_CW8_160425165036.raw~, NativeID:~controllerType=0 controllerNumber=1 scan=3178~
1		Q7Z794	Keratin, type II cytoskeletal 1b OS=Homo sapiens GN=KRT77 PE=2 SV=3	198	62219	18	8	6	2	9377	1	0	1	658.856	1315.7	2	1315.7	0.0001	0	29.14	0.064	R	SLDLDSIIDAVR	T					FL0145_JHendy_130416_MSQ525_CW8_160425165036.29419.29419.2 File:~FL0145_JHendy_130416_MSQ525_CW8_160425165036.raw~, NativeID:~controllerType=0 controllerNumber=1 scan=29419~
1		Q7Z794	Keratin, type II cytoskeletal 1b OS=Homo sapiens GN=KRT77 PE=2 SV=3	198	62219	18	8	6	2	10857	1	0	1	691.845	1381.68	2	1381.67	0.0033	1	28.22	0.07	R	SKDEAEALYQTK	Y					FL0145_JHendy_130416_MSQ525_CW8_160425165036.4934.4934.2 File:~FL0145_JHendy_130416_MSQ525_CW8_160425165036.raw~, NativeID:~controllerType=0 controllerNumber=1 scan=4934~
1		Q7Z794	Keratin, type II cytoskeletal 1b OS=Homo sapiens GN=KRT77 PE=2 SV=3	198	62219	18	8	6	2	12817	1	0	0	738.397	1474.78	2	1474.78	0.0017	0	76.78	5e-05	R	FLEQQNQVLQTK	W					FL0145_JHendy_130416_MSQ525_CW8_160425165036.9954.9954.2 File:~FL0145_JHendy_130416_MSQ525_CW8_160425165036.raw~, NativeID:~controllerType=0 controllerNumber=1 scan=9954~
1		Q7Z794	Keratin, type II cytoskeletal 1b OS=Homo sapiens GN=KRT77 PE=2 SV=3	198	62219	18	8	6	2	12819	1	0	0	738.398	1474.78	2	1474.78	0.0035	0	43.95	0.096	R	FLEQQNQVLQTK	W					FL0145_JHendy_130416_MSQ525_CW8_160425165036.10099.10099.2 File:~FL0145_JHendy_130416_MSQ525_CW8_160425165036.raw~, NativeID:~controllerType=0 controllerNumber=1 scan=10099~
1		Q7Z794	Keratin, type II cytoskeletal 1b OS=Homo sapiens GN=KRT77 PE=2 SV=3	198	62219	18	8	6	2	12831	1	0	0	738.891	1475.77	2	1475.76	0.0047	0	66.91	0.00055	R	FLEQQNQVLQTK	W	Deamidated (NQ)	0.000000200000.0			FL0145_JHendy_130416_MSQ525_CW8_160425165036.11225.11225.2 File:~FL0145_JHendy_130416_MSQ525_CW8_160425165036.raw~, NativeID:~controllerType=0 controllerNumber=1 scan=11225~
1		Q7Z794	Keratin, type II cytoskeletal 1b OS=Homo sapiens GN=KRT77 PE=2 SV=3	198	62219	18	8	6	2	12844	1	0	0	739.381	1476.75	2	1476.75	0.0021	0	75.51	7.1e-05	R	FLEQQNQVLQTK	W	2 Deamidated (NQ)	0.000002200000.0			FL0145_JHendy_130416_MSQ525_CW8_160425165036.11536.11536.2 File:~FL0145_JHendy_130416_MSQ525_CW8_160425165036.raw~, NativeID:~controllerType=0 controllerNumber=1 scan=11536~
1		Q7Z794	Keratin, type II cytoskeletal 1b OS=Homo sapiens GN=KRT77 PE=2 SV=3	198	62219	18	8	6	2	12859	1	0	0	739.873	1477.73	2	1477.73	0.002	0	71.36	0.00018	R	FLEQQNQVLQTK	W	3 Deamidated (NQ)	0.000202200000.0			FL0145_JHendy_130416_MSQ525_CW8_160425165036.12484.12484.2 File:~FL0145_JHendy_130416_MSQ525_CW8_160425165036.raw~, NativeID:~controllerType=0 controllerNumber=1 scan=12484~
1		Q7Z794	Keratin, type II cytoskeletal 1b OS=Homo sapiens GN=KRT77 PE=2 SV=3	198	62219	18	8	6	2	12860	1	0	0	739.874	1477.73	2	1477.73	0.0038	0	45.19	0.073	R	FLEQQNQVLQTK	W	3 Deamidated (NQ)	0.000220200000.0			FL0145_JHendy_130416_MSQ525_CW8_160425165036.11827.11827.2 File:~FL0145_JHendy_130416_MSQ525_CW8_160425165036.raw~, NativeID:~controllerType=0 controllerNumber=1 scan=11827~
1		Q7Z794	Keratin, type II cytoskeletal 1b OS=Homo sapiens GN=KRT77 PE=2 SV=3	198	62219	18	8	6	2	12863	1	0	0	739.88	1477.75	2	1476.75	0.9996	0	44.97	0.012	R	FLEQQNQVLQTK	W	2 Deamidated (NQ)	0.000020200000.0			FL0145_JHendy_130416_MSQ525_CW8_160425165036.10887.10887.2 File:~FL0145_JHendy_130416_MSQ525_CW8_160425165036.raw~, NativeID:~controllerType=0 controllerNumber=1 scan=10887~
1		Q7Z794	Keratin, type II cytoskeletal 1b OS=Homo sapiens GN=KRT77 PE=2 SV=3	198	62219	18	8	6	2	12867	1	0	0	740.364	1478.71	2	1478.71	-0.0012	0	79.66	1.3e-05	R	FLEQQNQVLQTK	W	4 Deamidated (NQ)	0.000022200200.0			FL0145_JHendy_130416_MSQ525_CW8_160425165036.12929.12929.2 File:~FL0145_JHendy_130416_MSQ525_CW8_160425165036.raw~, NativeID:~controllerType=0 controllerNumber=1 scan=12929~
1		Q7Z794	Keratin, type II cytoskeletal 1b OS=Homo sapiens GN=KRT77 PE=2 SV=3	198	62219	18	8	6	2	12889	1	0	0	740.857	1479.7	2	1479.7	0.001	0	65.78	0.00048	R	FLEQQNQVLQTK	W	5 Deamidated (NQ)	0.000222200200.0			FL0145_JHendy_130416_MSQ525_CW8_160425165036.13950.13950.2 File:~FL0145_JHendy_130416_MSQ525_CW8_160425165036.raw~, NativeID:~controllerType=0 controllerNumber=1 scan=13950~
1		Q7Z794	Keratin, type II cytoskeletal 1b OS=Homo sapiens GN=KRT77 PE=2 SV=3	198	62219	18	8	6	2	12890	1	0	0	740.857	1479.7	2	1479.7	0.0019	0	58.21	0.00027	R	FLEQQNQVLQTK	W	5 Deamidated (NQ)	0.000222200200.0			FL0145_JHendy_130416_MSQ525_CW8_160425165036.16024.16024.2 File:~FL0145_JHendy_130416_MSQ525_CW8_160425165036.raw~, NativeID:~controllerType=0 controllerNumber=1 scan=16024~
1		Q7Z794	Keratin, type II cytoskeletal 1b OS=Homo sapiens GN=KRT77 PE=2 SV=3	198	62219	18	8	6	2	14191	1	0	0	775.392	1548.77	2	1548.77	0.0017	0	31.13	0.05	R	FLEQQNQVLQTK	W	3 Deamidated (NQ); Propionamide (K)	0.000002200204.0			FL0145_JHendy_130416_MSQ525_CW8_160425165036.12134.12134.2 File:~FL0145_JHendy_130416_MSQ525_CW8_160425165036.raw~, NativeID:~controllerType=0 controllerNumber=1 scan=12134~
1		A7YWK3	Keratin, type II cytoskeletal 73 OS=Bos taurus GN=KRT73 PE=2 SV=1	196	59722	18	10	7	5	3365	1	0	0	510.246	1018.48	2	1018.48	0.0016	0	41.36	0.024	K	LLEGEECR	M					FL0145_JHendy_130416_MSQ525_CW8_160425165036.4754.4754.2 File:~FL0145_JHendy_130416_MSQ525_CW8_160425165036.raw~, NativeID:~controllerType=0 controllerNumber=1 scan=4754~
1		A7YWK3	Keratin, type II cytoskeletal 73 OS=Bos taurus GN=KRT73 PE=2 SV=1	196	59722	18	10	7	5	4405	1	0	0	541.803	1081.59	2	1081.59	-0.0001	1	37.65	0.051	K	FASFIDKVR	F					FL0145_JHendy_130416_MSQ525_CW8_160425165036.10543.10543.2 File:~FL0145_JHendy_130416_MSQ525_CW8_160425165036.raw~, NativeID:~controllerType=0 controllerNumber=1 scan=10543~
1		A7YWK3	Keratin, type II cytoskeletal 73 OS=Bos taurus GN=KRT73 PE=2 SV=1	196	59722	18	10	7	5	4406	1	0	0	361.538	1081.59	3	1081.59	0	1	40.24	0.024	K	FASFIDKVR	F					FL0145_JHendy_130416_MSQ525_CW8_160425165036.10577.10577.3 File:~FL0145_JHendy_130416_MSQ525_CW8_160425165036.raw~, NativeID:~controllerType=0 controllerNumber=1 scan=10577~
1		A7YWK3	Keratin, type II cytoskeletal 73 OS=Bos taurus GN=KRT73 PE=2 SV=1	196	59722	18	10	7	5	4420	1	0	0	361.872	1082.59	3	1081.59	1.0018	1	34.37	0.38	K	FASFIDKVR	F					FL0145_JHendy_130416_MSQ525_CW8_160425165036.9971.9971.3 File:~FL0145_JHendy_130416_MSQ525_CW8_160425165036.raw~, NativeID:~controllerType=0 controllerNumber=1 scan=9971~
1		A7YWK3	Keratin, type II cytoskeletal 73 OS=Bos taurus GN=KRT73 PE=2 SV=1	196	59722	18	10	7	5	5623	1	0	0	574.293	1146.57	2	1146.57	0.0016	1	51.73	0.0025	R	KLLEGEECR	M					FL0145_JHendy_130416_MSQ525_CW8_160425165036.3708.3708.2 File:~FL0145_JHendy_130416_MSQ525_CW8_160425165036.raw~, NativeID:~controllerType=0 controllerNumber=1 scan=3708~
1		A7YWK3	Keratin, type II cytoskeletal 73 OS=Bos taurus GN=KRT73 PE=2 SV=1	196	59722	18	10	7	5	8410	1	0	1	639.358	1276.7	2	1276.7	-0.001	0	39.24	0.0029	K	LALDIEIATYR	K					FL0145_JHendy_130416_MSQ525_CW8_160425165036.24017.24017.2 File:~FL0145_JHendy_130416_MSQ525_CW8_160425165036.raw~, NativeID:~controllerType=0 controllerNumber=1 scan=24017~
1		A7YWK3	Keratin, type II cytoskeletal 73 OS=Bos taurus GN=KRT73 PE=2 SV=1	196	59722	18	10	7	5	8411	1	0	1	639.36	1276.7	2	1276.7	0.002	0	63.99	4.1e-05	K	LALDIEIATYR	K					FL0145_JHendy_130416_MSQ525_CW8_160425165036.23332.23332.2 File:~FL0145_JHendy_130416_MSQ525_CW8_160425165036.raw~, NativeID:~controllerType=0 controllerNumber=1 scan=23332~
1		A7YWK3	Keratin, type II cytoskeletal 73 OS=Bos taurus GN=KRT73 PE=2 SV=1	196	59722	18	10	7	5	8412	1	0	1	639.36	1276.71	2	1276.7	0.0026	0	64.88	0.00013	K	LALDIEIATYR	K					FL0145_JHendy_130416_MSQ525_CW8_160425165036.22025.22025.2 File:~FL0145_JHendy_130416_MSQ525_CW8_160425165036.raw~, NativeID:~controllerType=0 controllerNumber=1 scan=22025~
1		A7YWK3	Keratin, type II cytoskeletal 73 OS=Bos taurus GN=KRT73 PE=2 SV=1	196	59722	18	10	7	5	9837	1	0	1	669.851	1337.69	2	1337.68	0.0041	1	75.26	1.8e-05	K	SKAEAEALYQTK	F					FL0145_JHendy_130416_MSQ525_CW8_160425165036.4309.4309.2 File:~FL0145_JHendy_130416_MSQ525_CW8_160425165036.raw~, NativeID:~controllerType=0 controllerNumber=1 scan=4309~
1		A7YWK3	Keratin, type II cytoskeletal 73 OS=Bos taurus GN=KRT73 PE=2 SV=1	196	59722	18	10	7	5	9855	1	0	1	670.34	1338.67	2	1338.67	-0.0014	1	62.2	9.2e-05	K	SKAEAEALYQTK	F	Deamidated (NQ)	0.000000000200.0			FL0145_JHendy_130416_MSQ525_CW8_160425165036.4745.4745.2 File:~FL0145_JHendy_130416_MSQ525_CW8_160425165036.raw~, NativeID:~controllerType=0 controllerNumber=1 scan=4745~
1		A7YWK3	Keratin, type II cytoskeletal 73 OS=Bos taurus GN=KRT73 PE=2 SV=1	196	59722	18	10	7	5	10320	1	0	1	679.873	1357.73	2	1356.72	1.006	0	88.66	3.3e-06	R	NLDLNSIIAEVR	A	Deamidated (NQ)	0.000020000000.0			FL0145_JHendy_130416_MSQ525_CW8_160425165036.28630.28630.2 File:~FL0145_JHendy_130416_MSQ525_CW8_160425165036.raw~, NativeID:~controllerType=0 controllerNumber=1 scan=28630~
1		A7YWK3	Keratin, type II cytoskeletal 73 OS=Bos taurus GN=KRT73 PE=2 SV=1	196	59722	18	10	7	5	12817	2	0	1	738.397	1474.78	2	1474.78	0.0017	0	56.03	0.006	R	FLEQQNQVLGTK	W	Propionamide (K)	0.000000000004.0			FL0145_JHendy_130416_MSQ525_CW8_160425165036.9954.9954.2 File:~FL0145_JHendy_130416_MSQ525_CW8_160425165036.raw~, NativeID:~controllerType=0 controllerNumber=1 scan=9954~
1		A7YWK3	Keratin, type II cytoskeletal 73 OS=Bos taurus GN=KRT73 PE=2 SV=1	196	59722	18	10	7	5	12819	2	0	1	738.398	1474.78	2	1474.78	0.0035	0	33.01	1.2	R	FLEQQNQVLGTK	W	Propionamide (K)	0.000000000004.0			FL0145_JHendy_130416_MSQ525_CW8_160425165036.10099.10099.2 File:~FL0145_JHendy_130416_MSQ525_CW8_160425165036.raw~, NativeID:~controllerType=0 controllerNumber=1 scan=10099~
1		A7YWK3	Keratin, type II cytoskeletal 73 OS=Bos taurus GN=KRT73 PE=2 SV=1	196	59722	18	10	7	5	12831	4	0	1	738.891	1475.77	2	1475.76	0.0047	0	49.91	0.028	R	FLEQQNQVLGTK	W	Deamidated (NQ); Propionamide (K)	0.000000200004.0			FL0145_JHendy_130416_MSQ525_CW8_160425165036.11225.11225.2 File:~FL0145_JHendy_130416_MSQ525_CW8_160425165036.raw~, NativeID:~controllerType=0 controllerNumber=1 scan=11225~
1		A7YWK3	Keratin, type II cytoskeletal 73 OS=Bos taurus GN=KRT73 PE=2 SV=1	196	59722	18	10	7	5	12844	6	0	1	739.381	1476.75	2	1476.75	0.0021	0	53.72	0.011	R	FLEQQNQVLGTK	W	2 Deamidated (NQ); Propionamide (K)	0.000002200004.0			FL0145_JHendy_130416_MSQ525_CW8_160425165036.11536.11536.2 File:~FL0145_JHendy_130416_MSQ525_CW8_160425165036.raw~, NativeID:~controllerType=0 controllerNumber=1 scan=11536~
1		A7YWK3	Keratin, type II cytoskeletal 73 OS=Bos taurus GN=KRT73 PE=2 SV=1	196	59722	18	10	7	5	12859	5	0	1	739.873	1477.73	2	1477.73	0.002	0	55.89	0.0062	R	FLEQQNQVLGTK	W	3 Deamidated (NQ); Propionamide (K)	0.000202200004.0			FL0145_JHendy_130416_MSQ525_CW8_160425165036.12484.12484.2 File:~FL0145_JHendy_130416_MSQ525_CW8_160425165036.raw~, NativeID:~controllerType=0 controllerNumber=1 scan=12484~
1		A7YWK3	Keratin, type II cytoskeletal 73 OS=Bos taurus GN=KRT73 PE=2 SV=1	196	59722	18	10	7	5	12860	10	0	1	739.874	1477.73	2	1477.73	0.0038	0	36.14	0.59	R	FLEQQNQVLGTK	W	3 Deamidated (NQ); Propionamide (K)	0.000220200004.0			FL0145_JHendy_130416_MSQ525_CW8_160425165036.11827.11827.2 File:~FL0145_JHendy_130416_MSQ525_CW8_160425165036.raw~, NativeID:~controllerType=0 controllerNumber=1 scan=11827~
1		A7YWK3	Keratin, type II cytoskeletal 73 OS=Bos taurus GN=KRT73 PE=2 SV=1	196	59722	18	10	7	5	12863	1	0	1	739.88	1477.75	2	1476.75	0.9996	0	44.97	0.012	R	FLEQQNQVLGTK	W	2 Deamidated (NQ); Propionamide (K)	0.000020200004.0			FL0145_JHendy_130416_MSQ525_CW8_160425165036.10887.10887.2 File:~FL0145_JHendy_130416_MSQ525_CW8_160425165036.raw~, NativeID:~controllerType=0 controllerNumber=1 scan=10887~
1		Q6IFZ9	Keratin, type II cytoskeletal 74 OS=Mus musculus GN=Krt74 PE=3 SV=1	189	55494	14	7	2	1	4405	1	0	0	541.803	1081.59	2	1081.59	-0.0001	1	37.65	0.051	K	FASFIDKVR	F					FL0145_JHendy_130416_MSQ525_CW8_160425165036.10543.10543.2 File:~FL0145_JHendy_130416_MSQ525_CW8_160425165036.raw~, NativeID:~controllerType=0 controllerNumber=1 scan=10543~
1		Q6IFZ9	Keratin, type II cytoskeletal 74 OS=Mus musculus GN=Krt74 PE=3 SV=1	189	55494	14	7	2	1	4406	1	0	0	361.538	1081.59	3	1081.59	0	1	40.24	0.024	K	FASFIDKVR	F					FL0145_JHendy_130416_MSQ525_CW8_160425165036.10577.10577.3 File:~FL0145_JHendy_130416_MSQ525_CW8_160425165036.raw~, NativeID:~controllerType=0 controllerNumber=1 scan=10577~
1		Q6IFZ9	Keratin, type II cytoskeletal 74 OS=Mus musculus GN=Krt74 PE=3 SV=1	189	55494	14	7	2	1	4420	1	0	0	361.872	1082.59	3	1081.59	1.0018	1	34.37	0.38	K	FASFIDKVR	F					FL0145_JHendy_130416_MSQ525_CW8_160425165036.9971.9971.3 File:~FL0145_JHendy_130416_MSQ525_CW8_160425165036.raw~, NativeID:~controllerType=0 controllerNumber=1 scan=9971~
1		Q6IFZ9	Keratin, type II cytoskeletal 74 OS=Mus musculus GN=Krt74 PE=3 SV=1	189	55494	14	7	2	1	12817	1	0	0	738.397	1474.78	2	1474.78	0.0017	0	76.78	5e-05	R	FLEQQNQVLQTK	W					FL0145_JHendy_130416_MSQ525_CW8_160425165036.9954.9954.2 File:~FL0145_JHendy_130416_MSQ525_CW8_160425165036.raw~, NativeID:~controllerType=0 controllerNumber=1 scan=9954~
1		Q6IFZ9	Keratin, type II cytoskeletal 74 OS=Mus musculus GN=Krt74 PE=3 SV=1	189	55494	14	7	2	1	12819	1	0	0	738.398	1474.78	2	1474.78	0.0035	0	43.95	0.096	R	FLEQQNQVLQTK	W					FL0145_JHendy_130416_MSQ525_CW8_160425165036.10099.10099.2 File:~FL0145_JHendy_130416_MSQ525_CW8_160425165036.raw~, NativeID:~controllerType=0 controllerNumber=1 scan=10099~
1		Q6IFZ9	Keratin, type II cytoskeletal 74 OS=Mus musculus GN=Krt74 PE=3 SV=1	189	55494	14	7	2	1	12831	1	0	0	738.891	1475.77	2	1475.76	0.0047	0	66.91	0.00055	R	FLEQQNQVLQTK	W	Deamidated (NQ)	0.000000200000.0			FL0145_JHendy_130416_MSQ525_CW8_160425165036.11225.11225.2 File:~FL0145_JHendy_130416_MSQ525_CW8_160425165036.raw~, NativeID:~controllerType=0 controllerNumber=1 scan=11225~
1		Q6IFZ9	Keratin, type II cytoskeletal 74 OS=Mus musculus GN=Krt74 PE=3 SV=1	189	55494	14	7	2	1	12844	1	0	0	739.381	1476.75	2	1476.75	0.0021	0	75.51	7.1e-05	R	FLEQQNQVLQTK	W	2 Deamidated (NQ)	0.000002200000.0			FL0145_JHendy_130416_MSQ525_CW8_160425165036.11536.11536.2 File:~FL0145_JHendy_130416_MSQ525_CW8_160425165036.raw~, NativeID:~controllerType=0 controllerNumber=1 scan=11536~
1		Q6IFZ9	Keratin, type II cytoskeletal 74 OS=Mus musculus GN=Krt74 PE=3 SV=1	189	55494	14	7	2	1	12859	1	0	0	739.873	1477.73	2	1477.73	0.002	0	71.36	0.00018	R	FLEQQNQVLQTK	W	3 Deamidated (NQ)	0.000202200000.0			FL0145_JHendy_130416_MSQ525_CW8_160425165036.12484.12484.2 File:~FL0145_JHendy_130416_MSQ525_CW8_160425165036.raw~, NativeID:~controllerType=0 controllerNumber=1 scan=12484~
1		Q6IFZ9	Keratin, type II cytoskeletal 74 OS=Mus musculus GN=Krt74 PE=3 SV=1	189	55494	14	7	2	1	12860	1	0	0	739.874	1477.73	2	1477.73	0.0038	0	45.19	0.073	R	FLEQQNQVLQTK	W	3 Deamidated (NQ)	0.000220200000.0			FL0145_JHendy_130416_MSQ525_CW8_160425165036.11827.11827.2 File:~FL0145_JHendy_130416_MSQ525_CW8_160425165036.raw~, NativeID:~controllerType=0 controllerNumber=1 scan=11827~
1		Q6IFZ9	Keratin, type II cytoskeletal 74 OS=Mus musculus GN=Krt74 PE=3 SV=1	189	55494	14	7	2	1	12863	1	0	0	739.88	1477.75	2	1476.75	0.9996	0	44.97	0.012	R	FLEQQNQVLQTK	W	2 Deamidated (NQ)	0.000020200000.0			FL0145_JHendy_130416_MSQ525_CW8_160425165036.10887.10887.2 File:~FL0145_JHendy_130416_MSQ525_CW8_160425165036.raw~, NativeID:~controllerType=0 controllerNumber=1 scan=10887~
1		Q6IFZ9	Keratin, type II cytoskeletal 74 OS=Mus musculus GN=Krt74 PE=3 SV=1	189	55494	14	7	2	1	12867	1	0	0	740.364	1478.71	2	1478.71	-0.0012	0	79.66	1.3e-05	R	FLEQQNQVLQTK	W	4 Deamidated (NQ)	0.000022200200.0			FL0145_JHendy_130416_MSQ525_CW8_160425165036.12929.12929.2 File:~FL0145_JHendy_130416_MSQ525_CW8_160425165036.raw~, NativeID:~controllerType=0 controllerNumber=1 scan=12929~
1		Q6IFZ9	Keratin, type II cytoskeletal 74 OS=Mus musculus GN=Krt74 PE=3 SV=1	189	55494	14	7	2	1	12889	1	0	0	740.857	1479.7	2	1479.7	0.001	0	65.78	0.00048	R	FLEQQNQVLQTK	W	5 Deamidated (NQ)	0.000222200200.0			FL0145_JHendy_130416_MSQ525_CW8_160425165036.13950.13950.2 File:~FL0145_JHendy_130416_MSQ525_CW8_160425165036.raw~, NativeID:~controllerType=0 controllerNumber=1 scan=13950~
1		Q6IFZ9	Keratin, type II cytoskeletal 74 OS=Mus musculus GN=Krt74 PE=3 SV=1	189	55494	14	7	2	1	12890	1	0	0	740.857	1479.7	2	1479.7	0.0019	0	58.21	0.00027	R	FLEQQNQVLQTK	W	5 Deamidated (NQ)	0.000222200200.0			FL0145_JHendy_130416_MSQ525_CW8_160425165036.16024.16024.2 File:~FL0145_JHendy_130416_MSQ525_CW8_160425165036.raw~, NativeID:~controllerType=0 controllerNumber=1 scan=16024~
1		Q6IFZ9	Keratin, type II cytoskeletal 74 OS=Mus musculus GN=Krt74 PE=3 SV=1	189	55494	14	7	2	1	14191	1	0	0	775.392	1548.77	2	1548.77	0.0017	0	31.13	0.05	R	FLEQQNQVLQTK	W	3 Deamidated (NQ); Propionamide (K)	0.000002200204.0			FL0145_JHendy_130416_MSQ525_CW8_160425165036.12134.12134.2 File:~FL0145_JHendy_130416_MSQ525_CW8_160425165036.raw~, NativeID:~controllerType=0 controllerNumber=1 scan=12134~
1		Q5XKE5	Keratin, type II cytoskeletal 79 OS=Homo sapiens GN=KRT79 PE=1 SV=2	171	58155	22	7	7	3	1673	1	0	0	453.737	905.46	2	905.461	-0.0004	0	26.54	0.34	R	FLEQQNK	V					FL0145_JHendy_130416_MSQ525_CW8_160425165036.3675.3675.2 File:~FL0145_JHendy_130416_MSQ525_CW8_160425165036.raw~, NativeID:~controllerType=0 controllerNumber=1 scan=3675~
1		Q5XKE5	Keratin, type II cytoskeletal 79 OS=Homo sapiens GN=KRT79 PE=1 SV=2	171	58155	22	7	7	3	2262	3	0	0	473.259	944.503	2	944.504	-0.0006	1	36.85	0.6	R	GRLDSELR	N					FL0145_JHendy_130416_MSQ525_CW8_160425165036.4194.4194.2 File:~FL0145_JHendy_130416_MSQ525_CW8_160425165036.raw~, NativeID:~controllerType=0 controllerNumber=1 scan=4194~
1		Q5XKE5	Keratin, type II cytoskeletal 79 OS=Homo sapiens GN=KRT79 PE=1 SV=2	171	58155	22	7	7	3	2263	2	0	0	473.26	944.506	2	944.504	0.0018	1	33.79	1.2	R	GRLDSELR	N					FL0145_JHendy_130416_MSQ525_CW8_160425165036.3524.3524.2 File:~FL0145_JHendy_130416_MSQ525_CW8_160425165036.raw~, NativeID:~controllerType=0 controllerNumber=1 scan=3524~
1		Q5XKE5	Keratin, type II cytoskeletal 79 OS=Homo sapiens GN=KRT79 PE=1 SV=2	171	58155	22	7	7	3	4405	1	0	0	541.803	1081.59	2	1081.59	-0.0001	1	37.65	0.051	K	FASFIDKVR	F					FL0145_JHendy_130416_MSQ525_CW8_160425165036.10543.10543.2 File:~FL0145_JHendy_130416_MSQ525_CW8_160425165036.raw~, NativeID:~controllerType=0 controllerNumber=1 scan=10543~
1		Q5XKE5	Keratin, type II cytoskeletal 79 OS=Homo sapiens GN=KRT79 PE=1 SV=2	171	58155	22	7	7	3	4406	1	0	0	361.538	1081.59	3	1081.59	0	1	40.24	0.024	K	FASFIDKVR	F					FL0145_JHendy_130416_MSQ525_CW8_160425165036.10577.10577.3 File:~FL0145_JHendy_130416_MSQ525_CW8_160425165036.raw~, NativeID:~controllerType=0 controllerNumber=1 scan=10577~
1		Q5XKE5	Keratin, type II cytoskeletal 79 OS=Homo sapiens GN=KRT79 PE=1 SV=2	171	58155	22	7	7	3	4420	1	0	0	361.872	1082.59	3	1081.59	1.0018	1	34.37	0.38	K	FASFIDKVR	F					FL0145_JHendy_130416_MSQ525_CW8_160425165036.9971.9971.3 File:~FL0145_JHendy_130416_MSQ525_CW8_160425165036.raw~, NativeID:~controllerType=0 controllerNumber=1 scan=9971~
1		Q5XKE5	Keratin, type II cytoskeletal 79 OS=Homo sapiens GN=KRT79 PE=1 SV=2	171	58155	22	7	7	3	8080	1	0	0	632.351	1262.69	2	1262.69	0.0007	0	27.43	0.038	K	LALDVEIATYR	K					FL0145_JHendy_130416_MSQ525_CW8_160425165036.21098.21098.2 File:~FL0145_JHendy_130416_MSQ525_CW8_160425165036.raw~, NativeID:~controllerType=0 controllerNumber=1 scan=21098~
1		Q5XKE5	Keratin, type II cytoskeletal 79 OS=Homo sapiens GN=KRT79 PE=1 SV=2	171	58155	22	7	7	3	8081	1	0	0	632.351	1262.69	2	1262.69	0.0014	0	67.58	0.0003	K	LALDVEIATYR	K					FL0145_JHendy_130416_MSQ525_CW8_160425165036.20363.20363.2 File:~FL0145_JHendy_130416_MSQ525_CW8_160425165036.raw~, NativeID:~controllerType=0 controllerNumber=1 scan=20363~
1		Q5XKE5	Keratin, type II cytoskeletal 79 OS=Homo sapiens GN=KRT79 PE=1 SV=2	171	58155	22	7	7	3	8082	1	0	0	632.352	1262.69	2	1262.69	0.0018	0	64.89	0.00021	K	LALDVEIATYR	K					FL0145_JHendy_130416_MSQ525_CW8_160425165036.19550.19550.2 File:~FL0145_JHendy_130416_MSQ525_CW8_160425165036.raw~, NativeID:~controllerType=0 controllerNumber=1 scan=19550~
1		Q5XKE5	Keratin, type II cytoskeletal 79 OS=Homo sapiens GN=KRT79 PE=1 SV=2	171	58155	22	7	7	3	9643	1	0	0	665.367	1328.72	2	1328.72	0.0011	0	74.17	9.2e-05	R	NLDLDSIIAEVK	A					FL0145_JHendy_130416_MSQ525_CW8_160425165036.28188.28188.2 File:~FL0145_JHendy_130416_MSQ525_CW8_160425165036.raw~, NativeID:~controllerType=0 controllerNumber=1 scan=28188~
1		Q5XKE5	Keratin, type II cytoskeletal 79 OS=Homo sapiens GN=KRT79 PE=1 SV=2	171	58155	22	7	7	3	9656	1	0	0	665.859	1329.7	2	1329.7	0.0013	0	56.28	0.0062	R	NLDLDSIIAEVK	A	Deamidated (NQ)	0.200000000000.0			FL0145_JHendy_130416_MSQ525_CW8_160425165036.32859.32859.2 File:~FL0145_JHendy_130416_MSQ525_CW8_160425165036.raw~, NativeID:~controllerType=0 controllerNumber=1 scan=32859~
1		Q5XKE5	Keratin, type II cytoskeletal 79 OS=Homo sapiens GN=KRT79 PE=1 SV=2	171	58155	22	7	7	3	9657	1	0	0	665.859	1329.7	2	1329.7	0.0016	0	75.3	7.7e-05	R	NLDLDSIIAEVK	A	Deamidated (NQ)	0.200000000000.0			FL0145_JHendy_130416_MSQ525_CW8_160425165036.31454.31454.2 File:~FL0145_JHendy_130416_MSQ525_CW8_160425165036.raw~, NativeID:~controllerType=0 controllerNumber=1 scan=31454~
1		Q5XKE5	Keratin, type II cytoskeletal 79 OS=Homo sapiens GN=KRT79 PE=1 SV=2	171	58155	22	7	7	3	9682	1	0	0	666.36	1330.71	2	1329.7	1.0027	0	44.11	0.11	R	NLDLDSIIAEVK	A	Deamidated (NQ)	0.200000000000.0			FL0145_JHendy_130416_MSQ525_CW8_160425165036.25024.25024.2 File:~FL0145_JHendy_130416_MSQ525_CW8_160425165036.raw~, NativeID:~controllerType=0 controllerNumber=1 scan=25024~
1		Q5XKE5	Keratin, type II cytoskeletal 79 OS=Homo sapiens GN=KRT79 PE=1 SV=2	171	58155	22	7	7	3	9683	1	0	0	666.361	1330.71	2	1329.7	1.0038	0	75.61	6.9e-05	R	NLDLDSIIAEVK	A	Deamidated (NQ)	0.200000000000.0			FL0145_JHendy_130416_MSQ525_CW8_160425165036.30419.30419.2 File:~FL0145_JHendy_130416_MSQ525_CW8_160425165036.raw~, NativeID:~controllerType=0 controllerNumber=1 scan=30419~
1		Q5XKE5	Keratin, type II cytoskeletal 79 OS=Homo sapiens GN=KRT79 PE=1 SV=2	171	58155	22	7	7	3	12851	1	0	0	739.406	1476.8	2	1475.8	0.9987	1	40.48	0.025	R	FLEQQNKVLETK	W					FL0145_JHendy_130416_MSQ525_CW8_160425165036.7036.7036.2 File:~FL0145_JHendy_130416_MSQ525_CW8_160425165036.raw~, NativeID:~controllerType=0 controllerNumber=1 scan=7036~
1		Q5XKE5	Keratin, type II cytoskeletal 79 OS=Homo sapiens GN=KRT79 PE=1 SV=2	171	58155	22	7	7	3	13736	1	0	1	507.941	1520.8	3	1520.8	-0.0008	1	25.52	0.13	R	LLRDYQELMNVK	L					FL0145_JHendy_130416_MSQ525_CW8_160425165036.14840.14840.3 File:~FL0145_JHendy_130416_MSQ525_CW8_160425165036.raw~, NativeID:~controllerType=0 controllerNumber=1 scan=14840~
1		Q5XKE5	Keratin, type II cytoskeletal 79 OS=Homo sapiens GN=KRT79 PE=1 SV=2	171	58155	22	7	7	3	13955	1	0	1	513.274	1536.8	3	1536.8	0.0019	1	25.81	0.9	R	LLRDYQELMNVK	L	Oxidation (M)	0.000000003000.0			FL0145_JHendy_130416_MSQ525_CW8_160425165036.9584.9584.3 File:~FL0145_JHendy_130416_MSQ525_CW8_160425165036.raw~, NativeID:~controllerType=0 controllerNumber=1 scan=9584~
1		Q5XKE5	Keratin, type II cytoskeletal 79 OS=Homo sapiens GN=KRT79 PE=1 SV=2	171	58155	22	7	7	3	13956	1	0	1	513.274	1536.8	3	1536.8	0.0026	1	30.72	0.095	R	LLRDYQELMNVK	L	Oxidation (M)	0.000000003000.0			FL0145_JHendy_130416_MSQ525_CW8_160425165036.11811.11811.3 File:~FL0145_JHendy_130416_MSQ525_CW8_160425165036.raw~, NativeID:~controllerType=0 controllerNumber=1 scan=11811~
1		Q5XKE5	Keratin, type II cytoskeletal 79 OS=Homo sapiens GN=KRT79 PE=1 SV=2	171	58155	22	7	7	3	13957	1	0	1	769.407	1536.8	2	1536.8	0.0029	1	57.44	0.00023	R	LLRDYQELMNVK	L	Oxidation (M)	0.000000003000.0			FL0145_JHendy_130416_MSQ525_CW8_160425165036.9603.9603.2 File:~FL0145_JHendy_130416_MSQ525_CW8_160425165036.raw~, NativeID:~controllerType=0 controllerNumber=1 scan=9603~
1		Q5XKE5	Keratin, type II cytoskeletal 79 OS=Homo sapiens GN=KRT79 PE=1 SV=2	171	58155	22	7	7	3	13971	1	0	1	513.601	1537.78	3	1537.78	-0.0003	1	31.51	0.042	R	LLRDYQELMNVK	L	Deamidated (NQ); Oxidation (M)	0.000002003000.0			FL0145_JHendy_130416_MSQ525_CW8_160425165036.12342.12342.3 File:~FL0145_JHendy_130416_MSQ525_CW8_160425165036.raw~, NativeID:~controllerType=0 controllerNumber=1 scan=12342~
1		Q5XKE5	Keratin, type II cytoskeletal 79 OS=Homo sapiens GN=KRT79 PE=1 SV=2	171	58155	22	7	7	3	13973	1	0	1	769.9	1537.78	2	1537.78	0.0039	1	27.31	0.027	R	LLRDYQELMNVK	L	Deamidated (NQ); Oxidation (M)	0.000000003200.0			FL0145_JHendy_130416_MSQ525_CW8_160425165036.10396.10396.2 File:~FL0145_JHendy_130416_MSQ525_CW8_160425165036.raw~, NativeID:~controllerType=0 controllerNumber=1 scan=10396~
1		Q5XKE5	Keratin, type II cytoskeletal 79 OS=Homo sapiens GN=KRT79 PE=1 SV=2	171	58155	22	7	7	3	13992	1	0	1	513.929	1538.77	3	1538.77	0.0004	1	31.41	0.014	R	LLRDYQELMNVK	L	2 Deamidated (NQ); Oxidation (M)	0.000002003200.0			FL0145_JHendy_130416_MSQ525_CW8_160425165036.12880.12880.3 File:~FL0145_JHendy_130416_MSQ525_CW8_160425165036.raw~, NativeID:~controllerType=0 controllerNumber=1 scan=12880~
1		O93532	Keratin, type II cytoskeletal cochleal OS=Gallus gallus PE=2 SV=1	167	53770	13	7	5	2	1673	1	0	0	453.737	905.46	2	905.461	-0.0004	0	26.54	0.34	R	FLEQQNK	M					FL0145_JHendy_130416_MSQ525_CW8_160425165036.3675.3675.2 File:~FL0145_JHendy_130416_MSQ525_CW8_160425165036.raw~, NativeID:~controllerType=0 controllerNumber=1 scan=3675~
1		O93532	Keratin, type II cytoskeletal cochleal OS=Gallus gallus PE=2 SV=1	167	53770	13	7	5	2	4405	1	0	0	541.803	1081.59	2	1081.59	-0.0001	1	37.65	0.051	R	FASFIDKVR	F					FL0145_JHendy_130416_MSQ525_CW8_160425165036.10543.10543.2 File:~FL0145_JHendy_130416_MSQ525_CW8_160425165036.raw~, NativeID:~controllerType=0 controllerNumber=1 scan=10543~
1		O93532	Keratin, type II cytoskeletal cochleal OS=Gallus gallus PE=2 SV=1	167	53770	13	7	5	2	4406	1	0	0	361.538	1081.59	3	1081.59	0	1	40.24	0.024	R	FASFIDKVR	F					FL0145_JHendy_130416_MSQ525_CW8_160425165036.10577.10577.3 File:~FL0145_JHendy_130416_MSQ525_CW8_160425165036.raw~, NativeID:~controllerType=0 controllerNumber=1 scan=10577~
1		O93532	Keratin, type II cytoskeletal cochleal OS=Gallus gallus PE=2 SV=1	167	53770	13	7	5	2	4420	1	0	0	361.872	1082.59	3	1081.59	1.0018	1	34.37	0.38	R	FASFIDKVR	F					FL0145_JHendy_130416_MSQ525_CW8_160425165036.9971.9971.3 File:~FL0145_JHendy_130416_MSQ525_CW8_160425165036.raw~, NativeID:~controllerType=0 controllerNumber=1 scan=9971~
1		O93532	Keratin, type II cytoskeletal cochleal OS=Gallus gallus PE=2 SV=1	167	53770	13	7	5	2	8410	1	0	1	639.358	1276.7	2	1276.7	-0.001	0	39.24	0.0029	K	LALDIEIATYR	K					FL0145_JHendy_130416_MSQ525_CW8_160425165036.24017.24017.2 File:~FL0145_JHendy_130416_MSQ525_CW8_160425165036.raw~, NativeID:~controllerType=0 controllerNumber=1 scan=24017~
1		O93532	Keratin, type II cytoskeletal cochleal OS=Gallus gallus PE=2 SV=1	167	53770	13	7	5	2	8411	1	0	1	639.36	1276.7	2	1276.7	0.002	0	63.99	4.1e-05	K	LALDIEIATYR	K					FL0145_JHendy_130416_MSQ525_CW8_160425165036.23332.23332.2 File:~FL0145_JHendy_130416_MSQ525_CW8_160425165036.raw~, NativeID:~controllerType=0 controllerNumber=1 scan=23332~
1		O93532	Keratin, type II cytoskeletal cochleal OS=Gallus gallus PE=2 SV=1	167	53770	13	7	5	2	8412	1	0	1	639.36	1276.71	2	1276.7	0.0026	0	64.88	0.00013	K	LALDIEIATYR	K					FL0145_JHendy_130416_MSQ525_CW8_160425165036.22025.22025.2 File:~FL0145_JHendy_130416_MSQ525_CW8_160425165036.raw~, NativeID:~controllerType=0 controllerNumber=1 scan=22025~
1		O93532	Keratin, type II cytoskeletal cochleal OS=Gallus gallus PE=2 SV=1	167	53770	13	7	5	2	9643	1	0	0	665.367	1328.72	2	1328.72	0.0011	0	74.17	9.2e-05	R	NLDLDSIIAEVK	A					FL0145_JHendy_130416_MSQ525_CW8_160425165036.28188.28188.2 File:~FL0145_JHendy_130416_MSQ525_CW8_160425165036.raw~, NativeID:~controllerType=0 controllerNumber=1 scan=28188~
1		O93532	Keratin, type II cytoskeletal cochleal OS=Gallus gallus PE=2 SV=1	167	53770	13	7	5	2	9656	1	0	0	665.859	1329.7	2	1329.7	0.0013	0	56.28	0.0062	R	NLDLDSIIAEVK	A	Deamidated (NQ)	0.200000000000.0			FL0145_JHendy_130416_MSQ525_CW8_160425165036.32859.32859.2 File:~FL0145_JHendy_130416_MSQ525_CW8_160425165036.raw~, NativeID:~controllerType=0 controllerNumber=1 scan=32859~
1		O93532	Keratin, type II cytoskeletal cochleal OS=Gallus gallus PE=2 SV=1	167	53770	13	7	5	2	9657	1	0	0	665.859	1329.7	2	1329.7	0.0016	0	75.3	7.7e-05	R	NLDLDSIIAEVK	A	Deamidated (NQ)	0.200000000000.0			FL0145_JHendy_130416_MSQ525_CW8_160425165036.31454.31454.2 File:~FL0145_JHendy_130416_MSQ525_CW8_160425165036.raw~, NativeID:~controllerType=0 controllerNumber=1 scan=31454~
1		O93532	Keratin, type II cytoskeletal cochleal OS=Gallus gallus PE=2 SV=1	167	53770	13	7	5	2	9682	1	0	0	666.36	1330.71	2	1329.7	1.0027	0	44.11	0.11	R	NLDLDSIIAEVK	A	Deamidated (NQ)	0.200000000000.0			FL0145_JHendy_130416_MSQ525_CW8_160425165036.25024.25024.2 File:~FL0145_JHendy_130416_MSQ525_CW8_160425165036.raw~, NativeID:~controllerType=0 controllerNumber=1 scan=25024~
1		O93532	Keratin, type II cytoskeletal cochleal OS=Gallus gallus PE=2 SV=1	167	53770	13	7	5	2	9683	1	0	0	666.361	1330.71	2	1329.7	1.0038	0	75.61	6.9e-05	R	NLDLDSIIAEVK	A	Deamidated (NQ)	0.200000000000.0			FL0145_JHendy_130416_MSQ525_CW8_160425165036.30419.30419.2 File:~FL0145_JHendy_130416_MSQ525_CW8_160425165036.raw~, NativeID:~controllerType=0 controllerNumber=1 scan=30419~
1		O93532	Keratin, type II cytoskeletal cochleal OS=Gallus gallus PE=2 SV=1	167	53770	13	7	5	2	11381	6	0	1	704.361	1406.71	2	1405.71	0.9986	0	26.72	5.1	K	VDALTDEINFLR	S	Deamidated (NQ)	0.000000002000.0			FL0145_JHendy_130416_MSQ525_CW8_160425165036.25635.25635.2 File:~FL0145_JHendy_130416_MSQ525_CW8_160425165036.raw~, NativeID:~controllerType=0 controllerNumber=1 scan=25635~
1		O95678	Keratin, type II cytoskeletal 75 OS=Homo sapiens GN=KRT75 PE=1 SV=2	163	59879	16	8	8	4	1673	1	0	0	453.737	905.46	2	905.461	-0.0004	0	26.54	0.34	R	FLEQQNK	V					FL0145_JHendy_130416_MSQ525_CW8_160425165036.3675.3675.2 File:~FL0145_JHendy_130416_MSQ525_CW8_160425165036.raw~, NativeID:~controllerType=0 controllerNumber=1 scan=3675~
1		O95678	Keratin, type II cytoskeletal 75 OS=Homo sapiens GN=KRT75 PE=1 SV=2	163	59879	16	8	8	4	3365	1	0	0	510.246	1018.48	2	1018.48	0.0016	0	41.36	0.024	K	LLEGEECR	L					FL0145_JHendy_130416_MSQ525_CW8_160425165036.4754.4754.2 File:~FL0145_JHendy_130416_MSQ525_CW8_160425165036.raw~, NativeID:~controllerType=0 controllerNumber=1 scan=4754~
1		O95678	Keratin, type II cytoskeletal 75 OS=Homo sapiens GN=KRT75 PE=1 SV=2	163	59879	16	8	8	4	4405	1	0	0	541.803	1081.59	2	1081.59	-0.0001	1	37.65	0.051	K	FASFIDKVR	F					FL0145_JHendy_130416_MSQ525_CW8_160425165036.10543.10543.2 File:~FL0145_JHendy_130416_MSQ525_CW8_160425165036.raw~, NativeID:~controllerType=0 controllerNumber=1 scan=10543~
1		O95678	Keratin, type II cytoskeletal 75 OS=Homo sapiens GN=KRT75 PE=1 SV=2	163	59879	16	8	8	4	4406	1	0	0	361.538	1081.59	3	1081.59	0	1	40.24	0.024	K	FASFIDKVR	F					FL0145_JHendy_130416_MSQ525_CW8_160425165036.10577.10577.3 File:~FL0145_JHendy_130416_MSQ525_CW8_160425165036.raw~, NativeID:~controllerType=0 controllerNumber=1 scan=10577~
1		O95678	Keratin, type II cytoskeletal 75 OS=Homo sapiens GN=KRT75 PE=1 SV=2	163	59879	16	8	8	4	4420	1	0	0	361.872	1082.59	3	1081.59	1.0018	1	34.37	0.38	K	FASFIDKVR	F					FL0145_JHendy_130416_MSQ525_CW8_160425165036.9971.9971.3 File:~FL0145_JHendy_130416_MSQ525_CW8_160425165036.raw~, NativeID:~controllerType=0 controllerNumber=1 scan=9971~
1		O95678	Keratin, type II cytoskeletal 75 OS=Homo sapiens GN=KRT75 PE=1 SV=2	163	59879	16	8	8	4	5623	1	0	0	574.293	1146.57	2	1146.57	0.0016	1	51.73	0.0025	R	KLLEGEECR	L					FL0145_JHendy_130416_MSQ525_CW8_160425165036.3708.3708.2 File:~FL0145_JHendy_130416_MSQ525_CW8_160425165036.raw~, NativeID:~controllerType=0 controllerNumber=1 scan=3708~
1		O95678	Keratin, type II cytoskeletal 75 OS=Homo sapiens GN=KRT75 PE=1 SV=2	163	59879	16	8	8	4	8080	1	0	0	632.351	1262.69	2	1262.69	0.0007	0	27.43	0.038	K	LALDVEIATYR	K					FL0145_JHendy_130416_MSQ525_CW8_160425165036.21098.21098.2 File:~FL0145_JHendy_130416_MSQ525_CW8_160425165036.raw~, NativeID:~controllerType=0 controllerNumber=1 scan=21098~
1		O95678	Keratin, type II cytoskeletal 75 OS=Homo sapiens GN=KRT75 PE=1 SV=2	163	59879	16	8	8	4	8081	1	0	0	632.351	1262.69	2	1262.69	0.0014	0	67.58	0.0003	K	LALDVEIATYR	K					FL0145_JHendy_130416_MSQ525_CW8_160425165036.20363.20363.2 File:~FL0145_JHendy_130416_MSQ525_CW8_160425165036.raw~, NativeID:~controllerType=0 controllerNumber=1 scan=20363~
1		O95678	Keratin, type II cytoskeletal 75 OS=Homo sapiens GN=KRT75 PE=1 SV=2	163	59879	16	8	8	4	8082	1	0	0	632.352	1262.69	2	1262.69	0.0018	0	64.89	0.00021	K	LALDVEIATYR	K					FL0145_JHendy_130416_MSQ525_CW8_160425165036.19550.19550.2 File:~FL0145_JHendy_130416_MSQ525_CW8_160425165036.raw~, NativeID:~controllerType=0 controllerNumber=1 scan=19550~
1		O95678	Keratin, type II cytoskeletal 75 OS=Homo sapiens GN=KRT75 PE=1 SV=2	163	59879	16	8	8	4	9643	1	0	0	665.367	1328.72	2	1328.72	0.0011	0	74.17	9.2e-05	R	NLDLDSIIAEVK	A					FL0145_JHendy_130416_MSQ525_CW8_160425165036.28188.28188.2 File:~FL0145_JHendy_130416_MSQ525_CW8_160425165036.raw~, NativeID:~controllerType=0 controllerNumber=1 scan=28188~
1		O95678	Keratin, type II cytoskeletal 75 OS=Homo sapiens GN=KRT75 PE=1 SV=2	163	59879	16	8	8	4	9656	1	0	0	665.859	1329.7	2	1329.7	0.0013	0	56.28	0.0062	R	NLDLDSIIAEVK	A	Deamidated (NQ)	0.200000000000.0			FL0145_JHendy_130416_MSQ525_CW8_160425165036.32859.32859.2 File:~FL0145_JHendy_130416_MSQ525_CW8_160425165036.raw~, NativeID:~controllerType=0 controllerNumber=1 scan=32859~
1		O95678	Keratin, type II cytoskeletal 75 OS=Homo sapiens GN=KRT75 PE=1 SV=2	163	59879	16	8	8	4	9657	1	0	0	665.859	1329.7	2	1329.7	0.0016	0	75.3	7.7e-05	R	NLDLDSIIAEVK	A	Deamidated (NQ)	0.200000000000.0			FL0145_JHendy_130416_MSQ525_CW8_160425165036.31454.31454.2 File:~FL0145_JHendy_130416_MSQ525_CW8_160425165036.raw~, NativeID:~controllerType=0 controllerNumber=1 scan=31454~
1		O95678	Keratin, type II cytoskeletal 75 OS=Homo sapiens GN=KRT75 PE=1 SV=2	163	59879	16	8	8	4	9682	1	0	0	666.36	1330.71	2	1329.7	1.0027	0	44.11	0.11	R	NLDLDSIIAEVK	A	Deamidated (NQ)	0.200000000000.0			FL0145_JHendy_130416_MSQ525_CW8_160425165036.25024.25024.2 File:~FL0145_JHendy_130416_MSQ525_CW8_160425165036.raw~, NativeID:~controllerType=0 controllerNumber=1 scan=25024~
1		O95678	Keratin, type II cytoskeletal 75 OS=Homo sapiens GN=KRT75 PE=1 SV=2	163	59879	16	8	8	4	9683	1	0	0	666.361	1330.71	2	1329.7	1.0038	0	75.61	6.9e-05	R	NLDLDSIIAEVK	A	Deamidated (NQ)	0.200000000000.0			FL0145_JHendy_130416_MSQ525_CW8_160425165036.30419.30419.2 File:~FL0145_JHendy_130416_MSQ525_CW8_160425165036.raw~, NativeID:~controllerType=0 controllerNumber=1 scan=30419~
1		O95678	Keratin, type II cytoskeletal 75 OS=Homo sapiens GN=KRT75 PE=1 SV=2	163	59879	16	8	8	4	12433	1	0	0	728.349	1454.68	2	1454.68	0.0044	1	39.69	0.0048	R	SRAEAESWYQTK	Y					FL0145_JHendy_130416_MSQ525_CW8_160425165036.5294.5294.2 File:~FL0145_JHendy_130416_MSQ525_CW8_160425165036.raw~, NativeID:~controllerType=0 controllerNumber=1 scan=5294~
1		O95678	Keratin, type II cytoskeletal 75 OS=Homo sapiens GN=KRT75 PE=1 SV=2	163	59879	16	8	8	4	12851	1	0	0	739.406	1476.8	2	1475.8	0.9987	1	40.48	0.025	R	FLEQQNKVLETK	W					FL0145_JHendy_130416_MSQ525_CW8_160425165036.7036.7036.2 File:~FL0145_JHendy_130416_MSQ525_CW8_160425165036.raw~, NativeID:~controllerType=0 controllerNumber=1 scan=7036~
1		Q7RTS7	Keratin, type II cytoskeletal 74 OS=Homo sapiens GN=KRT74 PE=1 SV=2	162	58327	15	6	5	3	3365	1	0	0	510.246	1018.48	2	1018.48	0.0016	0	41.36	0.024	K	LLEGEECR	M					FL0145_JHendy_130416_MSQ525_CW8_160425165036.4754.4754.2 File:~FL0145_JHendy_130416_MSQ525_CW8_160425165036.raw~, NativeID:~controllerType=0 controllerNumber=1 scan=4754~
1		Q7RTS7	Keratin, type II cytoskeletal 74 OS=Homo sapiens GN=KRT74 PE=1 SV=2	162	58327	15	6	5	3	4405	1	0	0	541.803	1081.59	2	1081.59	-0.0001	1	37.65	0.051	K	FASFIDKVR	F					FL0145_JHendy_130416_MSQ525_CW8_160425165036.10543.10543.2 File:~FL0145_JHendy_130416_MSQ525_CW8_160425165036.raw~, NativeID:~controllerType=0 controllerNumber=1 scan=10543~
1		Q7RTS7	Keratin, type II cytoskeletal 74 OS=Homo sapiens GN=KRT74 PE=1 SV=2	162	58327	15	6	5	3	4406	1	0	0	361.538	1081.59	3	1081.59	0	1	40.24	0.024	K	FASFIDKVR	F					FL0145_JHendy_130416_MSQ525_CW8_160425165036.10577.10577.3 File:~FL0145_JHendy_130416_MSQ525_CW8_160425165036.raw~, NativeID:~controllerType=0 controllerNumber=1 scan=10577~
1		Q7RTS7	Keratin, type II cytoskeletal 74 OS=Homo sapiens GN=KRT74 PE=1 SV=2	162	58327	15	6	5	3	4420	1	0	0	361.872	1082.59	3	1081.59	1.0018	1	34.37	0.38	K	FASFIDKVR	F					FL0145_JHendy_130416_MSQ525_CW8_160425165036.9971.9971.3 File:~FL0145_JHendy_130416_MSQ525_CW8_160425165036.raw~, NativeID:~controllerType=0 controllerNumber=1 scan=9971~
1		Q7RTS7	Keratin, type II cytoskeletal 74 OS=Homo sapiens GN=KRT74 PE=1 SV=2	162	58327	15	6	5	3	5623	1	0	0	574.293	1146.57	2	1146.57	0.0016	1	51.73	0.0025	R	KLLEGEECR	M					FL0145_JHendy_130416_MSQ525_CW8_160425165036.3708.3708.2 File:~FL0145_JHendy_130416_MSQ525_CW8_160425165036.raw~, NativeID:~controllerType=0 controllerNumber=1 scan=3708~
1		Q7RTS7	Keratin, type II cytoskeletal 74 OS=Homo sapiens GN=KRT74 PE=1 SV=2	162	58327	15	6	5	3	9837	1	0	1	669.851	1337.69	2	1337.68	0.0041	1	75.26	1.8e-05	K	SKAEAEALYQTK	I					FL0145_JHendy_130416_MSQ525_CW8_160425165036.4309.4309.2 File:~FL0145_JHendy_130416_MSQ525_CW8_160425165036.raw~, NativeID:~controllerType=0 controllerNumber=1 scan=4309~
1		Q7RTS7	Keratin, type II cytoskeletal 74 OS=Homo sapiens GN=KRT74 PE=1 SV=2	162	58327	15	6	5	3	9855	1	0	1	670.34	1338.67	2	1338.67	-0.0014	1	62.2	9.2e-05	K	SKAEAEALYQTK	I	Deamidated (NQ)	0.000000000200.0			FL0145_JHendy_130416_MSQ525_CW8_160425165036.4745.4745.2 File:~FL0145_JHendy_130416_MSQ525_CW8_160425165036.raw~, NativeID:~controllerType=0 controllerNumber=1 scan=4745~
1		Q7RTS7	Keratin, type II cytoskeletal 74 OS=Homo sapiens GN=KRT74 PE=1 SV=2	162	58327	15	6	5	3	12831	5	0	1	738.891	1475.77	2	1475.76	0.0047	0	40.53	0.24	R	FLEQQNQVLETK	W					FL0145_JHendy_130416_MSQ525_CW8_160425165036.11225.11225.2 File:~FL0145_JHendy_130416_MSQ525_CW8_160425165036.raw~, NativeID:~controllerType=0 controllerNumber=1 scan=11225~
1		Q7RTS7	Keratin, type II cytoskeletal 74 OS=Homo sapiens GN=KRT74 PE=1 SV=2	162	58327	15	6	5	3	12844	9	0	1	739.381	1476.75	2	1476.75	0.0021	0	43.76	0.11	R	FLEQQNQVLETK	W	Deamidated (NQ)	0.000002000000.0			FL0145_JHendy_130416_MSQ525_CW8_160425165036.11536.11536.2 File:~FL0145_JHendy_130416_MSQ525_CW8_160425165036.raw~, NativeID:~controllerType=0 controllerNumber=1 scan=11536~
1		Q7RTS7	Keratin, type II cytoskeletal 74 OS=Homo sapiens GN=KRT74 PE=1 SV=2	162	58327	15	6	5	3	12859	7	0	1	739.873	1477.73	2	1477.73	0.002	0	51.91	0.016	R	FLEQQNQVLETK	W	2 Deamidated (NQ)	0.000202000000.0			FL0145_JHendy_130416_MSQ525_CW8_160425165036.12484.12484.2 File:~FL0145_JHendy_130416_MSQ525_CW8_160425165036.raw~, NativeID:~controllerType=0 controllerNumber=1 scan=12484~
1		Q7RTS7	Keratin, type II cytoskeletal 74 OS=Homo sapiens GN=KRT74 PE=1 SV=2	162	58327	15	6	5	3	12860	3	0	1	739.874	1477.73	2	1477.73	0.0038	0	40.2	0.23	R	FLEQQNQVLETK	W	2 Deamidated (NQ)	0.000220000000.0			FL0145_JHendy_130416_MSQ525_CW8_160425165036.11827.11827.2 File:~FL0145_JHendy_130416_MSQ525_CW8_160425165036.raw~, NativeID:~controllerType=0 controllerNumber=1 scan=11827~
1		Q7RTS7	Keratin, type II cytoskeletal 74 OS=Homo sapiens GN=KRT74 PE=1 SV=2	162	58327	15	6	5	3	12867	1	0	1	740.364	1478.71	2	1478.71	-0.0012	0	79.66	1.3e-05	R	FLEQQNQVLETK	W	3 Deamidated (NQ)	0.000022200000.0			FL0145_JHendy_130416_MSQ525_CW8_160425165036.12929.12929.2 File:~FL0145_JHendy_130416_MSQ525_CW8_160425165036.raw~, NativeID:~controllerType=0 controllerNumber=1 scan=12929~
1		Q7RTS7	Keratin, type II cytoskeletal 74 OS=Homo sapiens GN=KRT74 PE=1 SV=2	162	58327	15	6	5	3	12889	1	0	1	740.857	1479.7	2	1479.7	0.001	0	65.78	0.00048	R	FLEQQNQVLETK	W	4 Deamidated (NQ)	0.000222200000.0			FL0145_JHendy_130416_MSQ525_CW8_160425165036.13950.13950.2 File:~FL0145_JHendy_130416_MSQ525_CW8_160425165036.raw~, NativeID:~controllerType=0 controllerNumber=1 scan=13950~
1		Q7RTS7	Keratin, type II cytoskeletal 74 OS=Homo sapiens GN=KRT74 PE=1 SV=2	162	58327	15	6	5	3	12890	1	0	1	740.857	1479.7	2	1479.7	0.0019	0	58.21	0.00027	R	FLEQQNQVLETK	W	4 Deamidated (NQ)	0.000222200000.0			FL0145_JHendy_130416_MSQ525_CW8_160425165036.16024.16024.2 File:~FL0145_JHendy_130416_MSQ525_CW8_160425165036.raw~, NativeID:~controllerType=0 controllerNumber=1 scan=16024~
1		Q7RTS7	Keratin, type II cytoskeletal 74 OS=Homo sapiens GN=KRT74 PE=1 SV=2	162	58327	15	6	5	3	14191	1	0	1	775.392	1548.77	2	1548.77	0.0017	0	31.13	0.05	R	FLEQQNQVLETK	W	2 Deamidated (NQ); Propionamide (K)	0.000002200004.0			FL0145_JHendy_130416_MSQ525_CW8_160425165036.12134.12134.2 File:~FL0145_JHendy_130416_MSQ525_CW8_160425165036.raw~, NativeID:~controllerType=0 controllerNumber=1 scan=12134~
1		Q6IG02	Keratin, type II cytoskeletal 2 epidermal OS=Rattus norvegicus GN=Krt2 PE=3 SV=1	162	69582	13	5	5	4	3365	1	0	0	510.246	1018.48	2	1018.48	0.0016	0	41.36	0.024	K	LLEGEECR	M					FL0145_JHendy_130416_MSQ525_CW8_160425165036.4754.4754.2 File:~FL0145_JHendy_130416_MSQ525_CW8_160425165036.raw~, NativeID:~controllerType=0 controllerNumber=1 scan=4754~
1		Q6IG02	Keratin, type II cytoskeletal 2 epidermal OS=Rattus norvegicus GN=Krt2 PE=3 SV=1	162	69582	13	5	5	4	5623	1	0	0	574.293	1146.57	2	1146.57	0.0016	1	51.73	0.0025	R	KLLEGEECR	M					FL0145_JHendy_130416_MSQ525_CW8_160425165036.3708.3708.2 File:~FL0145_JHendy_130416_MSQ525_CW8_160425165036.raw~, NativeID:~controllerType=0 controllerNumber=1 scan=3708~
1		Q6IG02	Keratin, type II cytoskeletal 2 epidermal OS=Rattus norvegicus GN=Krt2 PE=3 SV=1	162	69582	13	5	5	4	7874	1	0	1	627.808	1253.6	2	1253.6	0.0016	0	105.6	2.7e-08	R	GFSSGSAVVSGGSR	R					FL0145_JHendy_130416_MSQ525_CW8_160425165036.5655.5655.2 File:~FL0145_JHendy_130416_MSQ525_CW8_160425165036.raw~, NativeID:~controllerType=0 controllerNumber=1 scan=5655~
1		Q6IG02	Keratin, type II cytoskeletal 2 epidermal OS=Rattus norvegicus GN=Krt2 PE=3 SV=1	162	69582	13	5	5	4	8080	1	0	0	632.351	1262.69	2	1262.69	0.0007	0	27.43	0.038	K	LALDVEIATYR	K					FL0145_JHendy_130416_MSQ525_CW8_160425165036.21098.21098.2 File:~FL0145_JHendy_130416_MSQ525_CW8_160425165036.raw~, NativeID:~controllerType=0 controllerNumber=1 scan=21098~
1		Q6IG02	Keratin, type II cytoskeletal 2 epidermal OS=Rattus norvegicus GN=Krt2 PE=3 SV=1	162	69582	13	5	5	4	8081	1	0	0	632.351	1262.69	2	1262.69	0.0014	0	67.58	0.0003	K	LALDVEIATYR	K					FL0145_JHendy_130416_MSQ525_CW8_160425165036.20363.20363.2 File:~FL0145_JHendy_130416_MSQ525_CW8_160425165036.raw~, NativeID:~controllerType=0 controllerNumber=1 scan=20363~
1		Q6IG02	Keratin, type II cytoskeletal 2 epidermal OS=Rattus norvegicus GN=Krt2 PE=3 SV=1	162	69582	13	5	5	4	8082	1	0	0	632.352	1262.69	2	1262.69	0.0018	0	64.89	0.00021	K	LALDVEIATYR	K					FL0145_JHendy_130416_MSQ525_CW8_160425165036.19550.19550.2 File:~FL0145_JHendy_130416_MSQ525_CW8_160425165036.raw~, NativeID:~controllerType=0 controllerNumber=1 scan=19550~
1		Q6IG02	Keratin, type II cytoskeletal 2 epidermal OS=Rattus norvegicus GN=Krt2 PE=3 SV=1	162	69582	13	5	5	4	13736	1	0	1	507.941	1520.8	3	1520.8	-0.0008	1	25.52	0.13	R	LLRDYQELMNVK	L					FL0145_JHendy_130416_MSQ525_CW8_160425165036.14840.14840.3 File:~FL0145_JHendy_130416_MSQ525_CW8_160425165036.raw~, NativeID:~controllerType=0 controllerNumber=1 scan=14840~
1		Q6IG02	Keratin, type II cytoskeletal 2 epidermal OS=Rattus norvegicus GN=Krt2 PE=3 SV=1	162	69582	13	5	5	4	13955	1	0	1	513.274	1536.8	3	1536.8	0.0019	1	25.81	0.9	R	LLRDYQELMNVK	L	Oxidation (M)	0.000000003000.0			FL0145_JHendy_130416_MSQ525_CW8_160425165036.9584.9584.3 File:~FL0145_JHendy_130416_MSQ525_CW8_160425165036.raw~, NativeID:~controllerType=0 controllerNumber=1 scan=9584~
1		Q6IG02	Keratin, type II cytoskeletal 2 epidermal OS=Rattus norvegicus GN=Krt2 PE=3 SV=1	162	69582	13	5	5	4	13956	1	0	1	513.274	1536.8	3	1536.8	0.0026	1	30.72	0.095	R	LLRDYQELMNVK	L	Oxidation (M)	0.000000003000.0			FL0145_JHendy_130416_MSQ525_CW8_160425165036.11811.11811.3 File:~FL0145_JHendy_130416_MSQ525_CW8_160425165036.raw~, NativeID:~controllerType=0 controllerNumber=1 scan=11811~
1		Q6IG02	Keratin, type II cytoskeletal 2 epidermal OS=Rattus norvegicus GN=Krt2 PE=3 SV=1	162	69582	13	5	5	4	13957	1	0	1	769.407	1536.8	2	1536.8	0.0029	1	57.44	0.00023	R	LLRDYQELMNVK	L	Oxidation (M)	0.000000003000.0			FL0145_JHendy_130416_MSQ525_CW8_160425165036.9603.9603.2 File:~FL0145_JHendy_130416_MSQ525_CW8_160425165036.raw~, NativeID:~controllerType=0 controllerNumber=1 scan=9603~
1		Q6IG02	Keratin, type II cytoskeletal 2 epidermal OS=Rattus norvegicus GN=Krt2 PE=3 SV=1	162	69582	13	5	5	4	13971	1	0	1	513.601	1537.78	3	1537.78	-0.0003	1	31.51	0.042	R	LLRDYQELMNVK	L	Deamidated (NQ); Oxidation (M)	0.000002003000.0			FL0145_JHendy_130416_MSQ525_CW8_160425165036.12342.12342.3 File:~FL0145_JHendy_130416_MSQ525_CW8_160425165036.raw~, NativeID:~controllerType=0 controllerNumber=1 scan=12342~
1		Q6IG02	Keratin, type II cytoskeletal 2 epidermal OS=Rattus norvegicus GN=Krt2 PE=3 SV=1	162	69582	13	5	5	4	13973	1	0	1	769.9	1537.78	2	1537.78	0.0039	1	27.31	0.027	R	LLRDYQELMNVK	L	Deamidated (NQ); Oxidation (M)	0.000000003200.0			FL0145_JHendy_130416_MSQ525_CW8_160425165036.10396.10396.2 File:~FL0145_JHendy_130416_MSQ525_CW8_160425165036.raw~, NativeID:~controllerType=0 controllerNumber=1 scan=10396~
1		Q6IG02	Keratin, type II cytoskeletal 2 epidermal OS=Rattus norvegicus GN=Krt2 PE=3 SV=1	162	69582	13	5	5	4	13992	1	0	1	513.929	1538.77	3	1538.77	0.0004	1	31.41	0.014	R	LLRDYQELMNVK	L	2 Deamidated (NQ); Oxidation (M)	0.000002003200.0			FL0145_JHendy_130416_MSQ525_CW8_160425165036.12880.12880.3 File:~FL0145_JHendy_130416_MSQ525_CW8_160425165036.raw~, NativeID:~controllerType=0 controllerNumber=1 scan=12880~
1		Q3UV17	Keratin, type II cytoskeletal 2 oral OS=Mus musculus GN=Krt76 PE=1 SV=1	156	63445	16	7	10	5	1673	1	0	0	453.737	905.46	2	905.461	-0.0004	0	26.54	0.34	R	FLEQQNK	V					FL0145_JHendy_130416_MSQ525_CW8_160425165036.3675.3675.2 File:~FL0145_JHendy_130416_MSQ525_CW8_160425165036.raw~, NativeID:~controllerType=0 controllerNumber=1 scan=3675~
1		Q3UV17	Keratin, type II cytoskeletal 2 oral OS=Mus musculus GN=Krt76 PE=1 SV=1	156	63445	16	7	10	5	3365	1	0	0	510.246	1018.48	2	1018.48	0.0016	0	41.36	0.024	K	LLEGEECR	L					FL0145_JHendy_130416_MSQ525_CW8_160425165036.4754.4754.2 File:~FL0145_JHendy_130416_MSQ525_CW8_160425165036.raw~, NativeID:~controllerType=0 controllerNumber=1 scan=4754~
1		Q3UV17	Keratin, type II cytoskeletal 2 oral OS=Mus musculus GN=Krt76 PE=1 SV=1	156	63445	16	7	10	5	4119	1	0	1	533.756	1065.5	2	1065.5	0.0004	0	40.26	0.019	K	AQYEDIAQK	S	Deamidated (NQ)	0.000000020.0			FL0145_JHendy_130416_MSQ525_CW8_160425165036.5369.5369.2 File:~FL0145_JHendy_130416_MSQ525_CW8_160425165036.raw~, NativeID:~controllerType=0 controllerNumber=1 scan=5369~
1		Q3UV17	Keratin, type II cytoskeletal 2 oral OS=Mus musculus GN=Krt76 PE=1 SV=1	156	63445	16	7	10	5	4137	1	0	1	534.249	1066.48	2	1066.48	0.0024	0	35.64	0.27	K	AQYEDIAQK	S	2 Deamidated (NQ)	0.020000020.0			FL0145_JHendy_130416_MSQ525_CW8_160425165036.5976.5976.2 File:~FL0145_JHendy_130416_MSQ525_CW8_160425165036.raw~, NativeID:~controllerType=0 controllerNumber=1 scan=5976~
1		Q3UV17	Keratin, type II cytoskeletal 2 oral OS=Mus musculus GN=Krt76 PE=1 SV=1	156	63445	16	7	10	5	4405	1	0	0	541.803	1081.59	2	1081.59	-0.0001	1	37.65	0.051	K	FASFIDKVR	F					FL0145_JHendy_130416_MSQ525_CW8_160425165036.10543.10543.2 File:~FL0145_JHendy_130416_MSQ525_CW8_160425165036.raw~, NativeID:~controllerType=0 controllerNumber=1 scan=10543~
1		Q3UV17	Keratin, type II cytoskeletal 2 oral OS=Mus musculus GN=Krt76 PE=1 SV=1	156	63445	16	7	10	5	4406	1	0	0	361.538	1081.59	3	1081.59	0	1	40.24	0.024	K	FASFIDKVR	F					FL0145_JHendy_130416_MSQ525_CW8_160425165036.10577.10577.3 File:~FL0145_JHendy_130416_MSQ525_CW8_160425165036.raw~, NativeID:~controllerType=0 controllerNumber=1 scan=10577~
1		Q3UV17	Keratin, type II cytoskeletal 2 oral OS=Mus musculus GN=Krt76 PE=1 SV=1	156	63445	16	7	10	5	4420	1	0	0	361.872	1082.59	3	1081.59	1.0018	1	34.37	0.38	K	FASFIDKVR	F					FL0145_JHendy_130416_MSQ525_CW8_160425165036.9971.9971.3 File:~FL0145_JHendy_130416_MSQ525_CW8_160425165036.raw~, NativeID:~controllerType=0 controllerNumber=1 scan=9971~
1		Q3UV17	Keratin, type II cytoskeletal 2 oral OS=Mus musculus GN=Krt76 PE=1 SV=1	156	63445	16	7	10	5	5623	1	0	0	574.293	1146.57	2	1146.57	0.0016	1	51.73	0.0025	R	KLLEGEECR	L					FL0145_JHendy_130416_MSQ525_CW8_160425165036.3708.3708.2 File:~FL0145_JHendy_130416_MSQ525_CW8_160425165036.raw~, NativeID:~controllerType=0 controllerNumber=1 scan=3708~
1		Q3UV17	Keratin, type II cytoskeletal 2 oral OS=Mus musculus GN=Krt76 PE=1 SV=1	156	63445	16	7	10	5	8080	1	0	0	632.351	1262.69	2	1262.69	0.0007	0	27.43	0.038	K	LALDVEIATYR	K					FL0145_JHendy_130416_MSQ525_CW8_160425165036.21098.21098.2 File:~FL0145_JHendy_130416_MSQ525_CW8_160425165036.raw~, NativeID:~controllerType=0 controllerNumber=1 scan=21098~
1		Q3UV17	Keratin, type II cytoskeletal 2 oral OS=Mus musculus GN=Krt76 PE=1 SV=1	156	63445	16	7	10	5	8081	1	0	0	632.351	1262.69	2	1262.69	0.0014	0	67.58	0.0003	K	LALDVEIATYR	K					FL0145_JHendy_130416_MSQ525_CW8_160425165036.20363.20363.2 File:~FL0145_JHendy_130416_MSQ525_CW8_160425165036.raw~, NativeID:~controllerType=0 controllerNumber=1 scan=20363~
1		Q3UV17	Keratin, type II cytoskeletal 2 oral OS=Mus musculus GN=Krt76 PE=1 SV=1	156	63445	16	7	10	5	8082	1	0	0	632.352	1262.69	2	1262.69	0.0018	0	64.89	0.00021	K	LALDVEIATYR	K					FL0145_JHendy_130416_MSQ525_CW8_160425165036.19550.19550.2 File:~FL0145_JHendy_130416_MSQ525_CW8_160425165036.raw~, NativeID:~controllerType=0 controllerNumber=1 scan=19550~
1		Q3UV17	Keratin, type II cytoskeletal 2 oral OS=Mus musculus GN=Krt76 PE=1 SV=1	156	63445	16	7	10	5	8483	1	0	1	640.829	1279.64	2	1279.64	0.0018	1	51.26	0.00056	K	AQYEDIAQKSK	A					FL0145_JHendy_130416_MSQ525_CW8_160425165036.3618.3618.2 File:~FL0145_JHendy_130416_MSQ525_CW8_160425165036.raw~, NativeID:~controllerType=0 controllerNumber=1 scan=3618~
1		Q3UV17	Keratin, type II cytoskeletal 2 oral OS=Mus musculus GN=Krt76 PE=1 SV=1	156	63445	16	7	10	5	9837	1	0	1	669.851	1337.69	2	1337.68	0.0041	1	75.26	1.8e-05	K	SKAEAEALYQTK	L					FL0145_JHendy_130416_MSQ525_CW8_160425165036.4309.4309.2 File:~FL0145_JHendy_130416_MSQ525_CW8_160425165036.raw~, NativeID:~controllerType=0 controllerNumber=1 scan=4309~
1		Q3UV17	Keratin, type II cytoskeletal 2 oral OS=Mus musculus GN=Krt76 PE=1 SV=1	156	63445	16	7	10	5	9855	1	0	1	670.34	1338.67	2	1338.67	-0.0014	1	62.2	9.2e-05	K	SKAEAEALYQTK	L	Deamidated (NQ)	0.000000000200.0			FL0145_JHendy_130416_MSQ525_CW8_160425165036.4745.4745.2 File:~FL0145_JHendy_130416_MSQ525_CW8_160425165036.raw~, NativeID:~controllerType=0 controllerNumber=1 scan=4745~
1		Q3UV17	Keratin, type II cytoskeletal 2 oral OS=Mus musculus GN=Krt76 PE=1 SV=1	156	63445	16	7	10	5	12851	1	0	0	739.406	1476.8	2	1475.8	0.9987	1	40.48	0.025	R	FLEQQNKVLETK	W					FL0145_JHendy_130416_MSQ525_CW8_160425165036.7036.7036.2 File:~FL0145_JHendy_130416_MSQ525_CW8_160425165036.raw~, NativeID:~controllerType=0 controllerNumber=1 scan=7036~
1		Q3UV17	Keratin, type II cytoskeletal 2 oral OS=Mus musculus GN=Krt76 PE=1 SV=1	156	63445	16	7	10	5	13763	1	0	0	762.412	1522.81	2	1522.81	0.0027	1	44.3	0.0017	R	LLKEYQELMNVK	L	Oxidation (M)	0.000000003000.0			FL0145_JHendy_130416_MSQ525_CW8_160425165036.10081.10081.2 File:~FL0145_JHendy_130416_MSQ525_CW8_160425165036.raw~, NativeID:~controllerType=0 controllerNumber=1 scan=10081~
1		Q148H5	Keratin, type II cytoskeletal 71 OS=Bos taurus GN=KRT71 PE=2 SV=1	156	58011	13	5	3	2	4405	1	0	0	541.803	1081.59	2	1081.59	-0.0001	1	37.65	0.051	K	FASFIDKVR	F					FL0145_JHendy_130416_MSQ525_CW8_160425165036.10543.10543.2 File:~FL0145_JHendy_130416_MSQ525_CW8_160425165036.raw~, NativeID:~controllerType=0 controllerNumber=1 scan=10543~
1		Q148H5	Keratin, type II cytoskeletal 71 OS=Bos taurus GN=KRT71 PE=2 SV=1	156	58011	13	5	3	2	4406	1	0	0	361.538	1081.59	3	1081.59	0	1	40.24	0.024	K	FASFIDKVR	F					FL0145_JHendy_130416_MSQ525_CW8_160425165036.10577.10577.3 File:~FL0145_JHendy_130416_MSQ525_CW8_160425165036.raw~, NativeID:~controllerType=0 controllerNumber=1 scan=10577~
1		Q148H5	Keratin, type II cytoskeletal 71 OS=Bos taurus GN=KRT71 PE=2 SV=1	156	58011	13	5	3	2	4420	1	0	0	361.872	1082.59	3	1081.59	1.0018	1	34.37	0.38	K	FASFIDKVR	F					FL0145_JHendy_130416_MSQ525_CW8_160425165036.9971.9971.3 File:~FL0145_JHendy_130416_MSQ525_CW8_160425165036.raw~, NativeID:~controllerType=0 controllerNumber=1 scan=9971~
1		Q148H5	Keratin, type II cytoskeletal 71 OS=Bos taurus GN=KRT71 PE=2 SV=1	156	58011	13	5	3	2	9837	1	0	1	669.851	1337.69	2	1337.68	0.0041	1	75.26	1.8e-05	K	SKAEAEALYQTK	F					FL0145_JHendy_130416_MSQ525_CW8_160425165036.4309.4309.2 File:~FL0145_JHendy_130416_MSQ525_CW8_160425165036.raw~, NativeID:~controllerType=0 controllerNumber=1 scan=4309~
1		Q148H5	Keratin, type II cytoskeletal 71 OS=Bos taurus GN=KRT71 PE=2 SV=1	156	58011	13	5	3	2	9855	1	0	1	670.34	1338.67	2	1338.67	-0.0014	1	62.2	9.2e-05	K	SKAEAEALYQTK	F	Deamidated (NQ)	0.000000000200.0			FL0145_JHendy_130416_MSQ525_CW8_160425165036.4745.4745.2 File:~FL0145_JHendy_130416_MSQ525_CW8_160425165036.raw~, NativeID:~controllerType=0 controllerNumber=1 scan=4745~
1		Q148H5	Keratin, type II cytoskeletal 71 OS=Bos taurus GN=KRT71 PE=2 SV=1	156	58011	13	5	3	2	12831	5	0	1	738.891	1475.77	2	1475.76	0.0047	0	40.53	0.24	R	FLEQQNQVLETK	W					FL0145_JHendy_130416_MSQ525_CW8_160425165036.11225.11225.2 File:~FL0145_JHendy_130416_MSQ525_CW8_160425165036.raw~, NativeID:~controllerType=0 controllerNumber=1 scan=11225~
1		Q148H5	Keratin, type II cytoskeletal 71 OS=Bos taurus GN=KRT71 PE=2 SV=1	156	58011	13	5	3	2	12844	9	0	1	739.381	1476.75	2	1476.75	0.0021	0	43.76	0.11	R	FLEQQNQVLETK	W	Deamidated (NQ)	0.000002000000.0			FL0145_JHendy_130416_MSQ525_CW8_160425165036.11536.11536.2 File:~FL0145_JHendy_130416_MSQ525_CW8_160425165036.raw~, NativeID:~controllerType=0 controllerNumber=1 scan=11536~
1		Q148H5	Keratin, type II cytoskeletal 71 OS=Bos taurus GN=KRT71 PE=2 SV=1	156	58011	13	5	3	2	12859	7	0	1	739.873	1477.73	2	1477.73	0.002	0	51.91	0.016	R	FLEQQNQVLETK	W	2 Deamidated (NQ)	0.000202000000.0			FL0145_JHendy_130416_MSQ525_CW8_160425165036.12484.12484.2 File:~FL0145_JHendy_130416_MSQ525_CW8_160425165036.raw~, NativeID:~controllerType=0 controllerNumber=1 scan=12484~
1		Q148H5	Keratin, type II cytoskeletal 71 OS=Bos taurus GN=KRT71 PE=2 SV=1	156	58011	13	5	3	2	12860	3	0	1	739.874	1477.73	2	1477.73	0.0038	0	40.2	0.23	R	FLEQQNQVLETK	W	2 Deamidated (NQ)	0.000220000000.0			FL0145_JHendy_130416_MSQ525_CW8_160425165036.11827.11827.2 File:~FL0145_JHendy_130416_MSQ525_CW8_160425165036.raw~, NativeID:~controllerType=0 controllerNumber=1 scan=11827~
1		Q148H5	Keratin, type II cytoskeletal 71 OS=Bos taurus GN=KRT71 PE=2 SV=1	156	58011	13	5	3	2	12867	1	0	1	740.364	1478.71	2	1478.71	-0.0012	0	79.66	1.3e-05	R	FLEQQNQVLETK	W	3 Deamidated (NQ)	0.000022200000.0			FL0145_JHendy_130416_MSQ525_CW8_160425165036.12929.12929.2 File:~FL0145_JHendy_130416_MSQ525_CW8_160425165036.raw~, NativeID:~controllerType=0 controllerNumber=1 scan=12929~
1		Q148H5	Keratin, type II cytoskeletal 71 OS=Bos taurus GN=KRT71 PE=2 SV=1	156	58011	13	5	3	2	12889	1	0	1	740.857	1479.7	2	1479.7	0.001	0	65.78	0.00048	R	FLEQQNQVLETK	W	4 Deamidated (NQ)	0.000222200000.0			FL0145_JHendy_130416_MSQ525_CW8_160425165036.13950.13950.2 File:~FL0145_JHendy_130416_MSQ525_CW8_160425165036.raw~, NativeID:~controllerType=0 controllerNumber=1 scan=13950~
1		Q148H5	Keratin, type II cytoskeletal 71 OS=Bos taurus GN=KRT71 PE=2 SV=1	156	58011	13	5	3	2	12890	1	0	1	740.857	1479.7	2	1479.7	0.0019	0	58.21	0.00027	R	FLEQQNQVLETK	W	4 Deamidated (NQ)	0.000222200000.0			FL0145_JHendy_130416_MSQ525_CW8_160425165036.16024.16024.2 File:~FL0145_JHendy_130416_MSQ525_CW8_160425165036.raw~, NativeID:~controllerType=0 controllerNumber=1 scan=16024~
1		Q148H5	Keratin, type II cytoskeletal 71 OS=Bos taurus GN=KRT71 PE=2 SV=1	156	58011	13	5	3	2	14191	1	0	1	775.392	1548.77	2	1548.77	0.0017	0	31.13	0.05	R	FLEQQNQVLETK	W	2 Deamidated (NQ); Propionamide (K)	0.000002200004.0			FL0145_JHendy_130416_MSQ525_CW8_160425165036.12134.12134.2 File:~FL0145_JHendy_130416_MSQ525_CW8_160425165036.raw~, NativeID:~controllerType=0 controllerNumber=1 scan=12134~
1		P12035	Keratin, type II cytoskeletal 3 OS=Homo sapiens GN=KRT3 PE=1 SV=3	154	64591	22	7	10	5	1673	1	0	0	453.737	905.46	2	905.461	-0.0004	0	26.54	0.34	R	FLEQQNK	V					FL0145_JHendy_130416_MSQ525_CW8_160425165036.3675.3675.2 File:~FL0145_JHendy_130416_MSQ525_CW8_160425165036.raw~, NativeID:~controllerType=0 controllerNumber=1 scan=3675~
1		P12035	Keratin, type II cytoskeletal 3 OS=Homo sapiens GN=KRT3 PE=1 SV=3	154	64591	22	7	10	5	4405	1	0	0	541.803	1081.59	2	1081.59	-0.0001	1	37.65	0.051	K	FASFIDKVR	F					FL0145_JHendy_130416_MSQ525_CW8_160425165036.10543.10543.2 File:~FL0145_JHendy_130416_MSQ525_CW8_160425165036.raw~, NativeID:~controllerType=0 controllerNumber=1 scan=10543~
1		P12035	Keratin, type II cytoskeletal 3 OS=Homo sapiens GN=KRT3 PE=1 SV=3	154	64591	22	7	10	5	4406	1	0	0	361.538	1081.59	3	1081.59	0	1	40.24	0.024	K	FASFIDKVR	F					FL0145_JHendy_130416_MSQ525_CW8_160425165036.10577.10577.3 File:~FL0145_JHendy_130416_MSQ525_CW8_160425165036.raw~, NativeID:~controllerType=0 controllerNumber=1 scan=10577~
1		P12035	Keratin, type II cytoskeletal 3 OS=Homo sapiens GN=KRT3 PE=1 SV=3	154	64591	22	7	10	5	4420	1	0	0	361.872	1082.59	3	1081.59	1.0018	1	34.37	0.38	K	FASFIDKVR	F					FL0145_JHendy_130416_MSQ525_CW8_160425165036.9971.9971.3 File:~FL0145_JHendy_130416_MSQ525_CW8_160425165036.raw~, NativeID:~controllerType=0 controllerNumber=1 scan=9971~
1		P12035	Keratin, type II cytoskeletal 3 OS=Homo sapiens GN=KRT3 PE=1 SV=3	154	64591	22	7	10	5	5392	1	0	1	568.801	1135.59	2	1135.59	0.0004	1	34.77	0.072	R	KLLEGEEYR	M					FL0145_JHendy_130416_MSQ525_CW8_160425165036.4947.4947.2 File:~FL0145_JHendy_130416_MSQ525_CW8_160425165036.raw~, NativeID:~controllerType=0 controllerNumber=1 scan=4947~
1		P12035	Keratin, type II cytoskeletal 3 OS=Homo sapiens GN=KRT3 PE=1 SV=3	154	64591	22	7	10	5	7238	1	0	0	612.311	1222.61	2	1222.61	0	0	32.9	0.0089	R	TAAENEFVTLK	K	Deamidated (NQ)	0.00002000000.0			FL0145_JHendy_130416_MSQ525_CW8_160425165036.12029.12029.2 File:~FL0145_JHendy_130416_MSQ525_CW8_160425165036.raw~, NativeID:~controllerType=0 controllerNumber=1 scan=12029~
1		P12035	Keratin, type II cytoskeletal 3 OS=Homo sapiens GN=KRT3 PE=1 SV=3	154	64591	22	7	10	5	8080	1	0	0	632.351	1262.69	2	1262.69	0.0007	0	27.43	0.038	K	LALDVEIATYR	K					FL0145_JHendy_130416_MSQ525_CW8_160425165036.21098.21098.2 File:~FL0145_JHendy_130416_MSQ525_CW8_160425165036.raw~, NativeID:~controllerType=0 controllerNumber=1 scan=21098~
1		P12035	Keratin, type II cytoskeletal 3 OS=Homo sapiens GN=KRT3 PE=1 SV=3	154	64591	22	7	10	5	8081	1	0	0	632.351	1262.69	2	1262.69	0.0014	0	67.58	0.0003	K	LALDVEIATYR	K					FL0145_JHendy_130416_MSQ525_CW8_160425165036.20363.20363.2 File:~FL0145_JHendy_130416_MSQ525_CW8_160425165036.raw~, NativeID:~controllerType=0 controllerNumber=1 scan=20363~
[truncated: 2,183 more rows]

## Sheet: OXF_CW10
Header	--------------------------------------------------------
Search title
Timestamp	2016-04-28T13:41:59Z
[truncated: 449 more rows]

[truncated: 33 more sheets: OXF_CW11, OXF_CW18, OXF_CW20, OXF_CW21, OXF_CW23, OXF_CW24, OXF_CW28, OXF_CW10_Matrix, OXF_CW20_Matrix, OXF_CW22_Matrix, OXF_CW24_Matrix, OXF_CW10_OuterMatrix, OXF_CW20_OuterMatrix, OXF_CW22_OuterMatrix, OXF_ExtractionBlank1, CPN_CW8, CPN_CW10, CPN_CW11, CPN_CW18, CPN_CW21 …]
