# Supplementary material for: Ancient proteins from ceramic vessels at Çatalhöyük West reveal the hidden cuisine of early farmers
Source: Nat Commun. 2018 Oct 3;9:4064. doi: 10.1038/s41467-018-06335-6 (PMC6170438; doi:10.1038/s41467-018-06335-6)
Supplement: Supplementary file 7 — Supplementary Data 4 [file 41467_2018_6335_MOESM7_ESM.xlsx]

## Sheet: Sheet1
Supplementary Data 4. Summary of Zooarchaeology by Mass Spectrometry (ZooMS) data from Çatalhöyük West.
Unit	Specimen	Excavation year	Area	Element	ZooMS ID
2910	F279	1998	Trench 1	Mandible	Goat
2910	F280	1998	Trench 1	Mandible	Sheep
2910	F282	1998	Trench 1	Mandible	Sheep
2959	F295	1998	Trench 1	Mandible	Sheep
2959	F296	1998	Trench 1	Mandible	Sheep
2959	F297	1998	Trench 1	Mandible	Sheep
2959	F298	1998	Trench 1	Mandible	Sheep
2959	F299	1998	Trench 1	Mandible	Sheep
2960	F125	1998	Trench 1	Mandible	Sheep
3457	X3	2000	Trench 1	Mandible	Goat
3460	F204	2000	Trench 1	Mandible	Sheep
3485	F59	2000	Trench 1	Mandible	Sheep
6534	F19	2000	Trench 1	Mandible	Goat
6558	F203	2000	Trench 1	Mandible	Sheep
6566	F99	2000	Trench 1	Mandible	Sheep
6570	F79	2000	Trench 1	Mandible	Sheep
6572	F58	2000	Trench 1	Mandible	Sheep
7746	F27	2006	Trench 1	Mandible	Goat
7780	F1	2003	Trench 1	Mandible	Sheep
9024	F195	2003	Trench 1	Mandible	Goat
9024	F196	2003	Trench 1	Mandible	Sheep
15139	F1	2010	Trench 5	Pelvis	Sheep
15139	F2	2010	Trench 5	Pelvis	Sheep
15144	F29	2010	Trench 5	Mandible	Sheep
15158	F1	2010	Trench 5	Mandible	Sheep
15180	F78	2010	Trench 5	Mandible	Sheep
15180	F79	2010	Trench 5	Mandible	Sheep
15194	F1	2010	Trench 5	Mandible	Sheep
15194	F1	2010	Trench 5	Mandible	No result
15194	F2	2010	Trench 5	Mandible	Sheep
15343	F54	2010	Trench 5	Mandible	Sheep
15374	F7	2011	Trench 5	Mandible	No result
15394	F1	2010	Trench 5	Mandible	No result
15394	F2	2010	Trench 5	Mandible	Sheep
15394	F4	2010	Trench 5	Mandible	Goat
15394	F5	2010	Trench 5	Mandible	Sheep
15394	F6	2010	Trench 5	Mandible	Sheep
15394	F8	2010	Trench 5	Mandible	Goat
16856	F1	2008	Trench 5	Mandible	Sheep
16858	F2	2008	Trench 5	Mandible	Sheep
16858	F3	2008	Trench 5	Mandible	Sheep
16877	F3	2008	Trench 5	Mandible	Sheep
16896	F597	2008	Trench 5	Mandible	Sheep
16896	F598	2008	Trench 5	Mandible	Sheep
16896	F611	2008	Trench 5	Mandible	Sheep
16896	F613	2008	Trench 5	Mandible	Sheep
16936	F1	2011	Trench 5	Mandible	Sheep
16938	X1	2011	Trench 5	Mandible	Sheep
16948	F8	2011	Trench 5	Pelvis	Sheep
16959	F1	2011	Trench 5	Pelvis	Sheep
16966	F154	2012	Trench 5	Mandible	Sheep
16966	F155	2012	Trench 5	Mandible	Sheep
16966	F252	2012	Trench 5	Pelvis	Sheep
16966	F253	2012	Trench 5	Pelvis	Sheep
16976	F25	2012	Trench 5	Mandible	Sheep
16980	F1	2012	Trench 5	Mandible	Sheep
16980	F2	2012	Trench 5	Mandible	Sheep
16990	F2	2012	Trench 5	Mandible	Goat
16990	F3	2012	Trench 5	Pelvis	Sheep
16995	F3	2012	Trench 5	Mandible	Sheep
16997	F4	2012	Trench 5	Mandible	Sheep
16998	F1	2012	Trench 5	Pelvis	Sheep
17216	F1	2008	Trench 5	Mandible	Sheep
17216	F2	2008	Trench 5	Mandible	Sheep
17257	F1	2012	Trench 5	Mandible	Sheep
17258	F2	2012	Trench 5	Pelvis	Sheep
17259	F120	2012	Trench 5	Pelvis	Sheep
17259	F65	2012	Trench 5	Pelvis	Sheep
17262	F1	2012	Trench 5	Pelvis	Goat
17262	F2	2012	Trench 5	Pelvis	Sheep
17262	F63	2012	Trench 5	Mandible	Sheep
17265	X2	2012	Trench 5	Mandible	Sheep
17267	F1	2012	Trench 5	Pelvis	Goat
17272	F1	2012	Trench 5	Pelvis	Sheep
17273	F1	2012	Trench 5	Mandible	Goat
17275	F3	2012	Trench 5	Mandible	Sheep
17276	F1	2012	Trench 5	Mandible	Sheep
17276	F2	2012	Trench 5	Mandible	Goat
17276	F3	2012	Trench 5	Mandible	Sheep
17280	F1	2012	Trench 5	Pelvis	Sheep
17281	F1	2012	Trench 5	Pelvis	Sheep
17288	F5	2013	Trench 5	Pelvis	Sheep
18311	F48	2009	Trench 5	Mandible	Goat
18316	F21	2009	Trench 5	Mandible	Sheep
18320	X4	2009	Trench 5	Mandible	Sheep
18328	F251	2009	Trench 5	Pelvis	Sheep
18328	F253	2009	Trench 5	Pelvis	Sheep
18328	F257	2009	Trench 5	Pelvis	Sheep
18328	F260	2009	Trench 5	Pelvis	Sheep
18328	F261	2009	Trench 5	Pelvis	Sheep
18328	F397	2009	Trench 5	Mandible	No result
18328	F398	2009	Trench 5	Mandible	Sheep
18328	F400	2009	Trench 5	Mandible	Sheep
18328	F412	2009	Trench 5	Mandible	Sheep
18343	F162	2009	Trench 5	Mandible	Sheep
18343	F163	2009	Trench 5	Mandible	Sheep
18343	F47	2009	Trench 5	Pelvis	Goat
18343	F48	2009	Trench 5	Pelvis	Sheep
18346	F1	2009	Trench 5	Mandible	Sheep
18356	F6	2012	Trench 5	Pelvis	Sheep
18359	F1	2012	Trench 5	Pelvis	Sheep
18364	F2	2012	Trench 5	Pelvis	Sheep
18365	F3	2012	Trench 5	Mandible	Sheep
18365	F4	2012	Trench 5	Mandible	Sheep
18365	F5	2012	Trench 5	Mandible	No result
18365	F6	2012	Trench 5	Mandible	Goat
18365	F7	2012	Trench 5	Mandible	Sheep
18377	F12	2013	Trench 5	Mandible	Sheep
18377	X3	2013	Trench 5	Mandible	Sheep
18398	F3	2013	Trench 5	Mandible	Sheep
31100	F2	2013	Trench 5	Mandible	Sheep
31108	F1	2013	Trench 5	Mandible	Sheep
31184	F5	2013	Trench 5	Mandible	Goat
31189	F5	2013	Trench 5	Mandible	Sheep
31200	F34	2013	Trench 5	Pelvis	Sheep
31207	F7	2013	Trench 5	Mandible	Sheep
31207	F8	2013	Trench 5	Mandible	Sheep
31233	F3	2013	Trench 5	Mandible	Sheep
15115	F77	2007	Trench 7	Mandible	Sheep
15115	F78	2007	Trench 7	Mandible	Sheep
